# Supplementary material for: Protein expression reveals a molecular sexual identity of avian primordial germ cells at pre-gonadal stages
Source: Sci Rep. 2021 Sep 28;11:19236. doi: 10.1038/s41598-021-98454-2 (PMC8478952; doi:10.1038/s41598-021-98454-2)
Supplement: Supplementary file 3 — Supplementary Information 3. [file 41598_2021_98454_MOESM3_ESM.xlsx]

## Sheet: S2A
Supplementary Table S2. Proteins identified by LC/MS-MS in male and female chicken PGCs.
A .Open clusters
			proteins differentially abundant in male and female PGCs according Weighted spectra analysis
			proteins differentially abundant in male and female PGCs according average Precursor Intensity analysis
			proteins differentially abundant in male and female PGCs according both Weighted spectra and average Precursor Intensity analyzes
		() indicates uncertain or not chicken gene symbol
		draw before gene ID indicates species different from chicken
						Quantitative Value (Normalized Weighted Spectra)										Quantitative Value (Normalized Average Precursor Intensity)										Quantitative Value (Normalized emPAI)						Quantitative Value (Normalized iBAQ)						Exclusive Unique Peptide Count						Exclusive Unique Spectrum Count
Proteins Informations				Coefficient of Variation		Male/ Female		Average		Female			Male			Male/Female		Average		Female			Male			Female			Male			Female			Male			Female			Male			Female			Male
#	Identified Proteins (1332)	Accession Number	Molecular Weight	Male	Female	T-Test	Fold Change M/F	Female	Male	Female 1	Female 2	Female 3	Male 1	Male 2	Male 3	T-Test	Fold Change M/F	Female	Male	Female 1	Female 2	Female 3	Male 1	Male 2	Male 3	Female 1	Female 2	Female 3	Male 1	Male 2	Male 3	Female 1	Female 2	Female 3	Male 1	Male 2	Male 3	Female 1	Female 2	Female 3	Male 1	Male 2	Male 3	Female 1	Female 2	Female 3	Male 1	Male 2	Male 3
1	Cluster of cationic trypsin precursor [Bos taurus] (NP_001107199.1)	NP_001107199.1	26 kDa	0.05	0.02	0.029	1.1	1404.87	1555.43	1397	1379.4	1438.2	1473.7	1611.8	1580.8	0.55	1.4	860440000	1.22258e+09	616720000	843100000	1121500000	988380000	432850000	2246500000	3.1727	3.6417	3.4133	3.2513	3.6805	2.5169	2975500000	3162900000	3395600000	4309600000	4515300000	4629500000	8	8	7	7	7	5	12	12	11	10	10	8
1.1	cationic trypsin precursor [Bos taurus]	NP_001107199.1	26 kDa	0.05	0.02	0.028	1.1	1344.53	1490.4	1340	1319.1	1374.5	1412.3	1545.5	1513.4	0.55	1.4	860440000	1.22258e+09	616720000	843100000	1121500000	988380000	432850000	2246500000	3.1727	3.6417	3.4133	3.2513	3.6805	2.5169	2975500000	3162900000	3395600000	4309600000	4515300000	4629500000	6	6	5	5	5	4	9	9	8	7	7	6
2	Cluster of OVA, partial [Gallus gallus] (AUD54558.1)	AUD54558.1 [11]	43 kDa	0.07	0.04	< 0.00010	0.3	1685.57	535.67	1600.9	1730.9	1724.9	576.11	514.09	516.81	0.054	0.4	2.30913e+08	8.98487e+07	190030000	176700000	326010000	130000000	80881000	58665000	25.121	19.943	19.105	1.0495	1.7565	1.1973	2059300000	2188900000	1687800000	93641000	77689000	89731000	32	31	25	7	11	8	58	55	49	10	14	10
2.1	OVA, partial [Gallus gallus]	AUD54558.1	43 kDa	0.08	0.09	0.00036	0.4	445.51	182.483	401.66	463.86	471.01	198.38	178.66	170.41	0.0076	0.3	3.42437e+08	94678000	277320000	322950000	427040000	137410000	85556000	61068000	31.66	25.777	24.157	1.0495	1.8819	1.1973	2529800000	2635800000	1984300000	93641000	79188000	89731000	2	2	2	1	1	1	3	3	3	1	1	1
2.2	ovalbumin [Gallus gallus]	AAO43266.1	43 kDa	0.03	0.03	< 0.00010	0.3	281.487	78.1313	272.3	288.51	283.65	81.22	76.112	77.062	0.0086	0.3	3.07507e+08	9.20357e+07	340490000	227940000	354090000	130990000	83064000	62053000	24.478	25.777	18.591	0.87693	1.6311	1.0005	2335000000	2296600000	1797300000	82897000	73098000	85874000	2	3	1	0	0	0	3	4	2	0	0	0
2.3	OVA, partial [Gallus gallus]	AUD54718.1	43 kDa	0.02	0.04	< 0.00010	0.3	183.577	51.4843	175.97	188.33	186.43	52.794	50.806	50.853	0.069	0.5	279650000	143540000	207890000	291820000	339240000	222710000	107100000	100810000	31.66	25.777	22.145	0.71823	1.6311	0.81944	2331700000	2425400000	1800600000	87052000	76190000	90837000	2	2	2	0	1	0	2	2	2	0	1	0
2.4	OVA, partial [Gallus gallus]	AUD54667.1	43 kDa	0.03	0.02	< 0.00010	0.3	93.9547	25.948	92.13	95.449	94.285	26.974	25.277	25.593	0.0051	0.3	3.04127e+08	9.20357e+07	286130000	259410000	366840000	130990000	83064000	62053000	24.478	21.68	20.294	0.87693	1.6311	1.0005	2229500000	2295200000	1706200000	82897000	73098000	85874000	1	1	0	0	0	0	1	1	0	0	0	0
2.5	unnamed protein product, partial [Gallus gallus]	CAA23681.1	17 kDa	0.04	0.05	< 0.00010	0.4	29.2273	11.6193	27.75	30.709	29.223	11.129	11.873	11.856	0.15	0.2	1.17959e+09	266136000	631830000	759450000	2147500000	612660000	126530000	59218000	2.9895	2.6524	2.2446	0.24436	1.0269	0.61926	2063000000	2120700000	1577000000	80157000	90394000	95612000	0	1	0	0	0	0	0	1	0	0	0	0
2.6	OVA, partial [Gallus gallus]	AUD54709.1	43 kDa	0.14	0.03	< 0.00010	0.2	179.22	44.0353	172.79	184.38	180.49	51.114	38.888	42.104	0.017	0.2	2.74833e+08	6.47227e+07	231840000	215400000	377260000	89887000	64539000	39742000	24.255	19.708	16.892	1.0458	1.625	1.1932	1504600000	1662200000	1287300000	50914000	33813000	44339000	1	1	0	0	0	0	1	1	0	0	0	0
2.7	OVA, partial [Gallus gallus]	AUD54583.1	43 kDa	0.08	0.04	< 0.00010	0.3	103.508	31.4543	99.303	105.99	105.23	34.331	29.276	30.756	0.0023	0.2	3.50493e+08	87044000	315770000	319350000	416360000	123770000	78227000	59135000	24.478	21.68	18.591	1.237	2.1546	1.4113	2093500000	2246300000	1704400000	79306000	68315000	79590000	0	0	0	0	0	0	0	0	0	0	0	0
2.8	OVA, partial [Gallus gallus]	AUD54780.1	43 kDa	0.07	0.02	< 0.00010	0.3	96.061	26.6777	93.779	98.168	96.236	28.806	25.128	26.099	0.0073	0.2	2.86423e+08	6.53203e+07	241760000	248180000	369330000	92159000	60837000	42965000	14.536	10.695	9.9355	0.71823	1.4003	1.0005	1813900000	1984100000	1466300000	55340000	55273000	61010000	0	0	0	0	0	0	0	0	0	0	0	0
2.9	OVA, partial [Gallus gallus]	AUD54593.1	43 kDa	0.08	0.02	< 0.00010	0.3	102.23	34.2397	100.56	101.25	104.88	37.331	31.799	33.589	0.015	0.3	2.66443e+08	8.43467e+07	195460000	326620000	277250000	126860000	73483000	52697000	18.888	12.796	14.258	1.0495	1.8819	1.1973	1900000000	2061000000	1552800000	81899000	69564000	80745000	1	0	1	0	0	0	1	0	1	0	0	0
2.1	OVA, partial [Gallus gallus]	AUD54500.1 (+1)	43 kDa	0.07	0.03	< 0.00010	0.2	88.717	22.1363	86.431	90.937	88.783	23.902	20.851	21.656	0.0095	0.3	253200000	6.53203e+07	191580000	246950000	321070000	92159000	60837000	42965000	31.66	23.643	22.145	0.71823	1.4003	1.0005	1795900000	1957200000	1455200000	52266000	52202000	57621000	1	0	0	0	0	0	1	0	0	0	0	0
3	Cluster of beta-actin, partial [Gallus gallus] (AAA98513.1)	AAA98513.1 [34]	9 kDa	0.05	0.03	0.023	1.1	632.933	723.253	650.93	637.97	609.9	684.34	724.81	760.61	0.7	1.1	70816000	7.54303e+07	75209000	61798000	75441000	66898000	63446000	95947000	2.5024	3.0639	4.0664	4.8941	4.3527	4.595	614340000	524920000	505320000	487610000	424900000	595370000	45	43	42	37	41	39	54	58	56	51	51	50
3.1	hypothetical protein BRAFLDRAFT_126062 [Branchiostoma floridae]	XP_002590161.1	42 kDa	0.04	0.61	0.36	1.4	23.8833	32.611	7.4299	29.555	34.665	31.195	33.422	33.216	0.4	1.4	202760000	2.89593e+08	218630000	285920000	103730000	144950000	333360000	390470000	0.22001	0.84669	0.94341	1.0757	0.83185	1.0246	395850000	329300000	317950000	370170000	307780000	369550000	1	2	2	2	2	2	1	5	5	5	3	4
3.2	beta-actin, partial [Tupaia belangeri]	AAD23988.1	15 kDa	0.02	0.07	0.00018	1.6	24.8717	39.8187	26.447	25.033	23.135	39.003	39.531	40.922	0.67	1.2	127679000	1.52685e+08	93427000	171960000	117650000	54534000	206730000	196790000	5.5613	3.6574	5.4158	8.1099	5.2599	5.3013	267030000	230740000	191660000	192930000	323010000	303610000	1	1	1	1	1	1	1	1	1	1	1	1
3.3	Actin, cytoplasmic 1, partial [Tyto alba]	KFV43215.1	42 kDa	0.08	0.05	0.13	1.1	52.9713	59.1297	53.824	55.068	50.022	60.689	53.628	63.072	0.7	1.1	153460000	1.68756e+08	152680000	158610000	149090000	95669000	196250000	214350000	4.2535	4.4089	5.44	8.35	6.3408	7.0768	782430000	667150000	640040000	664280000	575200000	754380000	1	1	1	1	1	1	1	1	1	1	1	1
3.4	PREDICTED: actin, non-muscle 6.2 [Salmo salar]	XP_014049876.1	42 kDa	0.15	0.14	0.4	1.1	17.7673	19.8673	20.628	16.213	16.461	16.386	21.617	21.599	0.33	0.8	5.20793e+08	434520000	604720000	522670000	434990000	392160000	358810000	552590000	1.3542	2.006	2.2352	3.2293	2.885	3.2794	678770000	578780000	569230000	614070000	495840000	662360000	1	1	1	0	1	1	1	1	1	0	1	1
3.5	PREDICTED: actin, alpha skeletal muscle-like isoform X1 [Cynoglossus semilaevis]	XP_008315424.1	42 kDa	0.1	0.16	0.46	0.9	14.914	13.6413	17.558	13.181	14.003	15.13	12.498	13.296	1	1	2.32507e+08	232520000	369830000	204020000	123670000	200200000	257300000	240060000	0.61794	0.84972	0.94679	1.2738	1.222	1.2317	122180000	100090000	78804000	122320000	107400000	134740000	1	1	1	1	1	1	1	1	1	1	1	1
3.6	beta-actin, partial [Falco peregrinus]	AGY80777.1	15 kDa	0.23	0.27	0.74	1.1	7.39613	7.94867	9.635	5.82	6.7334	5.8525	8.8135	9.18	0.47	0.7	5.09103e+08	3.79337e+08	782790000	412970000	331550000	253460000	340140000	544410000	3.1864	4.8605	5.4158	8.1099	9.1804	9.2527	1181000000	955170000	926790000	936060000	754480000	1122300000	1	1	1	0	1	1	1	1	1	0	1	1
3.7	actin, cytoplasmic 1 [Oryzias latipes]	NP_001098278.1	42 kDa	0.1	0.09	0.38	1.1	20.8663	22.4993	22.835	20.386	19.378	20.239	22.437	24.822	0.66	1.1	179660000	194090000	142890000	189020000	207070000	153770000	194250000	234250000	3.8195	4.3842	5.4085	6.1668	5.6849	6.3548	417520000	379250000	362200000	352760000	313430000	445010000	1	1	1	0	1	1	1	1	1	0	1	1
3.8	PREDICTED: beta-actin-like protein 2 isoform X1 [Bos indicus]	XP_019838715.1	42 kDa	0.19	0.04	0.74	1	4.1806	4.3492	4.3495	4.0502	4.1421	3.7093	4.0793	5.259	0.7	0.8	157835000	1.31539e+08	66005000	156590000	250910000	169400000	61748000	163470000	0.40242	0.70929	0.79032	0.90112	1.0201	1.2317	120440000	114490000	131730000	104330000	76458000	142550000	1	1	1	0	1	1	1	1	1	0	2	1
3.9	beta-actin, partial [Dormitator latifrons]	ANA67964.1	18 kDa	0.2	0.35	0.43	0.8	13.0038	10.4555	17.216	13.607	8.1883	8.3144	12.419	10.633	0.93	1	2.75753e+08	283190000	326590000	171280000	329390000	188460000	260940000	400170000	2.7214	6.2031	5.5445	7.8807	8.921	7.2127	1067900000	867060000	829770000	1010300000	802750000	1028800000	1	1	1	1	1	1	1	3	2	1	2	1
3.1	beta-actin, partial [Alburnoides bipunctatus]	AJE27971.1	15 kDa	0.07	0.23	0.2	1.2	4.93607	5.998	6.1928	4.5361	4.0793	5.5771	6.3869	6.03	0.46	0.4	1.4281e+09	6.13757e+08	3365200000	524070000	395020000	253030000	697320000	890920000	0.7711	0.88508	0.98619	2.4549	1.9382	1.9535	1097200000	772950000	742570000	872390000	715800000	855510000	1	0	0	0	0	0	1	0	0	0	0	0
3.11	cytoplasmic actin 2, partial [Boltenia villosa]	AAM76128.1	18 kDa	0.06	0.09	0.1	0.9	9.36383	8.14803	8.7109	10.347	9.0336	7.632	8.6195	8.1926	0.99	1	1.05811e+09	1061770000	258020000	1552500000	1363800000	1269600000	510110000	1405600000	1.7369	1.9936	2.9223	1.8776	2.1254	2.1421	614860000	577510000	589340000	512630000	427300000	629440000	1	1	1	0	1	0	2	1	2	0	1	0
3.12	unnamed protein product, partial [Tetraodon nigroviridis]	CAG12586.1	41 kDa	0.08	0.48	0.14	1.5	4.39653	6.73183	6.5036	2.289	4.397	6.8649	7.1613	6.1693	0.58	0.9	163820000	1.45313e+08	171990000	159160000	160310000	105200000	124700000	206040000	3.9297	4.5106	5.5693	7.7631	6.4869	7.245	711040000	607910000	598000000	646130000	519380000	703520000	1	1	1	1	1	1	1	1	1	1	1	1
3.13	PREDICTED: LOW QUALITY PROTEIN: actin, cytoplasmic 1 [Pan paniscus]	XP_008971426.1	42 kDa	0.08	0.08	0.26	1.1	21.5677	23.4743	22.401	22.735	19.567	22.503	22.345	25.575	0.9	1	1.31693e+08	1.34917e+08	120720000	128610000	145750000	92212000	146490000	166050000	5.1606	5.3658	5.9788	8.2972	6.3051	7.7777	417710000	380260000	363900000	354200000	313650000	446490000	1	1	0	1	0	1	1	1	0	1	0	1
3.14	PREDICTED: beta-actin-like protein 2 isoform X1 [Nannospalax galili]	XP_008830814.1	42 kDa	0.13	0.07	0.55	1.1	10.643	11.272	9.8289	11.252	10.848	10.214	10.591	13.011	0.12	0.1	1.79375e+09	1.87923e+08	168060000	2885000000	2328200000	137870000	208210000	217690000	0.30862	0.35424	0.3947	0.58871	0.50945	0.84398	121070000	113410000	106760000	109030000	98150000	136860000	0	0	0	0	0	1	0	0	0	0	0	1
3.15	actin, alpha skeletal muscle 3 L homeolog [Xenopus laevis]	NP_001090199.1	42 kDa	0.06	0.04	0.048	1.1	12.9453	14.6473	12.892	13.444	12.5	15.607	14.586	13.749	0.29	1.6	3.23573e+08	510420000	176170000	546780000	247770000	302530000	601530000	627200000	0.40242	0.46191	0.51467	1.0795	0.83461	0.66953	218640000	196500000	167030000	194910000	181710000	230450000	1	0	0	1	1	0	1	0	0	2	1	0
3.16	hypothetical protein BRAFLDRAFT_56687 [Branchiostoma floridae]	XP_002606072.1	42 kDa	0.08	0.09	0.72	1	20.236	20.785	22.235	18.586	19.887	19.241	20.492	22.622	0.73	0.9	3.18727e+08	2.85113e+08	354640000	419480000	182060000	171510000	338310000	345520000	2.4918	3.1937	3.9634	6.817	4.593	5.7297	788620000	674500000	647170000	684400000	587080000	763630000	1	1	1	1	1	1	1	1	1	1	1	1
3.17	Actin, alpha skeletal muscle B [Podiceps cristatus]	KFZ67471.1	42 kDa	0.13	0.13	0.65	1.1	7.11353	7.50027	8.1785	6.664	6.4981	6.4472	8.4606	7.593	0.7	1.1	501690000	563640000	397910000	723570000	383590000	363040000	667350000	660530000	0.87351	1.0026	1.1172	1.4854	1.442	1.4533	490420000	396680000	362060000	441400000	372840000	452720000	1	1	1	0	0	0	1	1	1	0	0	0
3.18	actin, cytoplasmic 1 [Anas platyrhynchos]	NP_001297350.1	42 kDa	0.05	0.07	0.47	1	22.1793	23.071	20.803	21.984	23.751	21.748	23.223	24.242	0.95	1	201610000	1.98563e+08	204310000	186980000	213540000	118220000	191600000	285870000	5.6898	5.9234	7.277	10.054	7.7169	8.5859	793860000	680710000	651960000	688520000	590330000	772850000	1	1	1	0	0	0	1	1	1	0	0	0
3.19	cytoplasmic actin [Oikopleura longicauda]	BAA86216.1	42 kDa	0.04	0.009	0.0045	1.2	18.3487	21.2553	18.282	18.53	18.234	20.346	22.049	21.371	0.68	0.9	2.42127e+08	2.18697e+08	258390000	254450000	213540000	125160000	228300000	302630000	4.7028	4.8823	6.0147	9.1978	7.0215	7.0768	793460000	680610000	651960000	686480000	589470000	766240000	1	1	1	1	1	0	1	1	1	1	1	0
3.2	nuclear pore complex protein Nup133 [Patagioenas fasciata monilis]	OPJ72754.1	172 kDa	0.14	0.07	0.34	1.1	9.64837	10.6867	9.8711	10.186	8.888	9.161	12.23	10.669	0.86	0.9	3.25927e+08	2.96513e+08	598630000	173460000	205690000	287830000	178660000	423050000	0.13947	0.20452	0.20286	0.25983	0.29413	0.2639	59287000	53801000	46134000	56178000	50324000	64215000	0	1	0	0	1	0	0	1	0	0	1	0
3.21	Actin, cytoplasmic 2-like [Scleropages formosus]	KPP63191.1	45 kDa	0.07	0.1	0.19	1.1	16.5263	18.4603	18.431	15.656	15.492	17.311	18.109	19.961	0.47	0.8	194630000	1.59693e+08	180080000	242400000	161410000	103620000	146490000	228970000	3.3253	3.4557	4.689	5.8852	4.4904	5.5326	414580000	378960000	362270000	353550000	313650000	444470000	1	0	0	0	0	0	1	0	0	0	0	0
3.22	beta-actin, partial [Dormitator maculatus]	ANA67997.1	18 kDa	0.08	0.22	0.13	1.3	7.01503	8.87557	8.7851	6.2144	6.0456	8.0836	9.1665	9.3766	0.76	0.9	510820000	4.53873e+08	787640000	415430000	329390000	639200000	437770000	284650000	2.7214	3.1237	3.4805	5.0334	4.4924	5.7427	1067000000	863630000	829770000	1008100000	800760000	1020300000	1	0	0	1	0	1	1	0	0	1	0	1
3.23	beta-actin [Callorhinchus milii]	AFK11562.1	46 kDa	0.07	0.06	0.019	1.2	17.3853	21.1257	18.291	17.501	16.364	19.552	21.56	22.265	0.54	0.8	3.84613e+08	324680000	299890000	472830000	381120000	215720000	294550000	463770000	2.3126	2.6545	3.2751	4.5483	3.8175	4.2606	678300000	581480000	573080000	597800000	496410000	661060000	0	0	0	0	0	0	0	0	0	0	0	0
3.24	PREDICTED: actin, cytoplasmic 1-like isoform X1 [Chlorocebus sabaeus]	XP_008017958.1 (+1)	64 kDa	0.11	0.05	0.48	1.1	8.0119	8.46867	7.7771	7.8299	8.4287	8.6185	7.4486	9.3389	0.27	0.6	4.81447e+08	2.91563e+08	685050000	548390000	210900000	252460000	249400000	372830000	0.19276	0.35218	0.31741	0.53794	0.40968	0.41291	118260000	119090000	100400000	114810000	93486000	131000000	0	0	0	0	0	0	0	0	0	0	0	0
3.25	beta-actin, partial [Poecilia formosa]	AOT06253.1	27 kDa	0.1	0.1	0.18	1.1	7.7607	8.85913	8.5454	6.9366	7.8001	7.9234	9.6583	8.9957	0.59	0.8	4.32213e+08	3.63737e+08	345110000	554160000	397370000	343140000	204420000	543650000	2.3946	3.8193	4.9786	6.6151	6.426	6.4766	895210000	748360000	753430000	821590000	644600000	882340000	0	0	1	0	1	0	0	0	1	0	1	0
3.26	hypothetical protein A6R68_23001 [Neotoma lepida]	OBS83020.1	42 kDa	0.06	0.02	0.024	1.2	20.2993	23.4463	19.946	20.16	20.792	21.755	24.334	24.25	0.69	0.9	2.10537e+08	1.86643e+08	204310000	254450000	172850000	118220000	155840000	285870000	5.1606	5.3658	7.277	10.054	8.5188	8.5859	793860000	680610000	652370000	688520000	590710000	772850000	0	0	1	0	1	0	0	0	1	0	1	0
3.27	beta-actin [Poecilia reticulata]	ABX46592.1	42 kDa	0.08	0.03	0.034	1.2	18.2717	21.4597	18.806	18.034	17.975	19.803	21.415	23.161	0.4	0.7	327950000	2.45313e+08	243660000	480590000	259600000	169760000	253790000	312390000	3.8195	4.3842	5.9788	8.2972	6.3051	7.7777	793000000	679930000	651110000	687720000	590110000	770430000	0	0	1	0	0	0	0	0	1	0	0	0
3.28	beta-actin [Onychostoma macrolepis]	AEZ53131.1	42 kDa	1.7	1.7	0.61	0.4	0.9871	0.402967	0	2.9613	0	1.2089	0	0	0.5	0.2	1.63367e+08	3.80967e+07	0	490100000	0	114290000	0	0	0	2.0241	0	3.6518	0	0	0	530800000	0	559290000	0	0		1		0				1		0
3.29	actin, cytoplasmic 1 [Heterocephalus glaber]	XP_004840438.1	42 kDa	0.07	0.06	0.09	1.1	21.953	24.8147	22.593	22.752	20.514	23.07	24.64	26.734	0.98	1	2.51947e+08	2.53587e+08	212440000	274080000	269320000	169760000	253790000	337210000	4.2289	5.3658	5.9788	9.138	6.9808	7.7777	794480000	680760000	651630000	687720000	590110000	771400000	0	1	0	0	0	0	0	1	0	0	0	0
3.3	LOW QUALITY PROTEIN: actin, cytoplasmic 1-like [Oncorhynchus kisutch]	XP_020327314.1	42 kDa	0.07	0.07	0.13	1.1	19.8723	22.2483	20.698	20.631	18.288	20.732	22.047	23.966	0.31	0.7	491970000	3.58513e+08	293930000	575400000	606580000	253420000	364400000	457720000	2.2145	3.1774	3.1712	5.5387	4.0931	5.1288	761710000	654460000	643210000	676880000	559640000	750410000	0	1	0	0	0	0	0	1	0	0	0	0
3.31	beta-actin, partial [Gallus gallus]	AAA98513.1	9 kDa	1.7	1.7	1	1	1.34007	1.34317	0	0	4.0202	0	0	4.0295	0.84	1.4	9.72733e+07	1.32693e+08	0	0	291820000	0	0	398080000	0	0	7.4125	0	0	6.3496	0	0	230660000	0	0	355890000			1			0			1			0
3.32	PREDICTED: actin, non-muscle 6.2-like [Ciona intestinalis]	XP_002128671.1	42 kDa	0.11	0.05	0.061	1.2	7.9155	9.56563	7.8957	8.2978	7.553	8.9109	9.022	10.764	0.26	0.6	799720000	5.18373e+08	477720000	1046900000	874540000	250190000	631770000	673160000	1.0265	1.3614	1.5169	2.8877	1.9579	2.2625	675830000	578790000	573010000	577170000	490710000	636360000	0	0	0	0	0	0	0	0	0	0	0	0
3.33	PREDICTED: actin, cytoplasmic type 5 isoform X2 [Latimeria chalumnae]	XP_014350131.1	42 kDa	0.07	0.07	0.039	1.2	18.992	22.4517	20.415	18.447	18.114	20.702	23.057	23.596	0.32	0.8	2.53053e+08	1.91217e+08	225220000	300780000	233160000	114870000	174680000	284100000	3.7982	4.3596	5.9433	9.0788	6.9406	7.7315	767170000	657410000	649280000	679750000	562240000	756830000	0	0	0	0	1	0	0	0	0	0	1	0
5	Cluster of histone H1.01 [Gallus gallus] (NP_001035732.1)	NP_001035732.1 [34]	22 kDa	0.04	0.17	0.28	0.9	515.62	451.71	613.75	482.37	450.74	463.65	458.93	432.55	0.21	1.8	3.58357e+07	6.60507e+07	35383000	22968000	49156000	43775000	103820000	50557000	4.2729	4.1	2.4423	7.4708	10.186	5.2158	205460000	230430000	221680000	246650000	377190000	96325000	46	51	29	35	31	29	61	63	40	45	42	40
5.1	PREDICTED: histone H2B type 2-E-like [Myotis lucifugus]	XP_006105894.1	14 kDa	0.05	0.5	0.4	1.3	59.072	75.1343	25.273	73.926	78.017	78.298	75.858	71.247	0.37	2	74371000	148385000	70456000	54959000	97698000	100880000	290450000	53825000	14.126	12.46	6.0856	9.2043	10.419	13.814	340180000	329690000	414860000	358620000	488570000	91740000	2	2	1	2	1	1	3	3	3	3	1	2
5.2	PREDICTED: LOW QUALITY PROTEIN: histone H4-like [Fulmarus glacialis]	XP_009583373.1	11 kDa	0.12	0.08	0.3	1.1	19.3563	21.3733	20.984	19.235	17.85	24.161	20.559	19.4	0.91	0.9	5.01127e+07	47451000	27073000	35167000	88098000	22717000	60080000	59556000	11.45	18.213	5.2125	31.912	36.124	9.6907	191040000	239220000	278860000	298070000	386050000	388190000	0	0	0	0	0	0	0	0	0	0	0	0
5.3	PREDICTED: uncharacterized protein LOC100972611 [Pan paniscus]	XP_008958403.1	122 kDa	0.06	0.36	0.38	0.8	71.9787	56.889	101.98	58.298	55.658	60.595	56.084	53.988	0.6	1.2	63786000	7.83347e+07	39118000	44420000	107820000	54231000	80323000	100450000	0.93301	0.8029	0.59017	0.83874	0.94946	0.70833	53179000	61721000	78466000	124450000	106030000	95308000	1	0	0	0	0	0	1	0	0	0	0	0
5.4	hypothetical protein BRAFLDRAFT_68763 [Branchiostoma floridae]	XP_002599159.1 (+1)	14 kDa	0.12	0.09	0.62	1	13.1387	13.7787	13.232	11.883	14.301	12.2	15.519	13.617	0.75	0.7	252989000	177667000	46118000	59959000	652890000	132760000	340320000	59921000	2.678	4.2038	1.6857	2.7893	8.1365	8.2006	250500000	263900000	335520000	289230000	404640000	50621000	1	1	1	1	1	1	1	1	1	1	1	1
5.5	PREDICTED: histone H4-like [Bos indicus]	XP_019822814.1	11 kDa	0.12	0.05	0.18	1.1	22.37	25.5037	23.758	21.901	21.451	28.482	25.74	22.289	0.7	1.1	35127000	4.02923e+07	27073000	25840000	52468000	22991000	50084000	47802000	14.516	22.805	6.9643	39.51	44.726	12.676	191040000	239550000	279560000	302480000	388890000	390210000	1	1	1	1	1	1	1	1	1	1	1	1
5.6	PREDICTED: histone H2B 1/2-like [Takifugu rubripes]	XP_003976987.1	14 kDa	0.28	0.31	0.11	1.6	8.0074	13.099	5.4524	8.2218	10.348	9.017	14.416	15.864	0.29	1.9	57269000	1.11393e+08	43685000	43243000	84879000	132760000	171890000	29528000	2.563	5.3681	3.278	3.7376	13.43	10.306	275390000	291070000	372760000	318150000	472770000	57504000	1	1	1	1	1	1	1	2	3	2	3	2
5.7	PREDICTED: histone H2A.V [Pseudopodoces humilis]	XP_005532972.2	20 kDa	0.19	0.42	0.19	0.6	11.2383	6.85023	14.24	13.662	5.8128	8.313	6.2054	6.0323	0.5	1.9	1.64631e+09	3171550000	111980000	543440000	4283500000	103550000	5437200000	3973900000	0.53148	0.61004	0.18782	0.46981	0.24242	0.24433	332750000	388600000	451780000	416300000	551010000	469590000	1	2	0	1	0	0	1	2	0	1	0	0
5.8	PREDICTED: late histone H2B.L4-like, partial [Bos mutus]	XP_005902307.1	14 kDa	0.63	0.34	0.17	0.5	4.8362	2.59643	6.0512	5.492	2.9654	4.3387	1.1032	2.3474	0.18	0.5	1.80317e+08	9.37723e+07	164120000	188540000	188290000	48202000	198630000	34485000	0.21522	0.24704	0.27526	0.71686	0.35528	0.81788	14153000	15498000	18054000	15931000	18300000	15645000	1	1	1	1	1	1	1	1	1	1	1	1
5.9	PREDICTED: late histone H2B.L4-like [Branchiostoma belcheri]	XP_019632629.1	13 kDa	0.17	1.1	0.3	0.3	15.2233	4.21333	33.743	5.497	6.43	3.7159	3.8647	5.0594	0.29	3.6	32845000	1.19027e+08	51612000	20362000	26561000	11759000	249510000	95811000	1.9932	1.0155	1.1315	1.9948	0.36795	1.472	18211000	23777000	5155200	5627100	22987000	27623000	1	0	1	1	0	1	1	0	1	1	0	1
5.1	PREDICTED: histone H1-like [Pelodiscus sinensis]	XP_006125972.1	22 kDa	0.91	0.25	0.015	0.2	5.2901	1.2469	6.7671	4.3307	4.7725	0	2.2064	1.5343	0.091	0.1	9.99577e+06	1.4394e+06	16679000	4449000	8859300	1.1099	1.2922	4318200	0.66124	0.75898	0.58225	0	0.21239	0.46449	3486700	2697000	4081000	0	0	1543100	1	2	1	0	1	1	2	2	1	0	1	1
5.11	late histone H2B.L4-like [Anas platyrhynchos]	XP_012963949.1	15 kDa	0.45	0.07	0.088	0.6	8.7345	5.47193	8.3642	8.448	9.3913	3.5883	8.2348	4.5927	0.098	0.2	4.19283e+08	71449000	489310000	115650000	652890000	52483000	130950000	30914000	1.1614	1.3331	1.4853	1.1134	1.9172	1.9323	227280000	233760000	307560000	260910000	332350000	11692000	1	1	1	1	1	1	1	1	1	1	1	1
5.12	histone H1.01 [Gallus gallus]	NP_001035732.1 (+5)	22 kDa	0.09	0.04	< 0.00010	0.3	23.6737	7.43137	23.424	24.785	22.812	7.5913	8.0019	6.7009	0.21	2.9	8.34473e+06	24545900	7099000	7339200	10596000	19365000	45185000	9087700	1.5629	1.794	1.5603	0.9897	1.1203	1.1292	5488200	7940900	8779300	8588900	11837000	5635100	0	0	1	0	1	0	0	0	1	0	1	0
5.13	PREDICTED: histone H2A.J-like [Cuculus canorus]	XP_009556895.1	14 kDa	0.03	0.62	0.18	0.4	4.9342	2.06163	8.4515	3.5674	2.7837	2.0879	1.9822	2.1148	0.22	3.7	5.60907e+07	209406000	36312000	29710000	102250000	360630000	15778000	251810000	6.0806	2.9002	1.6072	0.69662	1.3533	0.79479	43829000	107010000	30962000	53924000	46058000	42508000	1	1	0	0	0	0	1	1	0	0	0	0
5.14	PREDICTED: histone H2B type 1-like [Bos indicus]	XP_019817686.1	14 kDa	0.67	0.37	0.58	0.8	2.34703	1.82389	3.3089	1.61	2.1222	0.43848	2.3111	2.7221	0.46	2.3	563120000	1.27444e+09	489310000	547160000	652890000	2972800000	781190000	69338000	0.8285	0.95098	1.0596	0.30854	1.3677	1.3784	303040000	311160000	410080000	345730000	442710000	20185000	0	0	0	0	0	1	0	0	0	0	0	1
5.15	LOW QUALITY PROTEIN: histone H2B type 1-H-like [Sus scrofa]	XP_020955503.1	14 kDa	0.13	0.36	0.022	1.9	1.96267	3.76433	2.7485	1.7443	1.3952	3.6096	4.3139	3.3695	0.6	0.6	2.7278e+08	1.50449e+08	73417000	92034000	652890000	51105000	340320000	59921000	1.8624	2.9847	1.071	2.7159	5.8538	5.8999	249880000	263010000	335520000	289510000	404640000	50621000	0	0	0	1	0	0	0	0	0	1	0	0
5.16	histone H3.3-like [Piliocolobus tephrosceles]	XP_023052122.1	15 kDa	0.08	0.53	0.37	0.7	0.866357	0.597613	0.70852	1.3842	0.50635	0.6522	0.56512	0.57552	0.82	1.1	1.56568e+08	173620000	178570000	31193000	259940000	174350000	216660000	129850000	0.19355	0.50109	0.24754	0.28225	0.31951	0.32202	28232000	35646000	45695000	30415000	36594000	25574000	0	1	0	0	0	0	0	1	0	0	0	0
5.17	PREDICTED: histone H2B.3 [Poecilia reticulata]	XP_008401314.1	7 kDa	0.15	0.84	0.028	2.8	0.961427	2.70913	1.0047	1.7425	0.13708	2.6017	3.1588	2.3669	0.44	0.2	1.15579e+09	205883000	69690000	24782000	3372900000	132760000	435960000	48929000	2.0945	7.0525	0.53837	5.3651	10.143	10.223	381040000	400470000	508210000	454500000	612430000	60969000	0	1	0	0	0	0	0	1	0	0	0	0
5.18	PREDICTED: histone H2B 1/2-like [Bos indicus]	XP_019823312.1	10 kDa	1.4	1.7	0.81	1.4	0.653167	0.910357	0	1.9595	0	2.4206	0.31047	0	0.13	68	3.31023e+07	2.24753e+09	0	99307000	0	2972800000	3769800000	1.1874	0	0.88819	0	1.1284	0.52745	0	0	452180000	0	518600000	636730000	0		1		1	0	0		1		1	0	0
5.19	PREDICTED: histone H2A-IV-like [Gekko japonicus]	XP_015272953.1	14 kDa	0.04	0.25	0.5	0.9	15.1987	13.526	19.667	13.052	12.877	12.991	13.487	14.1	0.58	1.4	5.36693e+08	7.69373e+08	761970000	153060000	695050000	1197200000	110620000	1000300000	1.8381	1.4594	1.0596	1.2082	2.0989	1.3784	571910000	674680000	772800000	756270000	972090000	832240000	1	0	0	0	0	0	1	0	0	0	0	0
5.2	PREDICTED: histone H2A type 1-H-like [Pteropus alecto]	XP_015453767.1	15 kDa	0.04	0.2	0.55	0.9	13.8103	12.775	16.942	12.327	12.162	12.27	12.738	13.317	0.58	1.4	5.36693e+08	7.69373e+08	761970000	153060000	695050000	1197200000	110620000	1000300000	1.1614	1.3331	0.9765	1.1134	1.9172	1.2703	428930000	506010000	579600000	567200000	729070000	624180000	0	0	0	0	0	0	0	0	0	0	0	0
5.21	histone, partial [Draconetta xenica]	ABG26638.1 (+1)	12 kDa	0.24	0.34	0.32	0.7	1.26338	0.94497	1.2212	1.7104	0.85855	1.1547	0.70437	0.97584	0.65	1.1	89163000	93683000	78385000	90536000	98568000	92412000	106700000	81937000	0.97218	1.7449	0.71114	0.81084	0.91787	1.6175	50508000	60496000	78397000	58440000	68205000	53635000	0	1	0	0	0	0	0	1	0	0	0	0
5.22	PREDICTED: histone H2B 1/2/3/4/6-like [Falco cherrug]	XP_005441367.1	14 kDa	0.16	0.28	0.57	1.1	4.30153	4.8208	5.2523	4.73	2.9223	4.8894	5.5378	4.0352	0.74	1.2	1.22861e+08	1.50818e+08	88434000	103950000	176200000	85556000	299420000	67477000	6.3119	7.2449	2.3819	3.792	7.8548	7.9166	292850000	276920000	354730000	304140000	421170000	62277000	0	1	0	0	0	0	0	1	0	0	0	0
5.23	PREDICTED: histone H2B type 2-E-like [Cavia porcellus]	XP_005007815.1	14 kDa	0.16	0.28	0.57	1.1	4.22633	4.73013	5.1535	4.6582	2.8673	4.7975	5.4336	3.9593	0.74	1.2	1.22861e+08	1.50818e+08	88434000	103950000	176200000	85556000	299420000	67477000	6.3119	7.2449	2.3819	3.792	7.8548	7.9166	292850000	276920000	354730000	304140000	421170000	62277000	0	1	0	0	0	0	0	1	0	0	0	0
5.24	histone H3, partial [Allobates trilineatus]	ABF58199.1	12 kDa	0.24	0.34	0.32	0.7	1.25865	0.94032	1.2152	1.7064	0.85434	1.149	0.70091	0.97105	0.65	1.1	89163000	93683000	78385000	90536000	98568000	92412000	106700000	81937000	0.98429	1.7693	0.71897	0.81977	0.92799	1.6376	50508000	60496000	78397000	58440000	68205000	53635000	0	1	0	0	0	0	0	1	0	0	0	0
5.25	PREDICTED: uncharacterized protein LOC108880085 [Lates calcarifer]	XP_018527028.1	60 kDa	0.12	0.09	0.33	1.1	17.0583	18.7467	18.636	16.828	15.711	21.26	17.871	17.109	0.96	1	5.56487e+07	54455000	33487000	42489000	90970000	30077000	69357000	63931000	0.79857	1.027	0.59676	1.3048	1.4771	1.0359	61285000	76240000	90308000	91917000	117690000	115620000	0	0	0	0	0	0	0	0	0	0	0	0
5.26	PREDICTED: histone H2A type 3 [Bos indicus]	XP_019819308.1	14 kDa	0.35	0.26	0.3	0.7	4.14203	3.08643	4.9747	4.544	2.9074	2.0352	4.2069	3.0172	0.92	1.1	2.81073e+09	2974120000	3449000000	699680000	4283500000	3974600000	973860000	3973900000	0.2098	0.54833	0.26833	0.30595	0.78858	0.34906	467390000	561070000	645410000	594310000	812410000	670840000	0	1	0	0	1	0	0	1	0	0	1	0
5.27	histone H3, partial [Grammistes sexlineatus]	AAT85935.1	12 kDa	0.87	0.52	0.24	0.5	0.885693	0.419743	0.7329	1.4004	0.52378	0.67465	0.58458	0	0.26	0.6	2.23623e+08	1.30337e+08	178570000	232360000	259940000	174350000	216660000	0	0.24	0.63823	0.30695	0.34998	0.39618	0	42348000	52522000	68542000	45623000	54891000	0	0	1	0	0	0		0	1	0	0	0
6	Cluster of tubulin alpha-1A chain-like [Fundulus heteroclitus] (XP_021173809.1)	XP_021173809.1 [26]	47 kDa	0.007	0.08	0.0097	1.2	496.077	608.583	533.93	451.25	503.05	604.66	607.76	613.33	0.94	1	9.59643e+07	9.38423e+07	77901000	72262000	137730000	66134000	88953000	126440000	1.4878	1.3547	1.7364	1.858	2.0756	1.9636	140190000	91593000	129940000	115090000	118260000	147960000	47	43	43	42	43	38	61	54	57	51	54	47
6.1	tubulin alpha-1A chain-like [Fundulus heteroclitus]	XP_021173809.1	47 kDa	0.04	0.13	0.046	1.2	53.362	65.6003	59.999	46.256	53.831	68.531	62.978	65.292	0.12	0.7	248300000	1.66983e+08	299190000	202030000	243680000	180580000	107910000	212460000	0.85579	0.84746	0.94427	1.0767	1.2188	1.2284	104030000	71162000	114850000	109180000	69834000	113700000	2	1	1	1	1	1	2	1	1	1	1	1
6.2	PREDICTED: LOW QUALITY PROTEIN: tubulin alpha-3E chain isoform X1 [Ovis aries]	XP_014957239.1	50 kDa	0.08	0.06	0.01	1.3	9.9751	13.0197	10.018	10.514	9.3933	13.313	13.855	11.891	0.76	1.1	128590000	147437000	103430000	60360000	221980000	88091000	173360000	180860000	1.4611	1.501	1.6725	1.6988	2.1587	1.7171	147760000	100050000	154110000	149930000	126170000	149580000	1	1	1	1	1	1	2	2	2	1	2	1
6.3	PREDICTED: tubulin alpha-3 chain-like [Otolemur garnettii]	XP_003801738.2	46 kDa	0.06	0.07	0.032	1.2	30.711	36.539	32.14	28.279	31.714	34.09	36.898	38.629	0.61	1.2	1.51797e+08	1.79383e+08	152710000	93842000	208840000	114540000	245000000	178610000	1.3188	1.019	1.1354	1.2946	1.6846	1.2728	149970000	86715000	143590000	145330000	160930000	143680000	2	2	2	1	2	1	3	2	2	1	2	1
6.4	PREDICTED: tubulin alpha-1D chain isoform X3 [Callorhinchus milii]	XP_007908294.1	50 kDa	0.09	0.14	0.19	1.2	35.539	41.1553	37.774	30	38.843	42.168	44.349	36.949	0.62	0.9	126707000	1.13152e+08	133190000	89171000	157760000	81945000	133320000	124190000	2.6637	2.5322	3.4067	3.8843	4.3971	3.6704	233270000	142610000	226610000	203740000	199110000	220680000	1	0	1	1	1	0	1	0	1	1	1	0
6.5	tubulin, alpha 1-like protein [Camelus ferus]	EPY74354.1 (+1)	45 kDa	0.09	0.25	0.49	0.9	8.35493	7.3957	8.9818	10.069	6.014	7.5161	6.712	7.959	0.0067	0.5	6.50043e+07	3.08877e+07	67044000	55107000	72862000	35148000	34764000	22751000	0.28416	0.15012	0.26145	0.2981	0.33745	0.34011	14655000	3321700	5123200	6293700	2348700	1792300	1	1	1	1	1	1	2	2	2	2	2	2
6.6	hypothetical protein BRAFLDRAFT_58397 [Branchiostoma floridae]	XP_002596927.1	50 kDa	0.13	0.06	0.026	1.4	30.8297	42.678	33.081	29.946	29.462	46.695	36.264	45.075	0.94	1	1.2558e+08	1.28022e+08	126450000	90919000	159370000	84267000	159590000	140210000	1.9853	2.0616	2.5391	2.8951	2.9649	2.9882	211890000	135630000	210120000	208950000	204440000	238330000	1	1	1	1	1	1	2	2	2	2	1	2
6.7	tubulin alpha-8 chain isoform X1 [Enhydra lutris kenyoni]	XP_022364522.1 (+1)	52 kDa	0.03	0.23	0.068	1.3	14.5293	19.385	18.39	12.572	12.626	19.687	18.773	19.695	0.64	0.9	72627000	6.43937e+07	52932000	74625000	90324000	43114000	64496000	85571000	0.96589	0.74121	0.82589	1.0868	1.4061	1.0744	81877000	54747000	65396000	63786000	68853000	82666000	3	2	1	2	3	2	3	2	1	2	3	2
6.8	PREDICTED: tubulin alpha-1C chain isoform X1 [Zonotrichia albicollis]	XP_005492516.1 (+1)	50 kDa	1	0.11	0.052	0.4	7.5181	2.81411	7.9684	6.5347	8.0512	0.18993	2.4213	5.8311	0.53	1.1	70873000	8.12573e+07	72411000	65638000	74570000	51254000	97384000	95134000	1.0354	1.0459	1.3242	1.3288	1.7092	1.516	133330000	97570000	120580000	126810000	139770000	158030000	1	1	1	0	1	1	1	1	1	0	1	1
6.9	PREDICTED: tubulin alpha-1C chain-like [Callorhinchus milii]	XP_007908958.1	50 kDa	0.04	0.07	0.0026	1.3	21.128	28.485	21.523	19.431	22.43	27.321	29.54	28.594	1	1	1.44073e+08	1.44161e+08	137500000	100980000	193740000	87954000	158720000	185810000	1.8166	1.6891	2.0947	2.649	2.7037	2.4483	214150000	140080000	207180000	182550000	196380000	218140000	1	1	1	1	1	1	1	1	1	1	1	1
6.1	PREDICTED: tubulin alpha-1B chain-like [Elephantulus edwardii]	XP_006895562.1	35 kDa	0.08	0.08	0.069	1.2	16.7147	19.5587	17.95	15.308	16.886	18.846	21.27	18.56	0.098	0.6	254920000	1.41017e+08	216400000	189800000	358560000	128940000	156960000	137150000	0.95378	0.73272	1.0079	1.1492	1.3009	1.0621	109230000	82570000	123360000	130600000	117680000	133710000	1	1	1	1	1	1	2	1	2	1	2	1
6.11	PREDICTED: LOW QUALITY PROTEIN: tubulin alpha-1B chain-like [Hipposideros armiger]	XP_019481534.1	46 kDa	0.07	0.16	0.034	1.3	26.675	35.7987	30.864	22.135	27.026	38.503	34.203	34.69	0.89	1	124972000	1.30564e+08	133450000	66546000	174920000	89681000	129850000	172160000	3.7331	3.2172	4.7745	4.9563	5.0997	5.1399	249630000	158200000	240450000	198540000	214020000	278740000	1	0	1	1	1	1	1	0	1	1	1	1
6.12	PREDICTED: tubulin alpha chain-like 3 [Chrysochloris asiatica]	XP_006862850.1	56 kDa	0.81	0.43	0.5	1.6	2.33343	3.66623	3.2967	1.3054	2.3982	7.0237	2.6338	1.3412	0.16	0.5	4.57453e+07	20607000	69460000	40144000	27632000	35749000	15551000	10521000	0.15957	0.18315	0.20408	0.23269	0.2634	0.26548	5625400	2906000	2687300	4175300	1100000	388500	1	1	1	1	1	1	1	1	1	1	1	1
6.13	PREDICTED: tubulin alpha-1B chain-like [Chinchilla lanigera]	XP_013377236.1	70 kDa	0.1	0.2	0.16	1.2	5.57387	6.87387	5.3631	4.6047	6.7538	6.0921	7.4213	7.1082	0.39	1.7	1.90673e+08	3.27177e+08	245490000	157250000	169280000	115020000	590650000	275860000	0.27539	0.37899	0.57376	0.48149	0.54504	0.54934	78839000	57983000	82262000	81217000	84455000	97152000	0	0	1	0	0	0	0	0	1	0	0	0
6.14	PREDICTED: tubulin alpha-8 chain [Chinchilla lanigera]	XP_005396043.1	50 kDa	0.07	0.24	0.39	1.1	4.8568	5.54363	6.1314	4.5949	3.8441	5.2915	5.9655	5.3739	0.16	1.6	63398000	1.0124e+08	71452000	34755000	83987000	73089000	101550000	129080000	0.79316	0.91041	1.0144	0.85479	0.96762	0.97524	78855000	47130000	61669000	64443000	67565000	81736000	0	1	0	0	0	0	0	1	0	0	0	0
6.15	tubulin alpha chain, partial [Oncorhynchus kisutch]	XP_020330166.1	50 kDa	0.05	0.17	0.75	1	18.9247	19.5943	15.444	19.385	21.945	18.687	19.565	20.531	0.96	1	9.33897e+07	9.54563e+07	56389000	111030000	112750000	56226000	75723000	154420000	1.6562	1.5274	2.1182	2.6795	2.734	2.4749	130300000	93921000	127680000	127160000	90906000	139920000	1	1	1	1	1	1	1	1	1	1	1	1
6.16	RecName: Full=Tubulin alpha-1A chain; AltName: Full=Alpha-tubulin 1; AltName: Full=Tubulin alpha-1 chain; Contains: RecName: Full=Detyrosinated tubulin alpha-1A chain	P02550.1	50 kDa	0.06	0.11	0.033	1.3	19.0977	23.9047	20.54	16.648	20.105	22.369	23.991	25.354	0.85	1.1	1.06287e+08	114499000	101860000	61082000	155920000	57077000	149840000	136580000	1.993	1.6771	2.549	2.629	2.9761	2.705	173180000	104040000	179370000	168640000	167770000	196440000	1	0	1	0	0	0	1	0	1	0	0	0
6.17	PREDICTED: tubulin alpha-1 chain-like, partial [Callorhinchus milii]	XP_007884699.1	28 kDa	0.35	0.08	0.31	1.3	2.76413	3.6136	3.0227	2.5717	2.698	2.4102	3.5106	4.92	0.15	5.1	70820000	363000000	50152000	41708000	120600000	35090000	506100000	547810000	0.65894	0.56506	0.62961	0.71789	0.81265	0.81905	81951000	48459000	61025000	50295000	68506000	83545000	0	0	0	0	0	1	0	0	0	0	0	1
6.18	tubulin alpha-3 chain-like [Pogona vitticeps]	XP_020633945.1	50 kDa	0.17	0.007	0.059	1.3	7.16123	9.5691	7.1938	7.1046	7.1853	11.283	9.2863	8.138	0.85	1.1	1.15803e+08	1.22232e+08	103140000	126450000	117820000	77395000	109650000	179650000	0.57952	0.55998	0.62395	0.9886	0.95665	0.66963	78234000	52028000	65447000	65061000	67096000	86203000	0	1	1	1	1	0	0	1	1	1	1	0
6.19	tubulin alpha chain-like [Scleropages formosus]	KPP57949.1	16 kDa	0.09	0.19	0.095	1.3	4.95083	6.31177	6.0217	4.4062	4.4246	6.0289	6.951	5.9554	0.47	1.7	215199000	360590000	70727000	110900000	463970000	100580000	430230000	550960000	1.5514	0.82751	1.3942	2.2624	2.561	1.8136	129390000	59823000	128610000	80787000	115490000	173480000	1	1	0	1	1	0	1	1	0	1	1	0
6.2	PREDICTED: tubulin alpha-1A chain-like [Cebus capucinus imitator]	XP_017366013.1	46 kDa	0.09	0.13	0.021	1.4	11.3593	15.714	12.767	9.8418	11.469	14.229	15.881	17.032	0.75	0.9	1.24147e+08	114383000	110210000	110380000	151850000	65029000	145360000	132760000	2.0653	1.6994	2.6414	3.0118	3.4093	3.4362	216120000	145450000	203520000	182210000	194430000	256490000	0	0	0	0	0	1	0	0	0	0	0	1
6.21	PREDICTED: tubulin alpha-1A chain isoform X1 [Poecilia reticulata]	XP_008412884.1 (+1)	50 kDa	0.06	0.08	0.021	1.2	19.1403	23.5607	20.337	17.416	19.668	22.179	23.51	24.993	0.89	1	124030000	120472000	121350000	92820000	157920000	89636000	139170000	132610000	2.1885	2.2788	3.0782	2.8951	3.2772	3.3031	213110000	140350000	206940000	200450000	183450000	217640000	0	1	1	0	0	0	0	1	1	0	0	0
6.22	tubulin alpha-4A chain [Boleophthalmus pectinirostris]	XP_020786856.1	46 kDa	0.04	0.08	0.0073	1.3	23.562	29.97	24.025	21.584	25.077	28.761	29.837	31.312	0.85	1.1	139960000	1.47756e+08	144090000	113130000	162660000	79899000	169470000	193900000	2.8029	2.3706	3.9511	4.505	4.6269	4.2222	208940000	116670000	200390000	168260000	157030000	213420000	0	0	1	0	0	0	0	0	1	0	0	0
7	Cluster of PREDICTED: tubulin beta chain-like [Chrysochloris asiatica] (XP_006861626.1)	XP_006861626.1 [19]	46 kDa	0.02	0.13	0.05	1.2	445.387	537.193	510.03	410.98	415.15	548.54	537.25	525.79	0.057	1.3	5.79103e+07	73978000	49181000	60479000	64071000	71512000	68525000	81897000	1.4737	1.2605	2.1883	1.4837	2.0484	2.0443	101860000	77987000	66355000	125140000	119610000	116870000	40	33	33	35	30	32	53	39	39	40	34	39
7.1	PREDICTED: tubulin beta chain-like [Chrysochloris asiatica]	XP_006861626.1	46 kDa	0.09	0.21	0.032	1.5	11.4744	16.774	14.016	9.2983	11.109	17.87	17.459	14.993	0.51	1.4	90039000	1.26197e+08	79718000	140490000	49909000	208600000	97803000	72189000	1.0277	0.88389	1.4994	1.1229	1.4755	1.4872	91654000	62560000	43872000	107350000	87002000	77340000	1	0	1	0	0	0	1	0	1	0	0	0
7.2	PREDICTED: tubulin beta chain-like [Cynoglossus semilaevis]	XP_008319308.1	53 kDa	0.25	0.11	0.019	2.2	1.75903	3.90953	1.977	1.6599	1.6402	3.1198	3.6273	4.9815	0.43	0.6	1.13275e+08	71023000	203030000	78552000	58242000	72864000	44065000	96140000	0.10952	0.19522	0.21752	0.3425	0.38771	0.39077	17715000	13333000	2670800	36760000	14338000	28116000	0	0	0	1	1	1	0	0	0	1	1	1
7.3	tubulin beta-2 chain [Amazona aestiva]	KQK77479.1	50 kDa	0.06	0.14	0.13	1.2	74.634	87.246	86.785	69.389	67.728	92.743	85.708	83.287	0.34	1.1	70717000	7.96797e+07	74915000	69953000	67283000	89770000	63916000	85353000	3.8017	2.5322	3.7324	3.217	3.3028	3.6704	185030000	115130000	127100000	205660000	141380000	182840000	1	0	0	0	0	0	1	0	0	0	0	0
7.4	PREDICTED: tubulin beta-6 chain isoform X1 [Esox lucius]	XP_010880314.1 (+1)	53 kDa	0.32	0.32	0.3	1.4	2.1782	2.99533	2.9887	1.7835	1.7624	2.2122	2.7121	4.0617	0.46	1.2	6.80263e+07	83832000	67285000	78552000	58242000	107380000	47976000	96140000	0.16931	0.19434	0.21654	0.2469	0.27949	0.38894	18839000	13939000	2792200	37347000	13417000	29394000	1	0	0	0	0	1	1	0	0	0	0	1
7.5	PREDICTED: tubulin beta-4B chain-like isoform X1 [Callorhinchus milii]	XP_007909211.1	50 kDa	0.05	0.09	0.034	1.2	28.484	34.0663	31.368	27.478	26.606	35.889	32.574	33.736	0.84	1	6.43543e+07	6.22827e+07	50671000	64686000	77706000	66943000	50941000	68964000	2.0165	1.6952	1.8888	2.1536	2.1813	2.1985	138480000	88455000	97951000	161140000	108360000	151160000	0	1	0	1	0	1	0	1	0	1	0	1
7.6	mCG49614, isoform CRA_b [Mus musculus]	EDL14657.1	50 kDa	0.1	0.09	0.04	1.3	29.5563	37.3207	32.656	27.995	28.018	41.145	36.851	33.966	0.67	0.9	1.1039e+08	1.01458e+08	117170000	134400000	79601000	123620000	88011000	92742000	1.4716	1.6891	2.0947	2.1459	2.1737	2.4483	189140000	117230000	103490000	218000000	156420000	190900000	0	1	0	1	0	0	0	1	0	1	0	0
7.7	PREDICTED: tubulin beta-2A chain [Callorhinchus milii]	XP_007900827.1	50 kDa	0.06	0.13	0.11	1.2	19.934	23.3683	22.817	19.293	17.692	24.841	22.956	22.308	0.49	1.1	7.36497e+07	7.96797e+07	74915000	72260000	73774000	89770000	63916000	85353000	3.2062	2.5424	3.4212	3.23	3.3157	3.6851	185030000	115380000	126080000	205660000	141380000	182840000	0	1	0	0	0	0	0	1	0	0	0	0
7.8	LOW QUALITY PROTEIN: tubulin beta chain [Canis lupus familiaris]	XP_005615473.1	23 kDa	0.15	0.21	0.016	1.8	5.48033	9.88267	6.5353	4.2708	5.6349	10.502	10.99	8.156	0.66	1.3	1.19402e+08	1.60303e+08	93659000	190200000	74348000	317650000	94351000	68909000	0.65701	0.51944	1.146	0.95809	1.4791	1.0931	118040000	81006000	60801000	134240000	119870000	111850000	0	0	0	0	0	0	0	0	0	0	0	0
7.9	PREDICTED: tubulin beta-4B chain-like isoform X1 [Cyprinodon variegatus]	XP_015245889.1 (+1)	50 kDa	0.07	0.21	0.092	1.3	10.9518	14.2003	13.437	8.8513	10.567	13.101	14.295	15.205	0.92	1	61552000	62888000	46833000	64983000	72840000	78900000	43877000	65887000	1.6439	0.91884	1.69	1.5198	1.7204	2.1985	77701000	51485000	59238000	93400000	57192000	82113000	0	0	0	0	0	1	0	0	0	0	0	1
7.1	tubulin beta-5 chain [Amazona aestiva]	KQK80970.1	50 kDa	0.09	0.09	0.042	1.2	5.38323	6.67073	5.5782	5.751	4.8205	7.2778	6.1455	6.5889	0.95	1	93051000	95094000	132730000	48133000	98290000	87638000	69894000	127750000	0.32716	0.56777	0.41842	0.72133	0.54006	0.54431	44128000	33191000	27536000	65180000	35369000	45492000	0	1	0	1	0	0	0	1	0	1	0	0
7.11	unnamed protein product [Oikopleura dioica]	CBY41790.1	50 kDa	0.01	0.1	0.31	1.1	11.8527	12.6243	12.31	10.562	12.686	12.825	12.48	12.568	0.053	1.5	58871000	8.98713e+07	55066000	53889000	67658000	97836000	68998000	102780000	1.3214	0.79442	1.1728	0.8622	0.97601	1.1515	63551000	40801000	49320000	67468000	41726000	70195000	0	0	0	0	0	0	0	0	0	0	0	0
7.12	PREDICTED: tubulin beta-2B chain-like isoform X1 [Octodon degus]	XP_004627729.1	50 kDa	0.04	0.12	0.022	1.3	26.441	34.0063	30.241	24.838	24.244	35.711	32.933	33.375	0.67	0.9	1.00376e+08	92675000	105620000	103950000	91557000	122400000	65560000	90065000	1.4559	1.4959	1.862	2.1231	2.1513	2.9882	142920000	89152000	93401000	170930000	114970000	145240000	0	0	0	0	0	1	0	0	0	0	0	1
7.13	PREDICTED: tubulin beta-1 chain isoform X1 [Scleropages formosus]	XP_018597737.1	53 kDa	0.2	0.25	0.08	1.5	3.2571	4.98683	4.1389	3.1027	2.5297	6.0984	4.18	4.6821	1	1	8.09013e+07	8.09683e+07	108110000	83588000	51006000	75097000	67778000	100030000	0.23822	0.27344	0.30468	0.45012	0.39325	0.39635	27340000	18078000	4933700	47996000	22220000	35446000	1	0	0	1	0	0	1	0	0	1	0	0
7.14	PREDICTED: tubulin beta chain [Bos indicus]	XP_019841374.1	49 kDa	0.02	0.13	0.028	1.3	40.0177	50.1947	45.325	39.703	35.025	49.279	50.863	50.442	0.81	1.1	1.13968e+08	122488000	102840000	165130000	73935000	158460000	116160000	92844000	2.242	1.5274	1.7019	1.9405	2.1966	2.4749	222440000	139280000	126720000	230620000	177520000	199230000	0	0	0	0	0	0	0	0	0	0	0	0
7.15	PREDICTED: tubulin beta-4B chain-like [Austrofundulus limnaeus]	XP_013868360.1	48 kDa	0.05	0.19	0.44	1.1	12.026	13.1983	14.657	10.594	10.827	12.474	13.358	13.763	0.75	0.9	66688000	6.28517e+07	63179000	74396000	62489000	80135000	43487000	64933000	2.1687	1.4381	2.0189	2.0556	2.0682	2.9294	88589000	61199000	60864000	103750000	59160000	90748000	1	0	0	0	0	0	1	0	0	0	0	0
7.16	beta tubulin, partial [Gillichthys mirabilis]	AAL24510.1	17 kDa	0.12	0.34	0.67	0.9	5.02217	4.5407	6.7812	3.3467	4.9386	5.0634	4.5643	3.9944	0.19	1.7	31971000	53551000	31243000	37269000	27401000	79792000	46195000	34666000	2.3372	2.0357	2.9891	1.9141	2.1667	2.9507	34881000	33553000	28329000	44468000	24719000	31502000	0	0	1	0	0	0	0	0	1	0	0	0
7.17	PREDICTED: tubulin beta-4B chain-like [Austrofundulus limnaeus]	XP_013861105.1	31 kDa	0.03	0.19	0.77	1	8.53897	8.24863	10.182	7.0245	8.4104	8.3134	7.952	8.4805	0.42	1.3	5.35577e+07	6.78417e+07	64503000	66365000	29805000	79758000	46463000	77304000	2.9733	1.846	3.2892	2.3453	2.2345	3.6826	85087000	55518000	37840000	102590000	42730000	98891000	0	0	1	0	0	0	0	0	1	0	0	0
8	Cluster of heat shock protein HSP 90-alpha [Gallus gallus] (NP_001103255.1)	NP_001103255.1 [21]	84 kDa	0.05	0.76	0.2	1.7	350.725	585.237	44.986	494.36	512.83	616.84	574.57	564.3	0.12	1.7	4.40027e+07	7.29833e+07	19174000	63693000	49141000	85030000	65983000	67937000	0.26575	1.1625	1.0878	1.739	1.5268	1.1495	5666200	55365000	62434000	98654000	66457000	59900000	8	58	52	57	57	47	8	71	60	73	66	52
8.1	heat shock protein HSP 90-alpha [Gallus gallus]	NP_001103255.1 (+5)	84 kDa	0.06	0.75	0.27	1.6	155.787	243.617	20.582	220.08	226.7	259.98	237.85	233.02	0.34	1.4	84268000	121510000	21544000	104050000	127210000	120760000	101470000	142300000	0.26575	3.2126	2.5462	4.5466	3.9104	3.12	5666200	153000000	148970000	253530000	160060000	198850000	1	5	4	4	3	3	1	7	5	6	4	4
8.2	heat shock protein 90 kDa beta [Anas platyrhynchos]	ATW64113.1 (+2)	91 kDa	0.07	0.84	0.14	1.9	54.6303	104.307	1.5119	83.523	78.856	110.16	106.25	96.511	0.15	1.5	2.38267e+07	36804000	18596000	30062000	22822000	48470000	35655000	26287000	0.030518	1.0462	0.92719	1.4272	1.3979	1.0188	375330	13319000	18499000	40902000	28268000	26816000	0	3	3	3	3	3	0	3	3	3	3	3
8.3	PREDICTED: endoplasmin [Ictalurus punctatus]	XP_017349754.1	91 kDa	0.18	0.83	0.2	1.8	9.91114	17.7573	0.38643	14.945	14.402	21.347	15.107	16.818	0.19	2.1	2.53523e+07	5.23307e+07	18596000	27209000	30252000	85256000	41257000	30479000	0.030593	0.58527	0.58921	0.97664	0.9262	0.68781	383490	10063000	17016000	37699000	26508000	25340000	0	1	1	1	1	1	0	1	1	1	1	1
8.4	PREDICTED: endoplasmin [Anolis carolinensis]	XP_003220951.1	92 kDa	0.07	0.8	0.078	2.1	5.49031	11.5987	0.39573	8.0974	7.9778	12.42	11.501	10.875	0.18	2.2	2.97567e+07	6.44813e+07	18596000	32260000	38414000	105530000	47319000	40595000	0.030444	0.4199	0.41236	0.739	0.75592	0.53643	383490	8560500	15967000	37347000	25815000	25656000	0	0	0	0	0	0	0	0	0	0	0	0
8.5	PREDICTED: endoplasmin [Sinocyclocheilus rhinocerous]	XP_016390962.1	91 kDa	0.06	0.83	0.16	1.8	5.96272	10.9823	0.38575	9.7248	7.7776	11.67	10.868	10.409	0.11	2.3	20725000	48076000	18596000	21000000	22579000	74336000	33809000	36083000	0.030556	0.58437	0.46991	0.74241	0.75935	0.53873	383490	5223000	12155000	31892000	20643000	19027000	0	1	0	0	0	0	0	2	0	0	0	0
8.6	LOW QUALITY PROTEIN: heat shock protein HSP 90-alpha [Mesocricetus auratus]	XP_021081801.1	65 kDa	0.07	0.64	0.25	1.5	11.9521	18.0363	3.1262	16.908	15.822	18.384	19.135	16.59	0.57	1.3	9.89253e+07	1.29857e+08	29912000	92224000	174640000	169310000	75670000	144590000	0.1884	1.4928	1.0252	1.8965	1.9634	1.4818	5669500	110040000	110140000	170320000	125270000	148120000	0	1	0	1	1	0	0	2	0	1	2	0
8.7	PREDICTED: heat shock protein HSP 90-beta, partial [Ornithorhynchus anatinus]	XP_001518700.3 (+1)	81 kDa	0.01	0.72	0.15	1.7	15.6173	27.0503	2.829	19.972	24.051	27.13	26.65	27.371	0.2	1.5	6.11027e+07	9.13437e+07	39429000	54926000	88953000	96300000	65691000	112040000	0.070966	0.61853	0.68919	0.96291	1.09	0.99531	3795800	42024000	41593000	70999000	50514000	63711000	0	0	0	0	0	0	0	0	0	0	0	0
8.8	heat shock protein 90 beta [Paralichthys olivaceus]	AAO92751.1	83 kDa	0.08	0.6	0.2	1.5	9.40607	14.5707	2.9992	11.406	13.813	13.357	14.606	15.749	0.44	1.5	152723000	2.22473e+08	31449000	174880000	251840000	312710000	148190000	206520000	0.10508	0.35993	0.40105	0.39109	0.51763	0.52171	4545300	74491000	75791000	109830000	84551000	113390000	0	0	1	0	0	0	0	0	1	0	0	0
8.9	hypothetical protein A6R68_05789 [Neotoma lepida]	OBS65716.1	73 kDa	0.1	0.76	0.3	1.5	10.7602	16.4803	1.3807	15.604	15.296	18.196	16.497	14.748	0.14	1.9	6.31327e+07	1.16978e+08	13005000	98462000	77931000	136970000	92755000	121210000	0.1201	1.4498	1.3739	2.1456	2.085	1.5025	732890	103810000	72733000	138560000	108440000	100550000	0	0	0	0	0	0	0	0	0	0	0	0
8.1	84 kD heat shock protein [Mus musculus]	AAA37865.1	83 kDa	0.09	0.73	0.15	1.8	7.79423	13.7213	1.4111	9.4886	12.483	14.166	12.375	14.623	0.034	1.8	51642000	91764000	39429000	55225000	60272000	89257000	73995000	112040000	0.068618	0.59341	0.6612	0.92224	0.85341	0.95409	3985600	42937000	43827000	73661000	52591000	66897000	0	0	0	0	0	0	0	0	0	0	0	0
8.11	hypothetical protein Y1Q_0024190 [Alligator mississippiensis]	KYO36449.1 (+1)	88 kDa	0.08	0.87	0.15	1.9	6.861	12.9527	0	10.404	10.179	13.628	13.413	11.817	0.088	3.1	1.77853e+07	5.59267e+07	0	29295000	24061000	84754000	40657000	42369000	0	0.88464	0.75803	1.2178	1.1702	0.80807	0	11653000	17037000	39873000	26578000	26056000		0	0	0	0	0		0	0	0	0	0
8.12	PREDICTED: LOW QUALITY PROTEIN: heat shock protein HSP 90-beta-like [Callithrix jacchus]	XP_009003691.1	83 kDa	0.18	0.88	0.31	1.6	3.40057	5.51817	0	4.6295	5.5722	6.3836	4.4263	5.7446	0.21	2	3.01733e+07	60853000	0	54649000	35871000	84124000	40604000	57831000	0	0.31068	0.29002	0.39471	0.37433	0.30734	0	5434800	5698100	18753000	7662800	6188800		1	0	0	0	0		1	0	0	0	0
9	Cluster of PREDICTED: alpha-enolase isoform X2 [Gallus gallus] (XP_015152320.1)	XP_015152320.1 [30]	47 kDa	0.02	0.05	0.00015	0.6	686.177	408.21	720.96	653.55	684.02	408.48	400.46	415.69	0.16	0.8	7.89067e+07	6.08663e+07	98950000	69857000	67913000	65593000	54645000	62361000	4.0043	4.047	3.805	3.4671	4.2256	4.8204	104260000	91422000	77779000	48640000	45693000	64913000	54	49	44	46	41	43	78	70	62	54	51	51
9.1	hypothetical protein A6R68_19921 [Neotoma lepida]	OBS77691.1	42 kDa	0.07	0.08	0.0011	0.6	147.797	86.084	144.3	138.49	160.6	87.681	79.832	90.739	0.51	0.6	1.40486e+08	7.92453e+07	57215000	56542000	307700000	84994000	68022000	84720000	1.5359	1.548	1.3027	1.4854	1.6814	1.9575	79601000	81670000	72947000	51387000	37684000	58675000	1	1	1	1	1	1	2	2	2	2	2	2
9.2	hypothetical protein A6R68_15508 [Neotoma lepida]	OBS73956.1	25 kDa	0.04	0.24	0.019	0.5	20.9903	9.86617	26.727	18.908	17.336	9.7492	9.5723	10.277	0.28	0.7	89823000	65739000	58934000	96585000	113950000	51670000	85794000	59753000	1.0311	1.1835	1.0135	1.5035	0.9668	1.3184	42113000	42764000	35208000	18684000	11918000	25331000	2	1	1	2	1	1	2	1	1	2	1	1
9.3	PREDICTED: alpha-enolase isoform X2 [Gallus gallus]	XP_015152320.1	47 kDa	0.03	0.07	0.001	0.7	159.04	104.873	171	150.94	155.18	107.67	104.89	102.06	0.16	0.7	9.12083e+07	6.50263e+07	120010000	74276000	79339000	71914000	58090000	65075000	25.91	25.436	22.383	14.561	17.879	18.02	240150000	216360000	175050000	109470000	97584000	125970000	2	2	2	2	2	2	3	3	3	2	2	2
9.4	alpha-enolase isoform X3 [Amazona aestiva]	KQK75878.1	42 kDa	0.03	0.04	< 0.00010	0.6	39.2607	22.5363	40.667	37.466	39.649	21.816	23.137	22.656	0.0031	0.6	1.33973e+08	7.98657e+07	150240000	126950000	124730000	78397000	84566000	76634000	9.2707	10.641	8.9372	8.4034	7.8101	8.6927	242660000	229110000	184230000	102030000	93614000	120830000	1	1	1	0	0	0	2	1	1	0	0	0
9.5	PREDICTED: alpha-enolase isoform X1 [Acanthisitta chloris]	XP_009077257.1 (+1)	47 kDa	0.003	0.05	< 0.00010	0.5	71.9563	39.0447	73.449	68.018	74.402	38.983	38.976	39.175	0.098	0.8	1.14317e+08	8.83063e+07	132760000	102430000	107760000	78108000	83531000	103280000	9.9854	11.462	9.1786	8.113	9.1839	8.4889	221420000	201590000	160230000	95214000	87057000	111920000	1	1	1	1	1	1	2	2	2	1	1	1
9.6	RecName: Full=Alpha-enolase; AltName: Full=2-phospho-D-glycerate hydro-lyase; AltName: Full=Phosphopyruvate hydratase	Q9W7L1.3	47 kDa	0.11	0.22	0.028	0.6	35.8277	20.0223	44.276	34.194	29.013	19.177	18.319	22.571	0.12	0.7	8.91877e+07	6.59437e+07	98579000	68824000	100160000	56201000	66352000	75278000	2.9616	3.0879	2.0502	2.6085	2.0982	2.667	88851000	87419000	58897000	31051000	26022000	40176000	3	2	2	2	1	1	4	3	2	2	1	1
9.7	PREDICTED: alpha-enolase isoform X1 [Cynoglossus semilaevis]	XP_008317043.1 (+1)	47 kDa	0.06	0.07	0.0003	0.5	15.726	8.0882	16.869	14.892	15.417	7.7285	7.913	8.6231	0.18	0.6	128161000	8.30853e+07	113540000	89533000	181410000	86863000	71147000	91246000	2.2242	2.8237	2.3062	1.8671	2.3796	2.3984	93778000	98360000	66379000	48068000	33298000	55737000	0	0	0	0	0	0	0	0	0	0	0	0
9.8	Enolase 1, (alpha) [Rattus norvegicus]	AAH90069.1 (+2)	47 kDa	0.06	0.05	0.0006	0.6	24.652	15.783	26.019	24.406	23.531	16.702	14.859	15.788	0.12	0.5	1.38249e+08	7.43523e+07	119290000	94786000	200670000	78723000	68091000	76243000	3.9305	4.118	3.4562	3.2298	3.6561	4.0751	162530000	153520000	124500000	70598000	55626000	85093000	1	1	1	1	1	1	2	1	1	1	1	1
9.9	alpha enolase-1, partial [Amia calva]	AAG16301.1	39 kDa	0.05	0.03	< 0.00010	0.5	19.0467	10.1265	18.892	19.636	18.612	9.8831	9.8304	10.666	0.31	0.7	1.73503e+08	1.1409e+08	147780000	102470000	270260000	121290000	94379000	126600000	2.511	3.2411	2.8464	1.9137	2.4932	2.1833	155860000	129600000	116230000	75497000	52580000	89695000	0	1	0	0	0	0	0	1	0	0	0	0
9.1	PREDICTED: LOW QUALITY PROTEIN: alpha-enolase isoform X1 [Cricetulus griseus]	XP_007647748.1	47 kDa	0.43	0.34	0.42	0.8	4.2847	3.24437	3.3552	5.9528	3.5461	2.2406	4.8449	2.6476	0.46	0.6	2.40153e+08	146360000	102030000	160530000	457900000	102200000	213230000	123650000	0.12616	0.22601	0.16135	0.28714	0.20825	0.3276	12293000	32716000	35496000	17446000	17204000	20980000	1	1	1	1	1	1	1	1	1	1	1	1
9.11	PREDICTED: gamma-enolase [Lepisosteus oculatus]	XP_006642416.1	47 kDa	0.32	0.05	0.00042	0.3	5.51773	1.71383	5.2367	5.5449	5.7716	1.9901	2.0692	1.0822	0.66	0.7	239422000	168539000	144650000	506690000	66926000	54527000	168550000	282540000	0.26748	0.30703	0.24665	0.18032	0.31835	0.20573	20416000	17620000	18938000	7466200	6569800	12841000	1	1	1	1	1	0	2	2	1	1	1	0
9.12	alpha-enolase isoform X1 [Carlito syrichta]	XP_008067145.1 (+1)	47 kDa	0.1	0.05	0.0037	0.7	12.4407	8.5281	13.192	12.254	11.876	7.887	8.1598	9.5375	0.067	0.5	1.51774e+08	71608000	145390000	99883000	210050000	70287000	76939000	67598000	1.8032	2.0697	1.6375	1.8671	1.867	2.1302	110630000	110780000	83962000	41436000	35482000	46567000	1	0	0	0	0	1	1	0	0	0	0	1
9.13	enolase B [Acipenser baerii]	ABF60009.1	47 kDa	0.09	0.4	0.082	0.5	3.8408	1.79077	5.5628	2.6569	3.3027	1.5984	1.8646	1.9093	0.58	1.2	5.50927e+07	6.71253e+07	52522000	27454000	85302000	55729000	57543000	88104000	0.74304	0.61016	0.44752	0.63769	0.72187	0.88441	30894000	26117000	28863000	12802000	13471000	20002000	1	0	1	0	0	0	2	0	1	0	0	0
9.14	Alpha-enolase [Tupaia chinensis]	ELW50698.1	40 kDa	0.13	0.14	0.0012	0.3	3.55933	1.07318	4.1325	3.147	3.3985	0.94455	1.0577	1.2173	0.27	0.3	2.00291e+08	5.03767e+07	119220000	48654000	433000000	60051000	58723000	32356000	0.23445	0.26911	0.29985	0.21754	0.1176	0.2482	27567000	20474000	17565000	2417500	2288900	3690600	1	1	1	0	0	0	1	1	1	0	0	0
9.15	PREDICTED: alpha-enolase-like [Octodon degus]	XP_012372878.1	47 kDa	0.06	0.006	0.00054	0.7	9.28257	6.71967	9.2142	9.3249	9.3086	6.628	6.3374	7.1936	0.32	0.3	2.45374e+08	71114000	141170000	48071000	546880000	63365000	66734000	83243000	0.53962	0.50927	0.45383	0.64701	0.58576	0.59038	63562000	44363000	40869000	19733000	16920000	20222000	0	0	0	0	0	0	0	0	0	0	0	0
9.16	enolase [Homo sapiens]	CAA47179.1	49 kDa	0.04	0.03	< 0.00010	0.6	24.869	15.0253	24.4	24.484	25.723	15.626	15.124	14.326	0.14	0.7	1.43962e+08	9.51317e+07	189320000	99555000	143010000	97580000	86765000	101050000	1.6624	2.1172	1.7079	1.7336	1.9625	1.7512	136350000	103380000	93940000	65179000	55174000	65140000	1	1	0	1	1	0	1	1	0	1	1	0
9.17	PREDICTED: beta-enolase [Lepisosteus oculatus]	XP_006627414.1	47 kDa	0.06	0.11	0.0018	0.5	9.26707	4.79253	9.6241	8.1351	10.042	4.5467	4.6926	5.1383	0.85	0.9	1.14169e+08	1.06557e+08	104780000	55026000	182700000	101990000	102780000	114900000	0.74542	0.85561	0.68189	0.63953	0.88013	0.88706	63667000	50586000	53358000	24947000	24893000	33096000	1	1	1	0	0	0	1	1	1	0	0	0
9.18	Alpha-enolase [Opisthocomus hoazin]	KFR16424.1 (+3)	47 kDa	0.007	0.12	0.0017	0.5	19.0707	9.30387	21.593	17.211	18.408	9.2689	9.267	9.3757	0.17	0.7	9.96647e+07	6.68873e+07	96129000	69445000	133420000	75114000	54719000	70829000	5.1022	5.3657	4.1622	3.5562	3.2837	4.0574	136010000	133100000	103620000	54910000	43447000	72240000	0	0	0	0	0	0	0	0	0	0	0	0
9.19	PREDICTED: LOW QUALITY PROTEIN: beta-enolase-like, partial [Chelonia mydas]	XP_007060953.1	31 kDa	0.93	1.7	0.41	2.5	0.5033	1.27543	0	1.5099	0	2.3417	0	1.4846	0.15	9.5	5027000	4.77733e+07	0	15081000	0	71460000	0	71860000	0	0.36305	0	0.46124	0	0.52623	0	18523000	0	9560600	0	13587000		1		1		1		1		1		1
9.2	beta enolase-1, partial [Chiloscyllium punctatum]	AAG16309.1	39 kDa	0.41	0.07	0.15	0.7	2.50667	1.75017	2.6785	2.5184	2.3231	1.1997	2.554	1.4968	0.19	0.3	2.31078e+08	6.29263e+07	247030000	40485000	405720000	74107000	26568000	88104000	0.33097	0.49841	0.4233	0.48264	0.71679	0.72244	35603000	30427000	34477000	14616000	14174000	24002000	0	0	0	0	1	0	0	0	0	0	1	0
9.21	PREDICTED: beta-enolase isoform X1 [Nanorana parkeri]	XP_018428088.1 (+1)	47 kDa	0.02	0.03	0.00016	0.7	7.95607	5.9292	7.9838	7.7224	8.162	5.8123	6.0643	5.911	0.74	0.9	1.18043e+08	1.03174e+08	104780000	57248000	192100000	108720000	81651000	119150000	0.73832	0.72245	0.80498	0.63404	1.039	0.87917	68215000	54367000	57252000	27224000	27607000	35807000	0	0	1	0	0	0	0	0	1	0	0	0
10	Cluster of heat shock protein 70 [Gallus gallus] (AAP37959.1)	AAP37959.1 [40]	70 kDa	0.06	0.03	0.27	1.1	372.89	393.177	367.5	363.51	387.66	365.58	408.7	405.25	0.29	0.7	8.42733e+07	59851000	121280000	62078000	69462000	64897000	45216000	69440000	1.1158	0.98285	1.1522	0.98309	1.1783	1.5411	71409000	37223000	51970000	41364000	33180000	54307000	54	53	51	53	50	47	66	64	61	63	58	54
10.1	heat shock protein, partial [Sebastiscus marmoratus]	AFV39664.1	45 kDa	0.08	0.05	0.78	1	28.9273	29.3817	30.279	28.865	27.638	31.425	26.84	29.88	0.17	0.8	186300000	1.47667e+08	199750000	149020000	210130000	154400000	167030000	121570000	1.226	1.2318	1.192	1.3591	1.5385	1.334	133070000	81508000	109860000	69014000	52711000	81107000	2	2	2	2	2	2	3	3	3	3	3	2
10.2	Valyl-tRNA synthetase [Fukomys damarensis]	KFO21055.1	279 kDa	0.14	0.18	0.14	1.3	33.8737	43.1017	28.859	32.158	40.604	36.418	44.494	48.393	0.73	1.3	6.45273e+07	82820000	40000000	27922000	125660000	160560000	45961000	41939000	0.040587	0.058619	0.051909	0.044099	0.067	0.067528	4903100	3025800	4066200	4653400	4253400	4199900	1	1	1	1	1	1	2	2	2	2	2	2
10.3	heat shock 70 kDa protein 8, partial [Ictalurus punctatus]	ABD85527.1	10 kDa	0.22	0.19	0.75	0.9	16.5377	15.6033	19.696	13.417	16.5	13.076	14.133	19.601	0.62	0.9	127790000	1.14095e+08	144970000	131680000	106720000	119200000	72224000	150860000	9.3691	5.2095	5.8046	4.4805	7.4921	7.5511	236450000	112000000	149850000	63479000	71241000	154650000	2	2	2	2	2	2	2	2	2	2	2	2
10.4	heat shock protein 70 [Gallus gallus]	AAP37959.1 (+5)	70 kDa	0.04	0.08	0.0046	0.7	36.4437	26.3247	39.512	36.075	33.744	27.371	26.166	25.437	0.91	1	1.16842e+08	1.2166e+08	133180000	98915000	118430000	67689000	104550000	192740000	1.4811	1.4481	1.4837	1.0558	1.3247	1.4726	106510000	58024000	80495000	51190000	47541000	71141000	1	1	2	0	1	1	1	1	2	0	1	1
10.5	PREDICTED: heat shock 70 kDa protein-like [Salmo salar]	XP_014002888.1	71 kDa	0.32	0.51	0.64	1.2	7.15837	8.47893	11.401	5.3108	4.7633	5.5538	9.019	10.864	0.32	0.6	1.12507e+08	73116000	55880000	106650000	174990000	66964000	68494000	83890000	0.21983	0.25233	0.28116	0.32057	0.28273	0.28496	21537000	12373000	15096000	18293000	14955000	15192000	1	1	1	1	1	1	1	1	1	1	1	1
10.6	Heat shock cognate 71 kDa protein [Heterocephalus glaber]	EHB18685.1	58 kDa	0.05	0.14	0.016	1.4	5.72473	7.78363	4.9135	5.7677	6.493	7.8341	8.1802	7.3366	0.15	0.8	7.46873e+08	6.02887e+08	901680000	629950000	708990000	588770000	598420000	621470000	0.15591	0.17896	0.1994	0.3131	0.25737	0.2594	57627000	37006000	48704000	38663000	38067000	46311000	0	0	0	1	0	0	0	0	0	1	0	0
10.7	heat shock 70 kDa protein 6-like [Phascolarctos cinereus]	XP_020827670.1 (+1)	71 kDa	0.54	0.48	0.29	0.6	2.1856	1.29717	1.6622	3.387	1.5076	0.49532	1.6826	1.7136	0.98	1	1.244e+08	1.21825e+08	196320000	166120000	10759000	1.1099	15124000	350350000	0.12492	0.093141	0.10378	0.057661	0.13395	0.20784	23675000	12554000	2048000	0	1546000	23014000	1	1	1	0	1	1	1	1	1	0	1	1
10.8	PREDICTED: LOW QUALITY PROTEIN: heat shock cognate 71 kDa protein-like [Tupaia chinensis]	XP_014440253.1	72 kDa	0.99	1.4	0.93	0.9	2.34934	2.15013	6.1327	0.91533	0	4.244	2.2064	0	0.38	0.02	3.51133e+07	790100	105340000	0.88942	0.90827	1.1099	2370300	0	0.12348	0.044887	0	0.057027	0.064554	0	4884900	0	0	0	58587	0	1	1	0	1	1		1	1	0	1	1
10.9	heat shock protein 70, partial [Styela plicata]	AFD62337.1	28 kDa	0.06	0.08	0.0063	1.4	15.5947	21.151	14.284	15.764	16.736	19.588	21.858	22.007	0.32	1.5	2.29403e+08	3.32817e+08	267060000	196790000	224360000	283330000	503910000	211210000	0.49469	0.3981	0.63268	0.72138	0.81661	0.82304	68053000	48099000	62418000	84362000	64032000	79526000	0	0	0	0	0	0	0	0	0	0	0	0
10.1	heat shock cognate 71 kDa protein-like [Acanthochromis polyacanthus]	XP_022054068.1	63 kDa	0.53	0.49	0.53	0.7	4.97673	3.7184	7.6325	2.8303	4.4674	2.7697	5.9956	2.3899	0.12	0.5	276930000	1.50581e+08	183510000	293630000	353650000	125770000	95832000	230140000	0.66165	0.50313	0.65044	0.63921	0.72359	0.61892	89134000	47554000	65912000	41618000	35254000	51276000	1	0	1	0	1	0	1	0	1	0	1	0
10.11	PREDICTED: heat shock 70 kDa protein 6 [Cavia porcellus]	XP_003466643.1	71 kDa	0.21	0.16	0.91	1	3.06003	3.11863	2.8971	2.6781	3.6049	3.3275	3.634	2.3944	0.077	1.7	150660000	2.58523e+08	169910000	147680000	134390000	245820000	189040000	340710000	0.21906	0.19592	0.2183	0.24891	0.28177	0.28399	29012000	14033000	21201000	26387000	21215000	30854000	1	1	1	1	1	0	1	1	1	1	1	0
10.12	PREDICTED: heat shock 70 kDa protein 1B isoform X2 [Bos indicus]	XP_019841310.1	70 kDa	1	0.02	0.32	0.6	1.9799	1.1969	1.9997	1.9403	1.9997	2.3952	0	1.1955	0.44	0.5	343371000	1.80163e+08	74903000	442420000	512790000	99508000	0	440980000	0.12619	0.14484	0.16139	0.1195	0	0.06642	17908000	10527000	14233000	16516000	0	13713000	1	1	1	1		0	1	1	1	1		0
10.13	heat shock protein 70 cognate [Silurus meridionalis]	ABN79589.1	71 kDa	0.14	0.11	0.79	1	10.3547	10.0646	11.601	9.4022	10.061	8.892	11.621	9.6809	0.5	0.8	1.65197e+08	136168000	128790000	195520000	171280000	130500000	79434000	198570000	1.0415	1.093	1.1094	1.265	1.4319	1.3091	104730000	54578000	78743000	59316000	49757000	73658000	0	0	0	0	0	0	0	0	0	0	0	0
10.14	heat shock protein 70, partial [Styela plicata]	AFD62322.1	28 kDa	0.06	0.03	0.004	1.3	15.4133	20.123	15.319	14.998	15.923	18.636	20.796	20.937	0.22	1.6	205270000	3.32817e+08	194660000	196790000	224360000	283330000	503910000	211210000	0.65894	0.39628	0.62961	0.71789	0.81265	0.81905	72522000	48099000	62418000	84362000	64032000	79526000	1	0	0	0	0	0	1	0	0	0	0	0
10.15	Heat shock cognate 71 kDa protein [Apaloderma vittatum]	KFP89127.1 (+8)	70 kDa	0.17	0.06	0.16	0.8	19.0453	16.1087	17.892	20.238	19.006	13.205	18.571	16.55	0.087	0.7	1.50077e+08	1.1059e+08	165650000	140880000	143700000	107360000	85231000	139180000	2.419	2.5946	2.6984	2.868	3.0222	2.8311	156610000	90968000	124480000	112010000	89308000	124140000	0	0	0	0	0	0	0	0	0	0	0	0
10.16	PREDICTED: heat shock 70 kDa protein 1 [Condylura cristata]	XP_004695199.1	70 kDa	0.26	0.06	0.3	0.8	8.64833	7.32587	9.1789	8.6054	8.1607	6.7479	9.4258	5.8039	0.65	0.9	1.04877e+08	92285000	111950000	100080000	102600000	143400000	68902000	64553000	0.27489	0.37828	0.35157	0.40086	0.36807	0.28893	29235000	18136000	22894000	27201000	21794000	19720000	0	1	0	0	1	0	0	1	0	0	1	0
10.17	heat shock protein 70 [Canis lupus familiaris]	BAB78505.1 (+1)	70 kDa	0.06	1.7	0.058	3.7	0.670867	2.4524	2.0126	0	0	2.4104	2.6142	2.3326	0.06	3.8	2.49677e+07	9.43657e+07	74903000	0	0	99053000	108170000	75874000	0.12661	0	0	0.11989	0.13572	0.13679	18903000	0	0	17429000	15744000	14903000	1			1	1	1	1			1	1	1
10.18	LOW QUALITY PROTEIN: heat shock-related 70 kDa protein 2 [Sus scrofa]	XP_003356782.2	70 kDa	0.18	0.06	0.034	0.7	9.21843	6.75883	9.242	9.7959	8.6174	7.9258	6.8503	5.5004	0.51	1.7	1.19937e+08	198012000	124090000	110670000	125050000	88380000	91486000	414170000	0.88508	0.83105	0.74021	0.74599	0.7391	0.74493	81555000	40198000	55609000	33284000	35585000	52214000	0	1	0	1	0	0	0	1	0	1	0	0
10.19	PREDICTED: LOW QUALITY PROTEIN: heat shock cognate 71 kDa protein-like [Saimiri boliviensis boliviensis]	XP_010349809.1	26 kDa	0.6	0.66	0.83	0.9	1.19129	1.06029	2.099	0.77156	0.7033	0.64431	1.7881	0.74846	0.98	1	1.69563e+08	1.67441e+08	166130000	161020000	181540000	126270000	69602000	306450000	0.95625	0.43833	0.4884	0.3455	0.63039	0.63535	95889000	42805000	58157000	13216000	14851000	72781000	1	0	0	0	1	0	1	0	0	0	1	0
10.2	LOC397850 protein [Xenopus laevis]	AAH77757.1 (+1)	73 kDa	0.14	0.39	0.37	1.2	26.413	32.9443	14.828	29.73	34.681	27.8	36.222	34.811	0.63	0.8	6.60807e+07	5.25737e+07	115600000	33962000	48680000	61886000	40079000	55756000	0.42676	0.55904	0.70393	0.8997	0.90856	0.91572	24074000	15729000	27112000	29295000	16257000	23898000	0	0	0	1	0	0	0	0	0	1	0	0
10.21	heat shock cognate protein 70 [Epinephelus coioides]	AGG55391.1	71 kDa	0.14	0.04	0.99	1	8.92343	8.91807	9.0852	8.5433	9.1418	7.492	9.324	9.9382	0.66	0.9	1.65197e+08	150760000	128790000	195520000	171280000	130500000	123210000	198570000	0.94583	1.0856	1.1021	1.14	1.2905	1.4337	104730000	54578000	78743000	59316000	49694000	73658000	0	0	0	0	0	1	0	0	0	0	0	1
10.22	heat shock protein 70, partial [Taeniopygia guttata]	ABM54454.1	51 kDa	0.03	0.21	0.46	0.9	7.62463	6.84443	9.4308	7.2078	6.2353	7.07	6.6311	6.8322	0.71	1.1	115530000	124808000	107420000	101740000	137430000	90324000	124140000	159960000	1.4305	1.1619	1.1401	0.84033	1.1126	1.2959	100240000	54613000	76353000	54117000	45478000	74418000	1	0	0	0	0	0	1	0	0	0	0	0
10.23	78 kDa glucose-regulated protein [Amazona aestiva]	KQK80785.1	72 kDa	0.15	0.45	0.17	1.5	19.858	29.553	10.156	21.624	27.794	27.063	26.998	34.598	0.97	1	3.42313e+07	3.36653e+07	61348000	21422000	19924000	38757000	20298000	41941000	0.21529	0.36462	0.47681	0.81057	0.61543	0.71675	4894200	3948000	9280800	14269000	5536800	11477000	0	0	1	0	0	0	0	0	1	0	0	0
10.24	PREDICTED: LOW QUALITY PROTEIN: heat shock cognate 71 kDa protein-like [Panthera tigris altaica]	XP_015400264.1	71 kDa	0.07	0.04	0.48	1	17.9253	18.5807	18.294	17.074	18.408	17.642	19.987	18.113	0.05	0.8	214340000	1.62873e+08	187970000	219170000	235880000	173860000	138590000	176170000	0.95442	0.90511	1.1119	1.0379	0.9399	0.9473	115170000	70026000	91414000	83442000	71907000	86903000	1	0	0	0	0	0	1	0	0	0	0	0
11	Cluster of PREDICTED: LOW QUALITY PROTEIN: elongation factor 1-alpha 1-like, partial [Myotis lucifugus] (XP_014308999.1)	XP_014308999.1 [19]	50 kDa	0.004	0.01	< 0.00010	1.2	315.07	371.327	313.8	312.13	319.28	370.29	370.68	373.01	0.19	0.7	1.23422e+08	8.99363e+07	88405000	149880000	131980000	76871000	112670000	80268000	0.68825	0.81289	0.88539	1.1628	1.3238	1.0588	244670000	212980000	240110000	176890000	174880000	305680000	22	19	17	23	22	24	32	26	25	30	28	30
11.1	PREDICTED: LOW QUALITY PROTEIN: elongation factor 1-alpha 1-like, partial [Myotis lucifugus]	XP_014308999.1	50 kDa	0.09	0.11	0.16	1.2	27.9803	32.4197	24.676	28.285	30.98	29.461	32.242	35.556	0.28	1.7	147250000	244590000	168720000	155820000	117210000	113860000	241820000	378090000	0.50021	0.57416	0.63975	0.72944	0.68067	0.83223	270640000	215310000	219640000	190650000	187180000	264110000	1	1	1	1	1	1	1	1	1	1	1	1
11.2	PREDICTED: LOW QUALITY PROTEIN: elongation factor 1-alpha 1-like [Galeopterus variegatus]	XP_008572262.1	49 kDa	0.4	0.25	0.19	1.6	3.02403	4.94297	3.2132	3.6641	2.1948	4.4499	3.2603	7.1187	0.091	1.5	1.15836e+08	177230000	161150000	118880000	67479000	172290000	170900000	188500000	0.33147	0.38047	0.42394	0.48337	0.54718	0.6879	20999000	13715000	13381000	22942000	29975000	43327000	1	1	1	1	1	1	1	1	1	1	1	2
11.3	unnamed protein product [Mus musculus]	BAE21802.1	50 kDa	0.03	0.09	0.56	1	23.2483	22.477	24.248	24.536	20.961	23.186	22.46	21.785	0.86	1	2.16613e+08	2.26683e+08	204700000	272870000	172270000	148590000	294220000	237240000	1.3077	1.1846	1.3199	1.505	1.4994	1.5112	325310000	259840000	252710000	243050000	232380000	305110000	1	1	0	0	0	0	1	1	0	0	0	0
11.4	Elongation factor 1-alpha 1 [Heterocephalus glaber]	EHB15382.1	24 kDa	0.52	0.91	0.16	0.09	2.30993	0.215563	4.7461	1.0499	1.1338	0.20805	0.10817	0.33047	0.019	3.1	140780000	4.40833e+08	180770000	134580000	106990000	328790000	407560000	586150000	0.42951	0.30355	0.33822	0.17841	0.20197	0.20356	28982000	18491000	17535000	22942000	27535000	46176000	1	1	1	0	0	0	2	1	1	0	0	0
11.5	Elongation factor 1-alpha 1 [Cricetulus griseus]	EGW12680.1	6 kDa	0.19	0.11	0.037	0.7	9.79357	6.7994	9.0717	9.289	11.02	6.5756	5.625	8.1976	0.013	4	1.09148e+08	4.40833e+08	140850000	94324000	92269000	328790000	407560000	586150000	1.5791	1.8125	2.0195	2.3027	2.6066	2.6272	100450000	60164000	61657000	86034000	103260000	173160000	1	1	1	1	1	1	1	1	1	1	1	1
11.6	hypothetical protein cypCar_00000102 [Cyprinus carpio]	KTG35674.1 (+2)	87 kDa	0.06	0.03	0.092	1.1	13.9227	15.239	13.756	13.602	14.41	14.302	15.234	16.181	0.72	0.9	233740000	220800000	285920000	238800000	176500000	197210000	223820000	241370000	0.54607	0.50691	0.63022	0.64401	0.72902	0.73477	301620000	234710000	225890000	203050000	202810000	287020000	0	0	0	0	0	1	0	0	0	0	0	1
11.7	PREDICTED: LOW QUALITY PROTEIN: elongation factor 1-alpha 1 [Loxodonta africana]	XP_010585007.1	50 kDa	0.12	0.06	0.081	1.2	52.479	63.0997	55.646	52.374	49.417	70.043	63.759	55.497	0.18	0.6	2.97853e+08	1.90643e+08	190450000	351850000	351260000	120440000	196300000	255190000	0.91409	0.91601	1.0207	1.5148	1.5089	1.3277	326430000	270850000	260090000	256130000	235820000	315940000	0	0	0	1	2	2	0	0	0	1	2	2
11.8	PREDICTED: putative elongation factor 1-alpha-like 3 [Bos taurus]	XP_015314982.1	15 kDa	0.87	0.04	0.7	0.8	7.3389	6.08597	7.2518	7.0988	7.6661	8.6677	0	9.5902	0.88	0.9	3.19992e+09	2857000000	167570000	5051700000	4380500000	3870300000	0	4700700000	0.45215	0.51898	0.57827	0.29128	0	0.33232	794310000	652520000	660030000	578710000	0	793520000	1	1	1	0		0	1	1	1	0		0
11.9	elongation factor 1-alpha-like [Acanthochromis polyacanthus]	XP_022051959.1 (+1)	50 kDa	0.35	0.54	0.12	2	1.57189	3.1998	2.5143	0.86956	1.3318	4.3512	2.0941	3.1541	0.17	0.5	446190000	2.28077e+08	624230000	423510000	290830000	133010000	396750000	154470000	0.25138	0.13395	0.2323	0.26486	0.41497	0.30219	45005000	30658000	22392000	23880000	26814000	40295000	1	0	0	1	1	1	1	0	0	1	1	1
11.1	hypothetical protein A6R68_11410, partial [Neotoma lepida]	OBS57465.1	36 kDa	0.1	0.06	0.015	1.3	19.9513	26.6543	18.78	21.152	19.922	23.692	28.381	27.89	0.86	0.9	2.85353e+08	2.66437e+08	305630000	329480000	220950000	446430000	135690000	217190000	0.74898	0.8597	0.95791	1.3189	1.7761	1.2461	439560000	351780000	351140000	323530000	321610000	464210000	0	0	0	1	2	1	0	0	0	1	2	1
11.11	PREDICTED: elongation factor 1-alpha 2 isoform X1 [Cricetulus griseus]	XP_003503178.1	51 kDa	0.08	0.06	0.012	1.3	16.904	21.8387	16.076	16.709	17.927	23.249	19.94	22.327	0.27	0.7	4.27067e+08	308110000	451890000	463520000	365790000	138190000	433270000	352870000	0.57952	0.46198	0.62395	0.84509	0.80534	0.81168	307780000	253350000	245450000	238530000	222520000	293980000	0	0	0	1	0	1	0	0	0	1	0	1
11.12	PREDICTED: elongation factor 1-alpha 1 [Chelonia mydas]	XP_007061563.1	50 kDa	0.04	0.05	0.063	1.1	23.5843	25.724	22.853	23.03	24.87	26.628	25.773	24.771	0.93	1	3.23773e+08	315270000	387940000	312100000	271280000	159670000	433270000	352870000	0.79316	0.67282	0.87731	1.0003	0.96762	0.97524	315240000	255050000	248240000	238960000	222520000	293980000	0	0	0	0	0	0	0	0	0	0	0	0
11.13	elongation factor 1 alpha, partial [Homo sapiens]	AAA52344.1	24 kDa	0.12	0.08	0.051	1.3	8.7491	11.0825	7.9398	9.2184	9.0891	9.6514	11.435	12.161	0.38	1.4	5.29113e+08	720640000	518080000	422490000	646770000	761910000	384010000	1016000000	0.5994	0.68801	0.7666	0.87408	0.98946	0.99726	531450000	430540000	430370000	396580000	382860000	558090000	0	0	0	0	0	1	0	0	0	0	0	1
11.14	Elongation factor 1-alpha 1 [Tupaia chinensis]	ELW67286.1	19 kDa	1.7	0.87	0.94	0.9	3.76703	3.46067	5.3317	5.9694	0	0	0	10.382	0.44	0.4	3.63607e+09	1566900000	5856500000	5051700000	0	0	0	4700700000	0.15507	0.178	0	0	0	0.56881	617290000	507510000	0	0	0	617180000	0	0				1	0	0				1
11.15	PREDICTED: putative elongation factor 1-alpha-like 3 [Pan troglodytes]	XP_001138897.2	50 kDa	0.31	0.29	0.075	1.9	4.05477	7.7799	5.4005	3.4028	3.361	6.2734	10.595	6.4713	0.81	0.9	1.67383e+08	1.53857e+08	112250000	237410000	152490000	102420000	228670000	130480000	1.7961	1.4959	1.6667	2.3623	2.1513	2.1682	326380000	263360000	255340000	247300000	234100000	308030000	0	0	0	0	0	0	0	0	0	0	0	0
11.16	elongation factor 1-alpha-like [Labrus bergylta]	XP_020502882.1	50 kDa	0.06	0.09	0.0091	1.3	6.91443	9.1815	7.1493	6.1938	7.4002	8.7645	8.9995	9.7805	0.39	1.9	448160000	843810000	515390000	450620000	378470000	419940000	451590000	1659900000	0.32379	0.20697	0.23062	0.26295	0.29766	0.30001	219320000	167070000	168570000	153660000	147990000	215420000	1	0	0	0	0	0	1	0	0	0	0	0
12	Cluster of ovotransferrin BC type [Gallus gallus] (BAE16339.1)	BAE16339.1 [6]	78 kDa	0.47	0.06	< 0.00010	0.03	629.597	17.21	666.49	586.72	635.58	11.671	26.477	13.482	0.0012	0.3	5.40293e+07	1.77897e+07	50729000	57036000	54323000	24751000	10911000	17707000	5.3	4.1781	4.3075	0.72491	0.8206	0.82707	63255000	72732000	52768000	3233600	4151100	6755100	51	45	52	4	4	4	75	63	67	4	4	4
12.1	RecName: Full=Ovotransferrin; AltName: Full=Allergen Gal d III; AltName: Full=Conalbumin; AltName: Full=Serum transferrin; AltName: Allergen=Gal d 3; Flags: Precursor	P02789.2	78 kDa	NaN%	0.07	< 0.00010	0	458.307	0	488.94	424.39	461.59	0	0	0	0.00022	2e-08	5.80643e+07	1.1965	50616000	57240000	66337000	1.1099	1.2922	1.1874	14.018	8.4068	10.373	0	0	0	140000000	137480000	122500000	0	0	0	5	6	5	0	0	0	8	8	6	0	0	0
12.2	ovotransferrin BC type [Gallus gallus]	BAE16339.1	78 kDa	NaN%	0.05	< 0.00010	0	128.377	0	134.93	121.56	128.64	0	0	0	0.00012	2e-08	6.51133e+07	1.1965	61998000	59596000	73746000	1.1099	1.2922	1.1874	10.384	6.1313	8.8661	0	0	0	133640000	119540000	104300000	0	0	0	1	1	2	0	0	0	2	2	3	0	0	0
12.3	signal recognition particle receptor subunit beta [Gallus gallus]	NP_001305381.1	28 kDa	0.45	0.11	0.088	0.6	16.4213	10.0379	14.298	17.31	17.656	6.9499	15.282	7.8818	0.37	0.8	2.19053e+07	1.77897e+07	19928000	23156000	22632000	24751000	10911000	17707000	0.85711	1.8362	1.6887	0.72491	0.8206	0.82707	5729600	5905400	11459000	3233600	4151100	6755100	0	1	1	0	0	0	0	2	1	0	0	0
12.4	PREDICTED: signal recognition particle receptor subunit beta [Picoides pubescens]	XP_009897764.1	21 kDa	0.67	0.03	0.0035	0.3	3.7421	1.09738	3.6576	3.8736	3.6951	0.52512	1.9275	0.83952	0.97	1	2.35503e+07	2.31997e+07	23691000	25553000	21407000	40473000	11851000	17275000	0.71643	0.82233	0.91627	0.43624	0.49383	0.2282	5252400	4978500	5843600	3025900	3269900	1458100	0	0	0	0	0	0	0	0	0	0	0	0
12.5	ovotransferrin [Numida meleagris]	XP_021249482.1	110 kDa	0.45	0.11	0.009	0.4	14.3767	5.90183	15.019	12.615	15.496	4.0863	8.985	4.6342	0.047	0.3	6.28043e+07	1.77897e+07	62342000	89620000	36451000	24751000	10911000	17707000	0.52392	0.33821	0.51624	0.15515	0.17563	0.17702	31644000	28007000	24114000	855960	1098800	1788100	1	0	1	0	0	0	1	0	1	0	0	0
12.6	PREDICTED: serotransferrin [Opisthocomus hoazin]	XP_009939063.1	78 kDa	NaN%	1.5	0.3	0	0.423233	0	0.1312	0	1.1385	0	0	0	0.13	0	4.33203e+07	0	77218000	0	52743000	0	0	0	0.03589	0	0.093978	0	0	0	1927700	0	1463900	-1	-1	-1	0		1				0		1
13	Cluster of serum albumin precursor [Bos taurus] (NP_851335.1)	NP_851335.1 [2]	69 kDa	0.03	0.1	0.0081	1.3	234.313	309.713	260.2	211.44	231.3	300.26	321.04	307.84	0.68	1.1	65564000	69604000	63748000	56485000	76459000	83590000	61228000	63994000	2.1709	1.5909	2.0731	2.188	2.2879	2.1252	98857000	51390000	71634000	93022000	80430000	87584000	24	20	20	22	21	18	28	22	24	23	22	21
13.1	serum albumin precursor [Bos taurus]	NP_851335.1 (+1)	69 kDa	0.03	0.1	0.0075	1.3	218.883	289.447	242.73	197.9	216.02	281.32	299.87	287.15	0.82	1	62723000	64669000	65146000	54175000	68848000	75146000	51999000	66862000	2.1709	1.5909	2.0731	2.188	2.2879	2.1252	98857000	51390000	71634000	93022000	80430000	87584000	3	3	3	2	2	2	3	3	3	2	2	2
14	Cluster of phosphoglycerate kinase [Gallus gallus] (NP_990316.1)	NP_990316.1 [19]	45 kDa	0.03	0.04	0.0011	0.8	410.547	326.847	396.78	425.63	409.23	324.66	318.83	337.05	0.047	1.5	7.06547e+07	1.07924e+08	89316000	61833000	60815000	122780000	91073000	109920000	1.2366	1.3552	1.3415	1.8141	1.9996	2.1863	78501000	60347000	38034000	61230000	68420000	81869000	26	26	24	21	21	21	37	37	33	30	28	31
14.1	phosphoglycerate kinase, partial [Cephaloscyllium umbratile]	BAD17936.1	42 kDa	0.08	0.13	0.011	0.6	113.911	73.256	97.432	119.05	125.25	72.881	67.599	79.288	0.46	1.4	183558000	2.64297e+08	266820000	209520000	74334000	424160000	204120000	164610000	0.74832	0.7167	0.95707	0.91053	1.2353	1.0388	64391000	53164000	17091000	37229000	35052000	51834000	1	1	1	1	1	1	2	2	2	2	2	2
14.2	phosphoglycerate kinase [Gallus gallus]	NP_990316.1	45 kDa	0.02	0.06	0.049	0.9	168.027	151.637	174.1	173.26	156.72	151.68	148.84	154.39	0.31	1.3	94363000	1.22691e+08	130540000	87616000	64933000	148110000	96804000	123160000	5.8143	6.0937	5.1341	6.4335	6.0209	8.0566	190450000	134480000	110560000	126060000	131130000	192260000	3	2	2	3	3	3	4	3	3	3	3	5
14.3	PREDICTED: phosphoglycerate kinase 1 [Ceratotherium simum simum]	XP_004442122.1	45 kDa	0.03	0.03	0.00018	0.7	43.6777	30.9763	42.036	44.692	44.305	31.84	30.263	30.826	0.12	2.1	1.01826e+08	211030000	142120000	105680000	57677000	305560000	141980000	185550000	0.93203	1.0698	1.192	1.1692	1.3236	1.134	93651000	83821000	44402000	59959000	63809000	85213000	2	2	2	1	1	0	2	2	2	1	1	0
14.4	phosphoglycerate kinase 1 [Rhincodon typus]	XP_020366573.1	45 kDa	0.16	0.16	0.31	0.9	6.78793	5.82837	7.398	5.5613	7.4045	5.195	6.9049	5.3852	0.33	2.6	1.41336e+08	3.66123e+08	185510000	190290000	48207000	758850000	197720000	141800000	0.57067	0.42906	0.59892	0.5451	0.77303	0.62191	54769000	44134000	6824300	28367000	27178000	40965000	0	0	0	0	0	0	0	0	0	0	0	0
14.5	phosphoglycerate kinase 2-like protein, partial [Cricetulus griseus]	ERE88852.1 (+3)	62 kDa	0.13	0.18	0.093	0.7	7.2603	5.3476	6.673	8.7897	6.3182	6.1532	4.9053	4.9843	0.3	2.3	1.69822e+08	3.97177e+08	270970000	190290000	48207000	758850000	197720000	234960000	0.31715	0.29419	0.3278	0.37376	0.32834	0.33093	47647000	39863000	6163900	25622000	24548000	35032000	1	1	1	1	0	0	1	1	1	1	0	0
14.6	PREDICTED: phosphoglycerate kinase 1 [Stegastes partitus]	XP_008299269.1	44 kDa	0.07	0.06	0.0031	0.7	12.4567	8.85593	11.996	13.286	12.088	8.6734	8.3102	9.5842	0.72	1.2	284180000	3.38547e+08	557420000	151500000	143620000	262720000	346180000	406740000	0.80733	1.0775	0.87754	1.0006	0.94809	1.1416	120070000	71954000	56055000	74652000	79296000	110370000	1	1	1	1	0	1	1	1	1	1	0	1
14.7	phosphoglycerate kinase 2-like [Ictidomys tridecemlineatus]	XP_005318639.1 (+1)	45 kDa	0.3	0.1	0.41	1.2	5.09393	6.07877	4.6084	5.0879	5.5855	4.3629	7.9596	5.9138	0.86	1.1	317938000	3.61123e+08	479280000	397720000	76814000	758850000	186460000	138060000	0.20498	0.23528	0.26216	0.29892	0.47041	0.47411	60648000	52016000	7437200	34533000	32812000	49615000	0	0	0	0	1	1	0	0	0	0	1	1
14.8	phosphoglycerate kinase 1 [Acanthochromis polyacanthus]	XP_022050753.1	45 kDa	0.006	0.09	0.032	0.8	9.37963	7.8316	9.7414	9.9697	8.4278	7.7744	7.859	7.8614	0.67	1.3	1.36755e+08	1.75667e+08	255350000	96373000	58543000	289720000	132980000	104300000	0.5725	0.92349	0.73219	0.99725	0.94505	1.1378	71167000	65515000	24037000	43854000	41377000	59071000	0	0	0	0	0	0	0	0	0	0	0	0
14.9	PREDICTED: phosphoglycerate kinase 1 [Paralichthys olivaceus]	XP_019941634.1	44 kDa	1.2	0.11	0.45	0.6	2.37217	1.48912	2.1954	2.2505	2.6706	0.94576	0	3.5216	0.17	0.3	73186000	1.98433e+07	24367000	93851000	101340000	1.1099	0	59530000	0.13253	0.15212	0.1695	0.092738	0	0.22049	6360300	6669900	7929100	0	0	5263400	1	1	1	0		1	1	1	1	0		1
14.1	PREDICTED: phosphoglycerate kinase 1 [Chinchilla lanigera]	XP_005412687.1	45 kDa	0.03	0.05	0.0039	0.8	9.849	8.03343	9.5499	10.401	9.5961	8.2276	8.0679	7.8048	0.46	2.3	1.45205e+08	333230000	311920000	65861000	57835000	758850000	122570000	118270000	0.57067	0.65503	0.59892	0.68288	0.77303	0.77912	50674000	43490000	9880500	26476000	26958000	40937000	1	1	0	0	0	0	1	1	0	0	0	0
14.11	hypothetical protein cypCar_00012002 [Cyprinus carpio]	KTF88372.1 (+4)	45 kDa	0.07	0.16	0.16	0.8	8.58827	7.12823	8.0053	10.164	7.5955	6.5798	7.44	7.3649	0.28	2	257862000	5.11807e+08	544140000	130790000	98656000	794210000	338370000	402840000	0.57067	0.78236	0.59892	0.68288	0.77303	0.77912	95481000	49336000	37363000	59439000	63046000	88759000	0	1	0	0	0	0	0	1	0	0	0	0
15	Cluster of ATP synthase subunit beta, mitochondrial precursor [Gallus gallus] (NP_001026562.2)	NP_001026562.2 [20]	57 kDa	0.03	0.05	0.34	1	319.08	331.817	300.66	322.33	334.25	328.07	322.62	344.76	0.3	1.3	7.44063e+07	9.62037e+07	98158000	73421000	51640000	73491000	100110000	115010000	0.91842	1.0847	1.1729	1.4836	1.5733	1.3284	50009000	32824000	38452000	59440000	54821000	72549000	22	24	23	24	23	20	28	31	28	32	29	26
15.1	PREDICTED: LOW QUALITY PROTEIN: ATP synthase subunit beta, mitochondrial-like [Myotis davidii]	XP_015420154.1	57 kDa	0.21	0.18	0.11	1.4	13.9453	19.6583	16.856	12.517	12.463	15.574	23.947	19.454	0.026	1.4	1.06634e+08	1.46833e+08	106940000	98981000	113980000	145010000	128970000	166520000	0.35192	0.32548	0.28063	0.31997	0.70118	0.47178	43045000	6496400	38254000	43835000	44880000	61300000	2	2	1	1	3	2	2	2	1	1	3	2
15.2	PREDICTED: LOW QUALITY PROTEIN: bromodomain adjacent to zinc finger domain protein 2A [Calypte anna]	XP_008497068.1	233 kDa	0.03	0.04	0.9	1	72.3347	72.6163	69.381	74.38	73.243	72.615	70.107	75.127	0.45	1.2	85662000	1.06814e+08	115670000	96841000	44475000	94956000	90557000	134930000	0.29419	0.35669	0.37626	0.50261	0.48564	0.46234	28474000	20297000	22412000	35102000	30678000	42534000	1	1	1	1	0	0	1	2	1	2	0	0
15.3	PREDICTED: ATP synthase subunit beta, mitochondrial [Vicugna pacos]	XP_015108034.1	58 kDa	0.05	0.08	0.058	0.9	11.995	10.3641	10.936	12.519	12.53	9.7702	10.449	10.873	0.65	1.2	7.87127e+07	93374000	122250000	71366000	42522000	69748000	130430000	79944000	0.56497	0.55736	0.62103	0.82388	0.80157	0.68372	30901000	23102000	24043000	29169000	34920000	37546000	1	1	1	1	1	1	1	1	1	1	1	1
15.4	ATP synthase subunit beta, mitochondrial precursor [Gallus gallus]	NP_001026562.2 (+13)	57 kDa	0.03	0.07	0.12	1.1	57.036	62.004	53.214	56.881	61.013	60.433	61.191	64.388	0.42	1.3	1.06503e+08	134220000	153280000	115470000	50758000	122580000	132050000	148030000	2.303	2.6435	2.9454	3.6508	4.1327	3.5185	104230000	73802000	76301000	127360000	115170000	156030000	0	0	0	0	0	0	0	0	0	0	0	0
15.5	PREDICTED: ATP synthase subunit beta, mitochondrial [Sinocyclocheilus grahami]	XP_016150865.1	55 kDa	0.07	0.13	0.83	1	68.4947	69.843	58.695	71.021	75.768	71.6	64.062	73.867	0.95	1	1.1248e+08	1.09992e+08	179410000	118510000	39521000	94297000	114110000	121570000	1.5287	2.1188	2.1514	2.6918	2.5234	2.0798	64387000	51476000	40450000	87326000	74726000	100180000	0	1	1	2	0	0	0	2	1	2	0	0
15.6	PREDICTED: LOW QUALITY PROTEIN: ATP synthase subunit beta, mitochondrial [Cercocebus atys]	XP_011918799.1	56 kDa	0.03	0.03	0.5	1	25.7633	25.354	25.22	25.578	26.492	25.958	24.565	25.539	0.98	1	69823000	70724000	124140000	49577000	35752000	43211000	68421000	100540000	0.77135	0.88538	0.98652	1.4284	1.2733	0.97845	35223000	25003000	31248000	41017000	35153000	47421000	1	1	1	1	1	0	1	1	1	2	1	0
15.7	hypothetical protein AAES_08224 [Amazona aestiva]	KQL60316.1	104 kDa	0.04	0.03	0.31	1	54.15	56.1207	52.755	53.71	55.985	56.207	53.619	58.536	0.17	1.4	5.89713e+07	84431000	75116000	63590000	38208000	97991000	62769000	92533000	0.61482	0.70571	0.84876	0.96776	1.0955	1.1041	43803000	29595000	36459000	52276000	48214000	62840000	0	0	0	0	0	1	0	0	0	0	0	1
16	Cluster of ubiquitin-60S ribosomal protein L40 [Gallus gallus] (NP_990406.1)	NP_990406.1 [19]	15 kDa	0.09	0.11	0.8	1	177.56	173.6	190.18	154.69	187.81	159.15	189.75	171.9	0.24	1.3	4.15177e+07	54936000	28461000	51191000	44901000	50308000	68492000	46008000	8.2573	8.1253	6.1627	6.277	6.3433	6.9723	82639000	89976000	70962000	99226000	103100000	133950000	18	18	15	15	13	14	24	24	18	18	15	17
16.1	ubiquitin-60S ribosomal protein L40 [Gallus gallus]	NP_990406.1 (+7)	15 kDa	0.13	0.14	0.48	0.9	23.3153	21.331	22.711	20.331	26.904	20.816	24.39	18.787	0.93	1	3.29687e+07	31735000	26256000	50406000	22244000	49256000	32095000	13854000	4.1679	4.784	2.9761	2.4549	2.7789	3.8716	56563000	51390000	17072000	29428000	16702000	43436000	1	1	1	1	1	1	1	1	1	1	1	1
16.2	ribosomal protein CEP52 [Herdmania curvata]	AAQ76785.1 (+2)	15 kDa	0.4	0.2	0.44	0.8	4.31467	3.50797	3.6305	4.0373	5.2762	2.885	5.1056	2.5333	0.71	1.2	37724000	4.46957e+07	30155000	68136000	14881000	34657000	41748000	57682000	2.3583	3.6574	3.0161	3.439	3.8929	2.8351	61205000	54581000	23410000	29909000	43945000	71885000	0	1	1	0	0	0	0	1	1	0	0	0
16.3	PREDICTED: polyubiquitin-B [Myotis lucifugus]	XP_006101446.1	17 kDa	0.1	0.13	0.93	1	30.24	29.97	32.556	25.804	32.36	26.826	32.54	30.544	0.86	0.9	66765000	6.25507e+07	42143000	103690000	54462000	54090000	84434000	49128000	22.841	21.257	15.482	14.218	12.918	16.221	124610000	143290000	132740000	150730000	167040000	200630000	2	1	1	1	1	1	2	1	1	1	1	1
16.4	LOW QUALITY PROTEIN: polyubiquitin-C-like [Phascolarctos cinereus]	XP_020862608.1	154 kDa	0.03	0.13	0.31	0.9	23.0047	20.9523	26.376	20.567	22.071	20.49	21.755	20.612	0.78	1.1	5.43513e+07	59509000	35122000	75156000	52776000	49790000	85151000	43586000	0.40056	0.45978	0.37898	0.43211	0.37033	0.45214	80571000	94406000	80057000	98523000	101670000	125430000	1	1	1	1	0	1	1	1	1	1	0	1
16.5	PREDICTED: LOW QUALITY PROTEIN: polyubiquitin-B [Esox lucius]	XP_012989949.1	43 kDa	0.08	0.05	0.71	1	9.50597	9.29073	9.7395	8.9396	9.8388	8.6239	10.153	9.0953	0.86	1	5.88467e+07	6.15713e+07	47838000	75926000	52776000	51541000	85151000	48022000	1.8839	2.4256	1.8911	1.8957	1.8746	2.1629	79073000	88185000	80057000	90653000	101670000	123890000	0	1	0	0	0	0	0	1	0	0	0	0
16.6	PREDICTED: polyubiquitin-C-like [Neolamprologus brichardi]	XP_006802563.1	23 kDa	0.08	0.09	0.98	1	19.3423	19.3063	20.711	17.267	20.049	17.573	20.689	19.657	0.86	0.9	66203000	61940000	42143000	103690000	52776000	51541000	85151000	49128000	8.032	9.2193	6.1305	5.8402	5.4945	7.975	74769000	85976000	74720000	84609000	94890000	120380000	1	1	0	0	0	1	1	1	0	0	0	1
16.7	LOW QUALITY PROTEIN: polyubiquitin-C [Phascolarctos cinereus]	XP_020860001.1	51 kDa	0.08	0.11	0.91	1	8.86617	8.95277	9.3852	7.7324	9.4809	8.3102	9.7837	8.7644	0.73	0.9	7.01913e+07	6.15713e+07	47838000	109960000	52776000	51541000	85151000	48022000	1.4059	1.6137	1.4368	1.4529	1.4491	1.6577	100640000	111910000	101890000	115380000	129400000	157680000	0	0	0	0	0	0	0	0	0	0	0	0
16.8	PREDICTED: LOW QUALITY PROTEIN: ubiquitin-40S ribosomal protein S27a [Nomascus leucogenys]	XP_004092958.1	18 kDa	0.28	0.25	0.78	1.1	12.9838	13.869	16.179	9.7565	13.016	9.3481	15.81	16.449	0.96	1	77205000	7.57567e+07	41040000	111140000	79435000	70546000	100880000	55844000	16.105	15.074	8.9602	8.2208	9.3059	11.656	101680000	112000000	101530000	111690000	127000000	156130000	1	0	0	0	1	0	1	0	0	0	1	0
16.9	LOW QUALITY PROTEIN: polyubiquitin-B [Fundulus heteroclitus]	XP_021176521.1	25 kDa	0.06	0.11	0.6	1	11.4118	11.877	12.08	9.9525	12.203	11.757	12.593	11.281	0.73	0.9	7.01913e+07	6.15713e+07	47838000	109960000	52776000	51541000	85151000	48022000	5.7923	6.6486	5.3143	6.0594	4.8322	5.8185	92252000	102590000	93399000	105760000	118610000	144540000	0	0	0	1	0	0	0	0	0	1	0	0
16.1	PREDICTED: LOW QUALITY PROTEIN: polyubiquitin-B [Macaca nemestrina]	XP_011755562.1	29 kDa	0.08	0.11	0.91	1	8.72927	8.81457	9.2403	7.613	9.3345	8.1819	9.6327	8.6291	0.73	0.9	7.01913e+07	6.15713e+07	47838000	109960000	52776000	51541000	85151000	48022000	3.8956	4.4715	3.703	3.6151	3.4833	4.1245	79073000	87931000	80057000	90653000	101670000	123890000	0	0	0	0	0	0	0	0	0	0	0	0
17	Cluster of Keratin 10 [Homo sapiens] (AAH34697.1)	AAH34697.1 [13]	59 kDa	0.04	0.04	< 0.00010	2.7	161.883	442.5	166.84	164.69	154.12	448.8	421.43	457.27	0.0033	2.1	1.16615e+07	2.44997e+07	13732000	12350000	8902600	27139000	22133000	24227000	0.23663	0.31653	0.3549	0.61462	0.8529	0.83381	2568900	3530700	3122000	13446000	12477000	11622000	13	11	11	23	24	22	13	11	11	24	26	25
17.1	Keratin 10 [Homo sapiens]	AAH34697.1 (+4)	59 kDa	0.06	0.02	< 0.00010	2.5	130.62	325.793	130.81	132.68	128.37	325.33	307.73	344.32	0.0078	2.6	1.47691e+07	38832000	19851000	14662000	9794200	45996000	37938000	32562000	0.55541	0.63751	0.71034	1.6578	2.5058	2.3011	8988600	9223700	8276000	41227000	42736000	40655000	1	1	2	3	5	4	1	1	2	4	6	5
17.2	PREDICTED: keratin, type I cytoskeletal 16 isoform X1 [Mandrillus leucophaeus]	XP_011854305.1	92 kDa	0.06	0.24	< 0.00010	4.1	10.2878	42.3077	11.278	12.152	7.4335	44.604	39.881	42.438	0.03	1.8	7.84837e+06	14321000	5931300	10266000	7347800	17074000	11963000	13926000	0.094569	0.10855	0.12095	0.1876	0.21236	0.21403	284610	646640	499640	2193400	1952700	1514700	2	1	1	2	2	2	2	1	1	2	2	2
17.3	type I keratin 16 [Homo sapiens]	AAB35421.1	51 kDa	0.06	0.42	< 0.00010	6.9	5.24017	36.3417	7.6511	4.7025	3.3669	38.786	36.116	34.123	0.0036	1.9	8083000	1.53073e+07	8344000	6004200	9900800	15461000	15777000	14684000	0.11403	0.20354	0.14584	0.4638	0.40481	0.52916	489500	721840	606090	2972900	3039900	3047900	1	1	0	2	1	2	1	1	0	2	1	2
17.4	PREDICTED: keratin, type I cytoskeletal 15 [Oryctolagus cuniculus]	XP_008269673.1	50 kDa	0.13	0.38	0.018	2	0.849293	1.736	0.87636	0.50992	1.1616	1.9893	1.6589	1.5598	0.00057	3.4	8.34603e+06	2.82833e+07	8409300	7759900	8868900	25320000	32029000	27501000	0.18252	0.2095	0.23343	0.26615	0.30129	0.30366	513030	742460	590440	1661700	3496300	2010300	0	0	1	0	0	0	0	0	1	0	0	0
17.5	Keratin, type I cytoskeletal 27 [Pteropus alecto]	ELK01534.1 (+3)	143 kDa	0.09	0.03	0.00064	1.9	8.94127	17.31	8.6567	9.2193	8.9478	17.899	15.632	18.399	0.014	3.6	1.96817e+07	70616000	23717000	21583000	13745000	51496000	92386000	67966000	0.059852	0.092785	0.10338	0.14926	0.16897	0.1703	1762200	2031700	1745600	7390000	10107000	8985700	0	0	0	1	0	0	0	0	0	1	0	0
17.6	PREDICTED: LOW QUALITY PROTEIN: keratin, type I cytoskeletal 16 [Rhinopithecus bieti]	XP_017735629.1	52 kDa	0.03	0.22	< 0.00010	3.7	1.9939	7.30293	2.4774	1.8551	1.6492	7.0602	7.4563	7.3923	0.013	1.5	1.08183e+07	15727000	12483000	10071000	9900800	17148000	14390000	15643000	0.054297	0.12911	0.14386	0.16403	0.28863	0.2909	338330	666710	606090	1922600	2179700	1270500	0	0	0	0	1	1	0	0	0	0	1	1
18	Cluster of L-lactate dehydrogenase B chain [Gallus gallus] (NP_989508.1)	NP_989508.1 [14]	36 kDa	0.12	0.2	0.09	0.7	218.973	158.417	262.8	176.66	217.46	136.87	172.1	166.28	0.098	0.8	75451000	59618000	81031000	78842000	66480000	70536000	57488000	50830000	1.3721	1.3763	1.1663	1.2963	2.1858	1.2225	45721000	68079000	36314000	52963000	35630000	32164000	27	20	22	22	22	18	34	25	24	26	28	21
18.1	L-lactate dehydrogenase B chain [Gallus gallus]	NP_989508.1	36 kDa	0.23	0.19	0.61	0.9	78.178	71.1287	94.179	64.678	75.677	52.113	79.144	82.129	0.9	1	113027000	1.18156e+08	178820000	94236000	66025000	86499000	129450000	138520000	1.7041	1.235	1.3761	1.8449	2.0885	1.5048	87230000	69538000	42506000	86024000	56097000	53052000	1	1	1	1	1	1	1	1	1	1	1	1
18.2	PREDICTED: L-lactate dehydrogenase A chain isoform X1 [Gallus gallus]	XP_015142066.1	37 kDa	0.05	0.13	0.0037	0.5	66.247	35.0407	75.582	58.314	64.845	36.274	35.897	32.951	0.088	0.5	6.33903e+07	3.29253e+07	44625000	66164000	79382000	51024000	23942000	23810000	2.5187	1.6754	1.603	1.8277	2.4094	1.7741	53653000	68031000	46078000	46660000	25417000	35066000	3	2	1	2	2	1	4	3	1	3	3	1
18.3	L-lactate dehydrogenase A chain, partial [Cariama cristata]	KFP68913.1 (+1)	37 kDa	0.34	0.37	0.09	0.5	14.2151	6.7693	20.111	9.7734	12.761	5.3723	9.4336	5.502	0.29	0.7	7.55483e+07	5.24263e+07	64959000	102810000	58876000	79049000	41188000	37042000	1.9275	1.2185	1.5956	1.0788	2.0594	1.4855	53593000	66666000	46397000	43711000	25378000	35013000	1	1	1	0	1	0	2	1	1	0	2	0
18.4	L-lactate dehydrogenase B chain, partial [Eurypyga helias]	KFV93665.1 (+1)	32 kDa	0.39	0.34	0.83	0.9	2.798	2.61893	2.1991	2.3114	3.8835	3.7468	2.3641	1.7459	0.81	0.9	1.69778e+08	149330000	173870000	299690000	35773000	108920000	175810000	163260000	0.18724	0.10153	0.23947	0.43391	0.30908	0.14717	17362000	14262000	7001500	35457000	18756000	10154000	0	0	0	1	0	0	0	0	0	1	0	0
18.5	PREDICTED: L-lactate dehydrogenase C chain [Peromyscus maniculatus bairdii]	XP_015842416.1	26 kDa	0.52	0.91	0.92	1.1	3.57214	3.80953	2.6049	0.91533	7.1962	2.122	3.3096	5.997	0.56	1.5	7.52373e+07	114857000	61732000	0.88942	163980000	189130000	108400000	47041000	0.23361	0.12508	0.29878	0.15891	0.17988	0.38867	8322700	0	20974000	10998000	6103100	8373700	1	1	1	1	1	1	1	1	1	1	1	1
18.6	L-lactate dehydrogenase B [Chelodina oblonga]	AAR27952.1 (+2)	36 kDa	0.23	0.35	0.29	0.7	16.445	11.9483	22.816	11.67	14.849	13.438	13.635	8.7718	0.39	1.6	7.21767e+07	115289000	86216000	77076000	53238000	98640000	197800000	49427000	0.90445	0.55132	0.95791	0.88671	1.0038	1.0117	36498000	36155000	25617000	58034000	29053000	19527000	0	0	0	0	0	0	0	0	0	0	0	0
18.7	L-lactate dehydrogenase A chain [Sus scrofa]	NP_001165834.1 (+3)	37 kDa	0.06	0.25	0.036	0.5	3.96157	2.171	4.3078	2.8486	4.7283	2.0243	2.2154	2.2733	0.36	0.6	1.35986e+08	8.72907e+07	93799000	197020000	117140000	154610000	34403000	72859000	0.47671	0.41541	0.46286	0.37592	0.59742	0.42889	25808000	32342000	28262000	28862000	6533200	15706000	0	0	0	0	0	0	0	0	0	0	0	0
19	Cluster of triosephosphate isomerase [Gallus gallus] (NP_990782.1)	NP_990782.1 [6]	27 kDa	0.15	0.05	0.002	0.6	287.013	167.87	302.56	284.67	273.81	196.28	150.04	157.29	0.74	1.1	4.96217e+07	5.32463e+07	38615000	51894000	58356000	37695000	55726000	66318000	5.7496	5.5318	5.5286	4.3475	6.2729	6.3223	44093000	40014000	51767000	33980000	58891000	47876000	20	15	16	13	11	10	29	23	24	18	16	16
19.1	triose phosphate isomerase 1, partial [Scyliorhinus canicula]	AAM93484.1	25 kDa	0.07	0.05	0.00073	0.6	28.7107	18.3567	29.171	29.839	27.122	18.488	17.004	19.578	0.052	2.2	3.77767e+07	8.22127e+07	18218000	56173000	38939000	97525000	90313000	58800000	1.0311	0.67225	1.0135	0.59276	0.671	0.67629	17554000	24655000	29539000	24338000	16953000	15573000	2	0	1	0	0	0	2	0	1	0	0	0
19.2	Triosephosphate isomerase [Ophiophagus hannah]	ETE72092.1	27 kDa	0.08	0.08	0.0012	0.6	18.5837	10.3145	20.366	17.666	17.719	11.01	9.4265	10.507	0.32	1.9	4.91847e+07	9.17853e+07	58747000	36449000	52358000	21666000	105730000	147960000	0.70593	0.60301	0.90285	0.7661	0.60591	0.61068	18224000	18509000	28246000	18330000	14904000	10927000	0	0	1	0	0	0	0	0	1	0	0	0
19.3	triosephosphate isomerase [Xenopus tropicalis]	NP_001107706.1	27 kDa	0.1	0.14	0.004	0.5	26.7567	13.6013	30.907	25.046	24.317	14.839	12.258	13.707	0.38	1.3	43162000	5.69797e+07	38278000	40685000	50523000	30446000	75418000	65075000	2.0696	1.6242	1.8097	1.6725	1.5054	1.5172	29071000	30527000	40096000	25381000	21761000	18540000	1	0	0	0	0	0	1	0	0	0	0	0
19.4	Triosephosphate isomerase 1 [Homo sapiens]	AAH17917.1	27 kDa	0.37	0.13	0.057	0.6	15.102	9.14713	17.087	13.303	14.916	5.3404	10.244	11.857	0.39	1.5	6.97643e+07	106174000	68570000	71789000	68934000	30172000	140880000	147470000	2.0999	1.6455	1.8335	1.3454	1.523	1.9319	43632000	40704000	45756000	23129000	31944000	36899000	1	0	0	0	0	0	1	0	0	0	0	0
19.5	hypothetical protein ASZ78_000773 [Callipepla squamata]	OXB60482.1	27 kDa	0.71	0.04	0.036	0.4	57.6327	25.2173	58.159	59.552	55.187	45.854	16.942	12.856	0.57	0.9	42863000	3.78573e+07	36047000	40143000	52399000	25810000	39399000	48363000	13.298	11.502	11.102	6.988	5.7742	5.8197	70407000	56063000	71944000	35401000	45730000	40578000	0	0	0	0	0	0	0	0	0	0	0	0
19.6	triosephosphate isomerase [Gallus gallus]	NP_990782.1	27 kDa	0.31	0.04	0.052	0.7	68.015	45.3623	68.659	70.598	64.788	61.515	38.102	36.47	0.85	1	4.88357e+07	46852000	41483000	45774000	59250000	31554000	49866000	59136000	15.293	13.258	12.815	8.1369	6.7715	6.8248	85673000	70316000	89008000	50800000	72052000	55174000	0	0	0	0	0	0	0	0	0	0	0	0
20	Cluster of glyceraldehyde-3-phosphate dehydrogenase [Gallus gallus] (NP_989636.1)	NP_989636.1 [13]	36 kDa	0.06	0.02	0.023	1.1	291.087	331.013	296.51	291.08	285.67	313	349.72	330.32	0.74	1.1	6.10783e+07	6.68967e+07	37092000	83782000	62361000	85014000	55853000	59823000	0.93834	0.86815	1.2598	1.4873	1.7634	1.1244	88420000	128670000	73459000	191570000	124430000	78686000	17	16	14	14	16	17	22	20	17	18	19	19
20.1	glyceraldehyde-3-phosphate dehydrogenase-like isoform X2 [Astyanax mexicanus]	XP_022521867.1	36 kDa	0.08	0.05	0.082	1.1	67.587	77.0993	64.248	67.071	71.442	70.342	78.682	82.274	0.88	1	3.17937e+08	303560000	316630000	399380000	237800000	464940000	223140000	222600000	0.26137	0.30001	0.33428	0.38115	0.43146	0.43486	45755000	57884000	35556000	67673000	31976000	38881000	1	1	1	1	1	1	2	2	2	2	2	2
20.2	glyceraldehyde-3-phosphate dehydrogenase [Homo sapiens]	CAA25833.1	36 kDa	0.15	0.2	0.14	1.3	9.75007	12.6237	11.045	10.705	7.5002	10.792	12.53	14.549	0.61	1.4	5.82397e+07	8.09083e+07	30430000	108410000	35879000	141710000	66234000	34781000	0.61291	0.42146	0.46961	0.53545	0.60613	0.6109	13028000	15173000	8901400	23622000	11154000	8527400	1	1	1	1	1	1	1	1	1	1	1	1
20.3	glyceraldehyde-3-phosphate dehydrogenase [Gallus gallus]	NP_989636.1 (+2)	36 kDa	0.07	0.03	0.15	1.1	73.4503	79.7583	75.304	73.483	71.564	74.812	86.153	78.31	0.6	1.2	71525000	8.76817e+07	66756000	91048000	56771000	140250000	69706000	53089000	2.3146	2.6568	2.5864	2.2142	3.3383	2.9245	180350000	202710000	130860000	251120000	161070000	160210000	1	1	0	1	0	0	2	2	0	1	0	0
20.4	glyceraldehyde-3-phosphate dehydrogenase, partial [Heterocephalus glaber]	BAJ24843.1	24 kDa	0.09	0.16	0.64	1.1	3.0312	3.1978	3.3972	3.214	2.4824	2.8865	3.2322	3.4747	0.86	1.1	1.27417e+08	1.35196e+08	126990000	149510000	105750000	212850000	99602000	93137000	0.26445	0.30355	0.15648	0.17841	0.20197	0.43999	10039000	11265000	9294300	18566000	8411600	9171500	1	1	0	0	0	1	1	1	0	0	0	1
20.5	PREDICTED: glyceraldehyde-3-phosphate dehydrogenase-like [Leptonychotes weddellii]	XP_006740336.1	31 kDa	0.38	0.39	0.55	1.2	9.5282	11.6826	13.425	9.1779	5.9817	13.672	14.759	6.6168	0.91	1	1.25077e+08	1.28223e+08	125750000	136190000	113290000	161660000	79580000	143430000	0.43711	0.50173	0.39459	0.63742	0.72156	0.51331	118040000	128270000	85832000	167110000	117200000	107910000	1	1	0	1	1	1	1	1	0	1	1	1
20.6	Glyceraldehyde-3-phosphate dehydrogenase [Mus musculus]	AAH92267.1 (+3)	36 kDa	0.05	0.02	0.0043	1.2	44.3173	53.0847	45.194	43.24	44.518	50.431	55.133	53.69	0.71	0.8	130411000	1.05604e+08	62769000	249740000	78724000	143000000	94047000	79766000	1.7395	1.2577	1.649	2.1922	2.1284	1.8229	163310000	181590000	118520000	232600000	148500000	147420000	1	0	0	1	0	0	2	0	0	2	0	0
20.7	PREDICTED: glyceraldehyde-3-phosphate dehydrogenase-like, partial [Dasypus novemcinctus]	XP_012373380.1	19 kDa	0.15	0.12	0.48	1.1	13.347	14.5827	14.524	14.06	11.457	16.431	15.145	12.172	0.18	0.5	1.32579e+08	65996000	107300000	209980000	80458000	85548000	49936000	62504000	1.5581	1.7885	1.9928	2.9634	3.3545	1.9377	281250000	304770000	206750000	407270000	276670000	257910000	0	0	0	1	1	0	0	0	0	1	1	0
20.8	glyceraldehyde-3-phosphate dehydrogenase, partial [Tursiops truncatus]	AFH89759.1	9 kDa	0.13	0.16	0.53	1.1	3.97523	4.30367	3.3003	4.5497	4.0757	3.7266	4.3803	4.8041	0.26	1.7	1.4167e+09	2.39183e+09	2414800000	215590000	1619700000	3087800000	2272700000	1815000000	0.36076	1.0254	0.46139	0.52608	0.59552	0.60021	327240000	356700000	244040000	461710000	329030000	306390000	0	1	0	0	0	0	0	1	0	0	0	0
21	Cluster of PREDICTED: malate dehydrogenase, mitochondrial [Gallus gallus] (XP_415765.1)	XP_415765.1 [6]	37 kDa	0.05	0.1	0.0033	1.5	195.16	284.833	207.47	205.03	172.98	302.38	279.11	273.01	0.24	1.8	36819000	6.57607e+07	42965000	45190000	22302000	103180000	56242000	37860000	2.2393	4.1017	1.6161	3.8011	4.4846	3.6586	18912000	31176000	12664000	58020000	34307000	34771000	19	19	16	19	19	21	23	24	17	25	26	26
21.1	PREDICTED: malate dehydrogenase, mitochondrial [Gallus gallus]	XP_415765.1 (+3)	37 kDa	0.08	0.14	0.017	1.4	120.41	170.23	133.9	126.42	100.91	185.39	166.11	159.19	0.32	1.6	3.61547e+07	57354000	37771000	48788000	21905000	90068000	47657000	34337000	5.5694	7.1283	3.567	9.0561	10.252	8.2981	29331000	43185000	18766000	91309000	48717000	50079000	5	4	3	5	4	5	7	6	4	7	6	6
21.2	PREDICTED: malate dehydrogenase, mitochondrial [Oreochromis niloticus]	XP_003443722.1	35 kDa	0.04	0.1	0.001	1.6	39.041	61.647	34.856	42.253	40.014	64.432	59.562	60.947	0.099	3	3.37943e+07	1.00523e+08	43349000	36048000	21986000	161330000	64275000	75963000	0.77459	1.0752	0.80309	1.6276	2.1698	1.8569	16481000	19166000	11152000	46755000	31364000	29551000	1	1	1	1	1	1	1	1	1	2	2	2
21.3	PREDICTED: malate dehydrogenase, mitochondrial-like isoform X1 [Odobenus rosmarus divergens]	XP_004393685.1	35 kDa	0.23	0.12	0.022	2	4.16993	8.35763	4.6386	3.6748	4.1964	6.3159	8.605	10.152	0.37	2.1	6.23613e+07	1.2846e+08	60180000	86820000	40084000	256380000	55978000	73023000	0.37399	0.42928	0.47832	0.71949	1.0323	0.82088	10923000	17956000	8075300	35997000	22840000	24684000	0	0	0	0	1	1	0	0	0	0	1	1
22	Cluster of peptidyl-prolyl cis-trans isomerase A [Gallus gallus] (NP_001159798.1)	NP_001159798.1 [14]	18 kDa	0.08	0.16	0.12	0.8	217.707	174.527	255.01	213.27	184.84	168.7	190.85	164.03	0.32	1.3	5.20133e+07	67669000	51696000	47602000	56742000	54048000	95082000	53877000	2.2174	3.4745	2.3167	2.7467	2.3283	2.6324	47111000	43765000	47755000	41849000	53967000	40348000	17	17	16	17	14	14	23	23	18	19	18	17
22.1	peptidyl-prolyl cis-trans isomerase A [Gallus gallus]	NP_001159798.1 (+2)	18 kDa	0.12	0.27	0.3	0.8	91.0893	72.9677	116.86	88.956	67.452	71.296	82.158	65.449	0.45	1.5	7.83487e+07	1.21036e+08	73631000	93857000	67558000	60311000	221040000	81756000	11.062	15.638	9.2403	10.536	7.649	12.02	171770000	172250000	193070000	156230000	212630000	161270000	3	3	3	3	3	3	4	4	3	3	3	3
22.2	PREDICTED: peptidyl-prolyl cis-trans isomerase A-like [Elephantulus edwardii]	XP_006879623.1	18 kDa	0.13	0.11	0.077	0.8	50.6597	40.188	56.953	45.718	49.308	36.209	45.933	38.422	0.39	0.8	7.29637e+07	59902000	79541000	57422000	81928000	62556000	39209000	77941000	1.6844	1.9334	1.6008	2.4563	2.0662	1.49	30443000	33392000	38234000	41109000	14124000	35742000	1	1	1	1	1	1	2	2	1	2	2	1
22.3	PREDICTED: LOW QUALITY PROTEIN: peptidyl-prolyl cis-trans isomerase E-like [Colobus angolensis palliatus]	XP_011798074.1	29 kDa	0.23	0.21	0.54	0.9	14.086	12.5072	11.495	17.256	13.507	9.3615	13.328	14.832	0.67	0.9	6.39893e+07	55587000	65701000	59064000	67203000	30569000	91536000	44656000	0.4717	0.54143	0.42409	0.48355	0.34245	0.34515	9729300	11304000	12174000	8600100	9522200	5299900	1	1	1	1	1	1	2	2	1	1	1	1
22.4	PREDICTED: peptidyl-prolyl cis-trans isomerase A [Octodon degus]	XP_012370910.1	30 kDa	0.38	0.19	0.26	0.7	9.12943	6.78467	11.006	7.5073	8.875	8.4655	8.0371	3.8514	0.52	0.8	18236000	1.47792e+07	19676000	14095000	20937000	8897500	23541000	11899000	0.45478	0.522	0.58164	0.66318	0.75072	0.33405	6985000	7395000	6725800	2160100	4791200	3070000	2	2	2	2	2	1	2	2	2	2	3	1
22.5	PREDICTED: peptidyl-prolyl cis-trans isomerase A-like isoform X1 [Chlorocebus sabaeus]	XP_007989517.1 (+1)	21 kDa	0.24	0.1	0.3	0.8	11.6523	9.81667	12.921	11.256	10.78	12.258	7.4536	9.7384	0.23	1.4	5.65463e+07	76808000	36506000	79098000	54035000	70822000	67738000	91864000	1.3196	1.5147	1.2766	1.4556	1.1993	1.2087	26094000	28315000	26623000	38001000	5280600	34146000	1	1	1	1	1	1	1	1	1	1	1	1
22.6	PREDICTED: peptidyl-prolyl cis-trans isomerase A-like [Cebus capucinus imitator]	XP_017356382.1	18 kDa	0.38	0.33	0.058	0.4	3.16153	1.39618	3.7705	3.7507	1.9634	1.5787	1.81	0.79983	0.86	0.9	4.74277e+07	4.43523e+07	58755000	44747000	38781000	19617000	72754000	40686000	0.60735	0.69713	0.77677	0.88567	0.6011	0.27329	8332300	9939100	9707400	4996900	5266500	3434100	1	1	1	1	1	0	1	1	1	1	1	0
22.7	PREDICTED: peptidyl-prolyl cis-trans isomerase A [Anolis carolinensis]	XP_003224247.1 (+1)	18 kDa	0.14	0.25	0.42	0.9	2.97563	2.54077	3.8222	2.7057	2.399	2.1769	2.5423	2.9031	0.96	1	7.26707e+07	71860000	56211000	88812000	72989000	51853000	72754000	90973000	1.2517	1.0279	1.1454	1.306	0.99472	1.0026	30047000	32202000	33176000	36402000	6144200	36872000	1	0	0	0	0	0	1	0	0	0	0	0
22.8	PREDICTED: peptidyl-prolyl cis-trans isomerase A-like [Balaenoptera acutorostrata scammoni]	XP_007167156.1	26 kDa	0.24	0.13	0.52	0.9	2.61757	2.35367	2.8636	2.7565	2.2326	1.9171	2.1595	2.9844	0.54	0.5	1.92591e+07	1.01277e+07	2217400	34389000	21171000	1.1099	1.2922	30383000	0.23806	0.27325	0.14185	0.16174	0.18309	0.39607	150250	2220900	1594900	0	0	2564500	0	0	0	0	0	1	0	0	0	0	0	1
22.9	cyclophilin A [Anas platyrhynchos]	AJR16770.1	18 kDa	0.05	0.11	0.051	0.8	15.2667	12.4103	16.559	15.895	13.346	12.412	12.997	11.822	0.43	2.1	76897000	164720000	67219000	92807000	70665000	47293000	363600000	83267000	4.6336	6.6603	4.6976	5.3562	3.6891	6.111	126950000	123780000	132070000	98124000	126150000	100680000	0	0	0	0	0	0	0	0	0	0	0	0
22.1	PREDICTED: peptidyl-prolyl cis-trans isomerase A [Protobothrops mucrosquamatus]	XP_015670048.1	18 kDa	0.11	0.11	0.044	0.8	10.4933	8.04307	11.469	10.803	9.208	8.0418	8.9366	7.1508	0.84	1.2	309430000	3.58637e+08	353760000	342100000	232430000	84310000	812860000	178740000	0.88796	1.0192	1.1357	0.87188	0.98697	0.99474	93487000	86351000	91346000	57918000	105770000	59416000	0	0	0	0	0	0	0	0	0	0	0	0
23	Cluster of PREDICTED: voltage-dependent anion-selective channel protein 2 isoform X1 [Gallus gallus] (XP_015143678.1)	XP_015143678.1 [4]	31 kDa	0.3	0.08	0.87	1	284.377	293.17	257.78	295.71	299.64	244.03	393.92	241.56	0.29	1.3	6.27307e+07	8.44627e+07	71884000	51717000	64591000	57360000	115910000	80118000	3.0968	3.0872	2.7772	3.69	3.2238	3.0808	54288000	56549000	60252000	75516000	118840000	53935000	15	15	13	14	13	12	18	17	15	17	15	14
23.1	PREDICTED: voltage-dependent anion-selective channel protein 2 isoform X1 [Gallus gallus]	XP_015143678.1	31 kDa	0.3	0.07	0.97	1	116.157	115.366	107.2	119	122.27	97.69	154.86	93.549	0.51	1.3	68532000	8.59797e+07	70244000	53761000	81591000	51085000	128070000	78784000	3.8405	3.8457	3.2247	4.2473	3.5853	3.6135	64338000	66267000	67888000	91401000	142060000	66276000	1	1	1	1	1	1	1	1	1	1	1	1
23.2	hypothetical protein ASZ78_004613 [Callipepla squamata]	OXB66949.1	30 kDa	0.3	0.09	0.49	1.2	83.7497	96.9433	74.923	86.383	89.943	77.48	130.39	82.96	0.37	1.5	5.34633e+07	79676000	59993000	50643000	49754000	39809000	128010000	71209000	2.7344	2.2989	2.5615	3.4228	2.8009	2.8229	51265000	51762000	51775000	73095000	117880000	50413000	0	0	1	1	1	1	0	0	1	1	1	1
23.3	Voltage-dependent anion-selective channel protein 2, partial [Pygoscelis adeliae]	KFW66011.1 (+1)	30 kDa	0.29	0.09	0.63	0.9	53.3817	48.852	47.546	56.536	56.063	42.372	64.933	39.251	0.98	1	6.26413e+07	63166000	69644000	43702000	74578000	31005000	94883000	63610000	2.7154	3.1169	2.5453	3.4001	3.2852	2.8058	47261000	51617000	61092000	62053000	96579000	45115000	1	1	0	1	1	0	1	1	0	1	1	0
24	Cluster of phosphoglycerate mutase 1 [Gallus gallus] (NP_001026727.1)	NP_001026727.1 [4]	29 kDa	0.31	0.14	0.66	1.1	247.537	271.85	248.1	281	213.51	230.23	367.36	217.96	0.31	1.3	8.27603e+07	1.06814e+08	108080000	88752000	51449000	131100000	100650000	88691000	3.9642	5.2943	3.7573	2.9272	5.1557	2.2998	101300000	137280000	127100000	177220000	179240000	82436000	16	14	16	10	16	12	23	20	21	16	22	16
24.1	PREDICTED: LOW QUALITY PROTEIN: phosphoglycerate mutase 1 [Rhinopithecus bieti]	XP_017735572.1	29 kDa	0.46	0.2	0.88	1	43.2687	45.3747	46.337	50.124	33.345	36.969	69.098	30.057	0.56	1.1	68080000	7.74073e+07	89535000	72592000	42113000	75804000	85859000	70559000	1.8297	2.4883	2.3401	1.5054	3.0204	1.3733	104830000	105860000	120430000	128740000	178820000	75302000	1	1	2	2	1	2	1	1	2	3	2	2
24.2	phosphoglycerate mutase 1 [Gallus gallus]	NP_001026727.1	29 kDa	0.25	0.13	0.48	1.1	178.287	203.597	171.34	203.66	159.86	178.38	262.62	169.79	0.14	1.4	7.58117e+07	1.09557e+08	95949000	76177000	55309000	130800000	83542000	114330000	9.2331	8.1004	7.8706	4.3491	11.65	4.962	168510000	168690000	202300000	225710000	319800000	150240000	0	0	1	1	1	1	0	0	1	1	1	1
24.3	phosphoglycerate mutase 1-like [Piliocolobus tephrosceles]	XP_023066249.1	29 kDa	0.92	0.41	0.67	0.8	5.37383	4.20092	7.7983	4.8196	3.5036	0.49997	8.2459	3.8569	0.87	1.1	4.40707e+07	4.82229e+07	45300000	67299000	19613000	8321800	60408000	75939000	0.82981	0.74114	0.8258	0.14495	1.0659	0.56408	30555000	26205000	21393000	580680	59415000	21764000	1	0	0	0	0	1	1	0	0	0	0	1
24.4	PREDICTED: LOW QUALITY PROTEIN: phosphoglycerate mutase 1-like [Ovis aries musimon]	XP_012002737.1	29 kDa	0.3	0.12	0.045	0.6	4.42603	2.78363	4.8563	4.5581	3.8637	3.3622	3.1745	1.8142	0.32	1.6	2.78177e+07	4.56677e+07	34534000	34053000	14866000	52292000	18471000	66240000	0.64569	0.95247	1.0613	0.70423	0.79719	0.35246	46526000	45124000	58555000	56387000	39105000	32678000	0	0	1	0	1	0	0	0	1	0	1	0
25	Cluster of clathrin heavy chain 1 [Gallus gallus] (NP_001073586.1)	NP_001073586.1 [17]	192 kDa	0.15	0.04	0.025	1.5	164.46	238.91	158.2	172.08	163.1	219.62	216.23	280.88	0.087	0.7	2.38527e+07	15817000	26654000	25009000	19895000	21506000	11816000	14129000	0.41391	0.35557	0.55803	0.66021	0.44139	0.39737	7637500	4682400	5148500	5782500	3530300	5279400	24	29	24	29	30	28	25	30	25	31	32	31
25.1	clathrin heavy chain 1 [Gallus gallus]	NP_001073586.1 (+9)	192 kDa	0.16	0.03	0.04	1.4	146.56	201.01	143.07	151.02	145.59	185.24	180.86	236.93	0.18	0.7	25177000	1.82353e+07	28818000	26818000	19895000	24163000	12679000	17864000	0.41391	0.55376	0.55803	0.77338	0.83556	0.84214	7637500	8100500	5148500	9988400	6913300	12060000	12	13	13	14	14	14	12	13	13	15	15	15
25.2	PREDICTED: clathrin heavy chain 2 [Monodelphis domestica]	XP_007490545.1	197 kDa	0.12	0.32	0.0099	2.1	3.88047	8.12723	2.8901	5.2518	3.4995	7.037	9.0422	8.3025	0.72	1.2	18205000	2.11227e+07	14022000	17048000	23545000	34909000	12752000	15707000	0.088849	0.15737	0.093808	0.10696	0.19928	0.17409	623400	1264200	1155700	1641300	1817700	2989200	0	1	0	0	1	0	0	1	0	0	1	0
25.3	clathrin heavy chain, partial [Caprimulgus longirostris]	ACA13305.1	12 kDa	0.32	0.15	0.029	2.7	0.8475	2.26773	0.98812	0.74733	0.80705	2.7935	1.4412	2.5685	0.22	0.6	6.11203e+07	3.79383e+07	74981000	70199000	38181000	15698000	48949000	49168000	0.59489	0.68282	0.76083	1.5304	0.98201	0.98974	10161000	9067400	5752800	9469800	7086500	8300100	0	0	0	1	0	0	0	0	0	1	0	0
25.4	PREDICTED: clathrin heavy chain 2-like isoform X1 [Calidris pugnax]	XP_014799536.1 (+3)	192 kDa	0.09	0.14	0.00073	2.5	3.9368	9.66643	3.5515	4.55	3.7089	8.6163	10.073	10.31	0.68	0.9	13173000	11453100	12178000	13799000	13542000	19127000	7393200	7839100	0.1238	0.18111	0.1372	0.23009	0.28933	0.32125	813470	1320200	1194400	2030500	1859700	3176000	0	0	0	0	1	0	0	0	0	0	1	0
25.5	PREDICTED: clathrin heavy chain 2 [Sarcophilus harrisii]	XP_012399767.1	199 kDa	0.36	0.18	0.06	2.3	4.08653	9.2334	3.5415	4.9033	3.8148	7.4014	7.1908	13.108	0.67	1.2	1.31347e+07	1.63857e+07	12063000	13799000	13542000	30558000	10640000	7959200	0.10309	0.15501	0.11197	0.15033	0.14452	0.252	647020	1233800	1116300	1749800	1605600	2892700	0	0	0	0	0	1	0	0	0	0	0	1
26	Cluster of 14-3-3 protein beta/alpha [Gallus gallus] (NP_001006289.1)	NP_001006289.1 [33]	28 kDa	0.11	0.12	0.023	0.7	203.797	143.37	230.81	197.71	182.87	144.29	158.86	126.96	0.97	1	2.54867e+07	25641000	25313000	23521000	27626000	28178000	31372000	17373000	0.94977	1.0996	0.91898	1.7702	0.73343	1.168	25671000	8330900	8668600	20896000	16205000	14448000	32	27	28	21	15	18	35	32	31	24	17	18
26.1	14-3-3 protein beta/alpha [Gallus gallus]	NP_001006289.1 (+3)	28 kDa	0.15	0.09	0.024	0.7	22.8433	16.3077	25.057	21.036	22.437	17.375	18.066	13.482	0.51	1.6	3.41057e+07	55540000	71423000	18120000	12774000	64234000	12405000	89981000	1.0867	0.9947	1.1083	0.73207	0.36197	0.36482	31838000	7926900	11134000	10642000	1875600	6254600	5	4	4	3	1	2	5	4	5	3	1	2
26.2	14-3-3 protein theta [Gallus gallus]	NP_001006415.1	28 kDa	0.15	0.04	0.19	0.9	50.5723	44.3097	51.548	48.378	51.791	51.251	43.401	38.277	0.92	1	3.08753e+07	2.94967e+07	40525000	23761000	28340000	22424000	52030000	14036000	1.6311	2.2454	1.7202	1.9613	0.83282	1.4498	35845000	14483000	18196000	14378000	12450000	11134000	2	2	2	2	2	2	2	2	2	2	2	2
26.3	PREDICTED: 14-3-3 protein epsilon isoform X1 [Oryctolagus cuniculus]	XP_002718936.1	29 kDa	0.15	0.26	0.066	0.6	72.6367	43.957	90.691	73.761	53.458	38.727	51.617	41.527	0.69	0.9	3.86183e+07	33353000	33223000	30631000	52001000	31107000	52508000	16444000	3.927	3.8925	3.1929	2.6171	1.676	1.6892	51120000	38588000	34883000	37667000	50306000	25955000	1	0	0	0	0	0	1	0	0	0	0	0
26.4	PREDICTED: 14-3-3 protein theta [Pygocentrus nattereri]	XP_017537728.1	28 kDa	0.66	0.17	0.0091	0.3	6.10657	1.80603	6.9336	6.4262	4.9599	3.1871	1.1075	1.1235	0.16	0.2	2.63967e+07	6.06577e+06	48484000	14965000	15741000	12734000	5463300	1.1874	0.35498	0.40746	0.28292	0.32259	0.36517	0.17225	22232000	1523400	1885100	740450	618460	0	1	1	1	1	1	1	1	1	1	1	1	1
26.5	PREDICTED: 14-3-3 protein zeta/delta [Calypte anna]	XP_008500890.1	28 kDa	0.87	0.03	< 0.00010	0.08	1.88043	0.149557	1.8109	1.9158	1.9146	0.21996	0.22871	0	0.11	0.1	1.53186e+07	2.01897e+06	26831000	6350900	12774000	1.1099	6056900	1.1874	0.35332	0.40555	0.28168	0.15035	0.1702	0	20353000	756010	709130	0	323060	0	1	1	1	0	0	0	1	1	1	0	0	0
26.6	14-3-3 protein gamma [Mus musculus]	AAC14345.1 (+14)	28 kDa	1.3	0.14	0.0038	0.2	2.95367	0.45491	3.1022	3.2839	2.4749	0.11826	0.12297	1.1235	0.17	0.1	1.84001e+07	2.01897e+06	37475000	9407700	8317700	1.1099	6056900	1.1874	0.34524	0.39628	0.27561	0.1473	0.16675	0.16806	21747000	988320	1065900	0	341010	0	1	1	1	0	0	1	1	1	1	0	0	1
26.7	PREDICTED: poly [ADP-ribose] polymerase 14-like [Myotis lucifugus]	XP_014314767.1	222 kDa	0.43	0.1	0.92	1	13.621	14.0088	14.925	12.108	13.83	11.136	20.912	9.9783	0.25	0.6	30987000	19836000	47426000	21533000	24002000	21419000	21323000	16766000	0.051247	0.058822	0.048752	0.018227	0.062925	0.020795	3794200	553120	727250	194950	187900	172280	0	0	0	0	1	0	0	0	0	0	2	0
26.8	14-3-3 protein beta/alpha-1 [Larimichthys crocea]	KKF15368.1 (+7)	31 kDa	0.87	0.89	0.15	0.08	0.555847	0.0418047	1.129	0.27967	0.25887	0.061484	0.06393	0	0.22	0.06	3.57113e+07	2.01897e+06	81646000	12714000	12774000	1.1099	6056900	1.1874	0.30602	0.22071	0.11601	0.13228	0.14974	0	21331000	638660	748520	0	341010	0	1	0	0	0	0	0	1	0	0	0	0	0
26.9	14-3-3 protein eta [Gallus gallus]	NP_001007840.1	28 kDa	0.87	0.47	0.022	0.008	2.15868	0.0178793	2.5659	0.99484	2.9153	0.026296	0.027342	0	0.025	0.1	19415000	2.01897e+06	28115000	17356000	12774000	1.1099	6056900	1.1874	0.49229	0.39628	0.44155	0.1473	0.16675	0	22779000	1828700	748520	0	341010	0	0	0	0	0	0	0	0	0	0	0	0	0
27	Cluster of 60S ribosomal protein L3 [Gallus gallus] (NP_001006241.1)	NP_001006241.1 [36]	46 kDa	0.19	0.14	0.8	1	122.89	118.325	140.91	106.18	121.58	92.306	134.59	128.08	0.37	1.7	6.24443e+07	1.04912e+08	39360000	62465000	85508000	43980000	180510000	90245000	0.74587	0.82166	0.61686	0.68278	0.63823	0.97586	22779000	29563000	34400000	16175000	38151000	41638000	18	15	15	13	12	14	24	19	17	15	14	19
27.1	40S ribosomal protein S26, partial [Ophiophagus hannah]	ETE68957.1 (+13)	15 kDa	0.18	0.13	0.58	1.1	29.9853	32.526	28.567	26.872	34.517	25.586	35.749	36.243	0.82	1.1	1.71943e+08	1.90848e+08	68458000	200220000	247150000	82003000	272800000	217740000	1.7251	1.3779	1.0061	1.1472	0.75994	1.3089	49387000	53923000	74935000	33165000	91652000	78041000	1	1	1	1	1	1	2	2	1	1	1	2
27.2	60S ribosomal protein L3 [Gallus gallus]	NP_001006241.1 (+10)	46 kDa	0.19	0.16	0.77	1	50.165	48.0367	58.791	48.171	43.533	37.823	54.783	51.504	0.67	1.4	4.86787e+07	6.88033e+07	54780000	46461000	44795000	14694000	155670000	36046000	0.76752	0.6289	0.57586	0.6566	0.74327	0.91158	27138000	17386000	17356000	6762600	17291000	26252000	4	2	2	2	2	3	4	2	2	2	2	3
27.3	ribosomal protein S26, partial [Epinephelus coioides]	ACH73064.1 (+7)	13 kDa	0.54	0.15	0.43	0.8	7.30013	5.66057	6.7712	6.5668	8.5624	2.1998	6.8619	7.92	0.42	2	1.76904e+08	358495000	78176000	28065000	424470000	62405000	599340000	413740000	0.53842	1.0761	0.68861	0.3402	0.3851	0.38814	39750000	47839000	63956000	9331100	86769000	69845000	0	1	0	0	0	0	0	1	0	0	0	0
27.4	ribosomal protein S2-like isoform 3 [Callorhinchus milii]	AFM85669.1	30 kDa	0.2	0.44	0.27	0.7	12.54	8.3158	18.311	7.36	11.949	8.7053	9.7433	6.4988	0.21	1.4	1.19573e+08	162480000	142020000	107580000	109120000	110440000	199770000	177230000	0.606	0.69558	0.77504	0.66318	0.75072	1.0082	20827000	21300000	24498000	18837000	32658000	31978000	0	0	0	0	0	0	0	0	0	0	0	0
27.5	PREDICTED: 40S ribosomal protein S2-like, partial [Elephantulus edwardii]	XP_006895723.1	27 kDa	0.3	0.42	0.6	1.2	2.37027	2.80387	2.581	1.2982	3.2316	2.1067	3.7553	2.5496	0.58	1.2	229720000	2.77047e+08	227560000	222220000	239380000	232090000	429820000	169230000	0.2252	0.12085	0.28802	0.15353	0.1738	0.17517	13492000	12558000	15780000	15183000	27224000	12498000	1	0	1	0	0	0	1	0	1	0	0	0
27.6	PREDICTED: 40S ribosomal protein S2 isoform X1 [Bos mutus]	XP_005886871.2	33 kDa	0.31	0.33	0.92	1	7.96147	8.19623	10.985	6.2019	6.6975	5.4131	8.7106	10.465	0.18	3.4	43218900	145381000	7442700	56983000	65231000	59033000	113890000	263220000	0.40555	0.32981	0.36748	0.26413	0.29899	0.67474	3049800	7367000	9872600	5935000	11003000	30281000	0	0	0	0	0	0	0	0	0	0	0	0
28	Cluster of RecName: Full=Lysozyme C; AltName: Full=1,4-beta-N-acetylmuramidase C; AltName: Full=Allergen Gal d IV; AltName: Allergen=Gal d 4; Flags: Precursor (P00698.1)	P00698.1 [4]	16 kDa	0.15	0.08	< 0.00010	0.1	478.533	56.7513	441.74	476.89	516.97	47.744	58.47	64.04	0.051	0.3	95381000	2.70443e+07	65723000	144130000	76290000	24885000	32465000	23783000	6.2657	4.6324	5.4175	0.99562	1.127	1.7082	287940000	332850000	257920000	9251700	12410000	9328900	15	13	13	3	4	4	21	18	17	3	4	4
28.1	RecName: Full=Lysozyme C; AltName: Full=1,4-beta-N-acetylmuramidase C; AltName: Full=Allergen Gal d IV; AltName: Allergen=Gal d 4; Flags: Precursor	P00698.1	16 kDa	0.15	0.08	< 0.00010	0.1	383.61	44.1157	354.3	381.73	414.8	37.685	44.178	50.484	0.096	0.1	1.86087e+08	2.70443e+07	75720000	325190000	157350000	24885000	32465000	23783000	18.06	10.491	14.713	0.99562	1.127	1.7082	494100000	634720000	503190000	9251700	12410000	9328900	5	4	5	2	2	2	7	5	6	2	2	2
28.2	RecName: Full=Lysozyme C; AltName: Full=1,4-beta-N-acetylmuramidase	P49663.1	14 kDa	0.15	0.04	< 0.00010	0.2	45.0017	6.961	43.551	44.227	47.227	5.7273	7.5088	7.6469	0.026	0.4	8.59147e+07	30392000	111800000	86304000	59640000	21958000	41221000	27997000	3.3322	3.8248	3.1421	0.3009	0.34062	0.3433	280160000	291280000	232360000	2553600	4641600	3676000	2	2	2	0	0	0	4	4	3	0	0	0
28.3	RecName: Full=Lysozyme C; AltName: Full=1,4-beta-N-acetylmuramidase C; AltName: Full=CPL	P81711.1	14 kDa	0.15	0.11	0.00021	0.2	29.57	5.2652	26.234	29.982	32.494	4.3321	5.6795	5.784	0.0095	0.2	1.39686e+08	30392000	142160000	177740000	99159000	21958000	41221000	27997000	2.4568	2.8199	2.2621	0.3009	0.34062	0.3433	304570000	323860000	231610000	2553600	4641600	3676000	1	1	0	0	0	0	1	1	0	0	0	0
28.4	RecName: Full=Lysozyme C; AltName: Full=1,4-beta-N-acetylmuramidase C	Q7LZQ2.1	14 kDa	1.7	0.24	0.0024	0.04	10.3897	0.367733	7.6352	11.213	12.321	0	1.1032	0	0.0022	1e-08	42783000	0.430733	49043000	48810000	30496000	0	1.2922	0	1.2141	1.3935	1.5527	0	0.33783	0	72924000	81554000	64532000	0	0	-1	1	1	1		1		1	1	1		1
29	Cluster of PREDICTED: pyruvate kinase PKM isoform X1 [Gallus gallus] (XP_015134281.1)	XP_015134281.1 [7]	58 kDa	0.07	0.04	0.22	0.9	187.963	175.317	191.81	178.42	193.66	169.65	166.51	189.79	0.31	0.7	6.33003e+07	4.72083e+07	74961000	43961000	70979000	41751000	33713000	66161000	1.0722	1.2841	1.4042	1.3942	1.7967	1.6406	46837000	31359000	40753000	45850000	32259000	50448000	21	19	17	20	19	17	23	21	19	21	21	18
29.1	PREDICTED: pyruvate kinase PKM isoform X1 [Gallus gallus]	XP_015134281.1	58 kDa	0.06	0.05	0.14	0.9	162.48	149.42	166.26	153.31	167.87	144.91	143.09	160.26	0.18	0.7	7.23187e+07	48147000	90401000	51649000	74906000	40937000	36204000	67300000	2.4059	2.144	2.1866	2.9693	3.0834	2.5972	90032000	46486000	58897000	64043000	48626000	71330000	8	7	5	9	7	5	9	8	6	10	8	6
29.2	PREDICTED: pyruvate kinase PKM isoform X2 [Chrysemys picta bellii]	XP_008165011.1	58 kDa	0.16	0.02	0.44	0.9	8.13623	7.52447	8.0195	8.126	8.2632	7.4726	6.326	8.7748	0.53	0.8	6.68387e+07	5.35893e+07	97818000	46255000	56443000	61389000	31946000	67433000	0.84392	0.8575	0.95546	0.83206	1.083	1.0915	26459000	13390000	17093000	16194000	7266100	21590000	0	1	0	0	0	0	0	1	0	0	0	0
29.3	PREDICTED: pyruvate kinase PKM isoform X2 [Manis javanica]	XP_017515495.1 (+1)	58 kDa	0.24	0.13	0.22	1.3	6.6091	8.4927	6.1863	6.0675	7.5735	8.7432	6.3239	10.411	0.53	0.8	91393000	7.46873e+07	137250000	61841000	75088000	82364000	59744000	81954000	0.83714	0.74733	1.0707	0.94945	1.0748	1.2332	71870000	35033000	46270000	53122000	41903000	58425000	0	0	1	1	0	1	0	0	1	1	0	1
29.4	PREDICTED: pyruvate kinase PKM isoform X1 [Trichechus manatus latirostris]	XP_004374770.1 (+1)	58 kDa	0.15	0.1	0.34	0.9	7.5525	6.7625	8.0003	7.9816	6.6756	5.6366	7.514	7.1369	0.88	1	7.58347e+07	72089000	105010000	46388000	76106000	86023000	42908000	87336000	0.93918	0.8508	0.94799	0.82591	1.2236	1.0832	70169000	34200000	43097000	50041000	40886000	55369000	1	1	0	0	1	0	1	1	0	0	1	0
29.5	PREDICTED: pyruvate kinase PKM-like [Larimichthys crocea]	XP_010755551.2	58 kDa	0.16	0.13	0.5	0.9	1.2074	1.10541	1.3805	1.0782	1.1635	1.0713	1.2996	0.94534	0.1	2	3.51043e+07	71687000	24681000	43531000	37101000	42724000	99038000	73299000	0.099659	0.055429	0.12746	0.07042	0.079716	0.080344	688620	1157600	1150900	1315300	2952000	2547500	0	0	0	0	0	0	0	0	0	0	0	0
30	Cluster of filamin-A [Gallus gallus] (NP_989905.1)	NP_989905.1 [15]	273 kDa	0.03	0.1	< 0.00010	3.4	58.8037	198.003	63.97	52.174	60.267	192.04	196.37	205.6	0.25	0.8	12932000	1.07874e+07	15299000	12884000	10613000	10709000	9314300	12339000	0.072663	0.077831	0.12433	0.1602	0.17441	0.19553	500380	386940	544270	934730	585150	1060500	23	18	17	39	40	42	23	18	17	40	40	42
30.1	filamin-A [Gallus gallus]	NP_989905.1	273 kDa	0.05	0.06	< 0.00010	2.7	44.6693	121.503	44.591	42.003	47.414	118.81	116.93	128.77	0.86	1	13655000	13293000	15706000	15151000	10108000	12089000	14064000	13726000	0.16758	0.15075	0.18322	0.31822	0.33891	0.38484	1357300	912460	899770	2318600	2045800	3373500	13	10	12	18	18	19	13	10	12	19	18	19
30.2	filamin-C [Gallus gallus]	NP_989904.1	280 kDa	0.16	1.4	0.0055	6.6	2.39734	15.882	6.2767	0.91533	0	18.717	15.356	13.573	0.42	1.6	3.55407e+06	5651500	2924700	7737500	0.90827	6845500	4786200	5322800	0.040324	0.011347	0	0.10495	0.10117	0.13775	18874	47592	0	328660	170120	407110	3	1	0	5	5	5	3	1	0	5	5	5
30.3	filamin-B [Gallus gallus]	NP_001025512.2 (+3)	278 kDa	0.03	0.15	< 0.00010	4.4	8.3205	36.3053	8.6011	6.9231	9.4373	35.07	36.27	37.576	0.57	0.9	11280000	1.02264e+07	10481000	10464000	12895000	11822000	7236300	11621000	0.061817	0.05874	0.06545	0.22188	0.27093	0.29325	444510	217970	188780	1109700	662550	1452200	1	1	1	1	1	1	1	1	1	1	1	1
30.4	filamin-B isoform X1 [Phascolarctos cinereus]	XP_020824586.1 (+5)	281 kDa	0.68	0.31	0.11	5.2	0.613087	3.18013	0.77932	0.40458	0.65536	1.8758	5.6752	1.9894	0.25	4.4	2.43547e+06	1.06219e+07	7306400	0.88942	0.90827	20910000	9117800	1838000	0.019837	0.011311	0.012604	0.014371	0.06635	0.066873	134830	0	0	146890	144010	34019	0	0	0	0	1	0	0	0	0	0	1	0
30.5	Filamin-B, partial [Podiceps cristatus]	KFZ64184.1	267 kDa	0.13	0.47	0.00044	8.2	0.869763	7.14497	1.3272	0.52519	0.7569	6.2101	7.1479	8.0769	0.54	1.5	7.1472e+06	1.06763e+07	16737000	4704600	0.90827	11757000	7153800	13118000	0.031585	0.024005	0.026747	0.094039	0.14391	0.16431	390760	30384	0	593150	262890	747000	0	0	0	0	0	0	0	0	0	0	0	0
30.6	Filamin-B, partial [Tinamus guttatus]	KGL80373.1 (+1)	267 kDa	0.33	0.33	0.012	6.6	0.948293	6.28513	1.2668	0.64644	0.93164	3.8904	7.2197	7.7453	0.27	1.9	5.65587e+06	1.05702e+07	12263000	4704600	0.90827	13605000	9327000	8778700	0.020931	0.024025	0.026769	0.061888	0.12516	0.12615	180790	30603	0	323580	225530	348960	0	0	0	0	0	0	0	0	0	0	0	0
31	Cluster of elongation factor 2-like protein [Amazona aestiva] (KQK82788.1)	KQK82788.1 [7]	98 kDa	0.08	0.8	0.2	1.7	124.058	212.233	10.373	173	188.8	230.23	196.37	210.1	0.84	1.1	52597000	5.75743e+07	11518000	85057000	61216000	54463000	42879000	75381000	0.088204	0.67018	0.55906	0.7519	0.83161	0.7431	1308400	17090000	18978000	24316000	18600000	25245000	3	20	16	17	18	17	3	26	22	23	23	20
31.1	elongation factor 2-like protein [Amazona aestiva]	KQK82788.1	98 kDa	0.09	0.81	0.22	1.7	45.3609	76.4717	2.8828	64.068	69.132	84.223	70.373	74.819	0.68	1.2	52967000	6.39073e+07	11518000	87298000	60085000	68711000	42879000	80132000	0.088204	1.1535	0.97738	1.1974	1.2615	1.0922	1308400	25511000	27222000	31979000	27421000	36801000	0	1	1	1	1	0	0	2	2	1	1	0
31.2	elongation factor 2 [Oryzias latipes]	XP_004079231.1	95 kDa	0.1	0.75	0.22	1.6	12.6247	20.6863	1.7441	16.998	19.132	21.125	18.518	22.416	0.54	1.4	1.05498e+08	1.45324e+08	4914200	160280000	151300000	92121000	199210000	144640000	0.059582	0.26383	0.29397	0.39074	0.37943	0.38242	204530	13149000	13870000	19939000	13175000	18286000	0	1	1	1	1	1	0	1	1	1	1	1
31.3	elongation factor 2 [Patagioenas fasciata monilis]	OPJ86530.1	95 kDa	0.009	0.8	0.17	1.8	20.574	36.2773	1.5261	29.554	30.642	36.654	36.089	36.089	0.71	1.2	5.11633e+07	60597000	11518000	74123000	67849000	54463000	41308000	86020000	0.09122	1.0577	0.80783	1.165	1.3188	1.0509	1358700	19901000	25015000	33262000	27168000	37320000	0	1	0	0	1	0	0	1	0	0	2	0
31.4	PREDICTED: elongation factor 2-like [Sinocyclocheilus rhinocerous]	XP_016368407.1	94 kDa	0.11	0.72	0.21	1.6	9.3086	15.2987	1.5588	12.528	13.839	15.735	13.46	16.701	0.53	1.4	9.40776e+07	133947000	8302900	150610000	123320000	188710000	62601000	150530000	0.029575	0.26734	0.20448	0.23315	0.32304	0.3875	154440	8150900	7905900	12128000	8547900	10525000	0	0	0	0	0	1	0	0	0	0	0	1
31.5	elongation factor 2 [Seriola lalandi dorsalis]	XP_023265413.1	96 kDa	0.1	0.85	0.29	1.6	2.95586	4.78873	0.16089	3.6269	5.0798	5.3487	4.587	4.4305	0.17	1.9	1.53323e+08	296450000	2908600	245660000	211400000	377070000	256270000	256010000	0.029193	0.10445	0.1582	0.1327	0.15021	0.1514	53061	9061500	9209900	16046000	10829000	13468000	0	0	1	0	0	0	0	0	1	0	0	0
31.6	elongation factor 2 [Cricetus cricetus]	AAA50386.1 (+1)	95 kDa	0.15	0.82	0.19	1.8	23.1968	41.4163	1.4243	32.595	35.571	48.628	37.16	38.461	0.56	0.7	9.13147e+07	6.15333e+07	4914200	113850000	155180000	56403000	37832000	90365000	0.059654	0.60861	0.55791	0.77321	0.87528	0.80249	196950	18740000	19575000	24274000	16685000	23295000	0	0	0	0	0	0	0	0	0	0	0	0
32	Cluster of PREDICTED: nucleophosmin, partial [Buceros rhinoceros silvestris] (XP_010144599.1)	XP_010144599.1 [2]	30 kDa	0.03	0.23	0.032	0.6	135.733	78.0857	168.57	130.89	107.74	80.635	77.224	76.398	0.47	0.8	3.63377e+07	27417000	47523000	41582000	19908000	41694000	18351000	22206000	1.7377	1.0656	1.1097	2.5047	2.3792	2.8577	24163000	24711000	11890000	52022000	25135000	25006000	9	7	7	9	8	9	13	9	9	10	9	10
32.1	PREDICTED: nucleophosmin, partial [Buceros rhinoceros silvestris]	XP_010144599.1	30 kDa	0.02	0.24	0.036	0.6	125.222	70.967	156.35	123.23	96.087	71.253	72.538	69.11	0.47	0.8	3.63377e+07	27417000	47523000	41582000	19908000	41694000	18351000	22206000	2.7731	1.6543	1.8433	2.5047	2.3792	2.8577	37563000	39475000	22506000	52022000	25135000	25006000	2	1	1	1	1	1	2	1	1	1	1	1
32.2	PREDICTED: nucleophosmin [Coturnix japonica]	XP_015731836.1	33 kDa	0.37	0.24	0.18	0.7	8.94783	6.0297	10.38	6.4738	9.9897	8.1375	3.7366	6.215	0.4	0.6	3.03489e+07	16779000	54653000	31067000	5326600	18553000	14324000	17460000	0.70228	0.47699	0.3761	0.606	0.68599	0.69139	10764000	9947500	1274800	13761000	8233600	7388500	0	0	0	0	0	0	0	0	0	0	0	0
33	Cluster of prohibitin [Gallus gallus] (NP_001171206.1)	NP_001171206.1 [4]	30 kDa	0.37	0.13	0.27	1.4	129.987	181.66	148.69	122.65	118.62	146.42	259.25	139.31	0.027	2.1	3.31263e+07	7.07003e+07	28378000	34701000	36300000	91985000	62847000	57269000	1.8656	2.2532	2.5803	4.7289	3.5618	5.7262	27707000	26611000	30601000	61464000	64420000	49279000	15	12	13	13	11	13	16	13	15	17	13	17
33.1	prohibitin [Gallus gallus]	NP_001171206.1	30 kDa	0.49	0.24	0.4	1.4	52.437	72.9943	66.236	49.013	42.062	52.838	113.97	52.175	0.051	1.8	39976000	71023000	30378000	36322000	53228000	85319000	73204000	54546000	2.3951	1.9837	2.6115	3.4927	2.8529	4.6466	32862000	26095000	35643000	59273000	64309000	47980000	2	1	0	0	0	0	2	1	0	0	0	0
33.2	prohibitin L homeolog [Xenopus laevis]	NP_001079486.1	30 kDa	0.42	0.13	0.31	1.4	5.97077	8.411	6.5367	6.2707	5.1049	6.0102	12.507	6.7158	0.36	1.6	5.22643e+07	8.11813e+07	35480000	53200000	68113000	67432000	132400000	43712000	0.61473	0.52913	0.58957	0.67223	1.0148	1.0228	16300000	14923000	15966000	12977000	34585000	17735000	1	0	0	0	0	0	1	0	0	0	0	0
33.3	PREDICTED: prohibitin, partial [Buceros rhinoceros silvestris]	XP_010138099.1	29 kDa	0.33	0.08	0.16	1.5	37.654	56.2743	40.708	34.43	37.824	48.158	77.298	43.367	0.16	1.4	4.61567e+07	6.39737e+07	41542000	46157000	50771000	84265000	54675000	52981000	2.5871	2.5227	3.8723	5.9652	4.2707	6.8058	33959000	27127000	37681000	63654000	64531000	50579000	0	0	0	1	0	0	0	0	0	1	0	0
33.4	PREDICTED: prohibitin isoform X1 [Physeter catodon]	XP_007128590.1	30 kDa	0.38	0.04	0.6	1.1	10.484	11.9642	10.953	10.377	10.122	10.551	17.014	8.3275	0.21	1.4	4.24117e+07	6.14963e+07	47346000	53632000	26257000	62539000	77804000	44146000	0.78787	0.90434	1.257	1.1489	1.6225	1.6352	19027000	16876000	18480000	18822000	41094000	19795000	0	0	1	0	0	0	0	0	1	0	0	0
34	Cluster of 60 kDa heat shock protein, mitochondrial precursor [Gallus gallus] (NP_001012934.1)	NP_001012934.1 [3]	61 kDa	0.05	0.18	0.072	1.3	141.503	180.067	165.91	114.39	144.21	189.81	178.58	171.81	0.7	1.1	1.07088e+08	1.18886e+08	117050000	111830000	92383000	67589000	129520000	159550000	1.112	0.89348	1.0996	1.7809	1.3738	1.5043	65696000	35676000	44995000	46309000	63345000	73090000	24	15	20	26	21	21	27	17	22	29	22	23
34.1	PREDICTED: LOW QUALITY PROTEIN: 60 kDa heat shock protein, mitochondrial [Myotis brandtii]	XP_014401055.1	61 kDa	0.12	0.26	0.33	1.2	33.027	39.1947	27.043	29.313	42.725	41.139	42.547	33.898	0.14	1.3	133760000	169680000	152570000	111910000	136800000	142450000	169430000	197160000	0.86958	0.79089	0.88125	1.2681	1.0011	1.1464	60440000	32274000	39384000	47075000	58123000	67736000	1	1	1	1	1	1	1	1	1	1	1	1
34.2	60 kDa heat shock protein, mitochondrial precursor [Gallus gallus]	NP_001012934.1	61 kDa	0.05	0.26	0.1	1.3	63.6847	85.045	82.808	51.166	57.08	89.292	80.232	85.611	0.76	0.9	1.10377e+08	1.01732e+08	137210000	100430000	93490000	57627000	117550000	130020000	1.8586	1.366	1.8341	3.1882	2.3673	2.6076	82527000	46121000	57014000	54101000	74984000	87871000	3	2	2	4	3	3	3	3	3	4	3	4
34.3	heat shock protein 60 [Misgurnus anguillicaudatus]	AHB82279.1	61 kDa	0.09	0.27	0.27	1.2	16.958	20.5677	21.885	13.029	15.96	22.473	20.657	18.573	0.2	1.2	173700000	212860000	148980000	157610000	214510000	183650000	235850000	219080000	0.60786	0.52353	0.58333	0.88642	0.75291	0.75884	54123000	28633000	38586000	37750000	56929000	63663000	2	0	0	1	0	0	2	0	0	1	0	0
35	Cluster of PREDICTED: ATP synthase subunit alpha, mitochondrial [Anser cygnoides domesticus] (XP_013038636.1)	XP_013038636.1 [8]	64 kDa	0.06	0.15	0.016	1.4	117.943	165.067	136.58	101.6	115.65	159.15	176.51	159.54	0.76	1.1	8.75287e+07	9.73103e+07	118860000	57891000	85835000	97662000	54969000	139300000	0.82065	0.58786	0.83449	1.0917	1.1624	1.0897	37428000	20734000	31776000	34845000	46140000	55782000	18	16	16	21	19	19	21	17	18	23	22	22
35.1	PREDICTED: ATP synthase subunit alpha, mitochondrial [Anser cygnoides domesticus]	XP_013038636.1 (+3)	64 kDa	0.08	0.09	0.0096	1.4	66.9287	91.5217	72.314	60.631	67.841	85.329	99.125	90.111	0.83	1.1	9.80067e+07	104821000	118860000	62850000	112310000	117660000	59483000	137320000	1.4337	1.1417	1.401	2.0907	2.7946	2.595	44458000	30751000	40640000	54820000	62436000	86142000	1	1	1	1	1	1	1	1	1	1	1	1
35.2	LOW QUALITY PROTEIN: ATP synthase subunit alpha, mitochondrial [Microcebus murinus]	XP_012645752.2	62 kDa	0.06	0.29	0.25	1.2	7.11847	8.77973	9.5288	5.7492	6.0774	8.9123	9.2184	8.2085	0.51	1.4	1.10556e+08	1.56074e+08	177670000	62876000	91121000	91603000	118140000	258480000	0.31849	0.2954	0.40734	0.55897	0.52576	0.42818	30649000	15169000	24671000	25475000	40042000	41727000	1	1	1	1	0	1	1	1	1	1	0	1
35.3	ATP synthase subunit alpha, mitochondrial [Xenopus laevis]	NP_001081246.1	60 kDa	0.03	0.32	0.029	1.6	10.4708	16.9843	14.249	8.0304	9.1329	17.337	17.304	16.312	0.83	0.9	139277000	1.27715e+08	163000000	88361000	166470000	123550000	54414000	205180000	0.70974	0.53681	0.69519	1.035	1.3216	1.332	37177000	19934000	30016000	28120000	49059000	61837000	1	0	0	1	0	1	1	0	0	1	0	1
35.4	PREDICTED: ATP synthase subunit alpha, mitochondrial isoform X1 [Nanorana parkeri]	XP_018423777.1	60 kDa	0.07	0.18	0.034	1.4	10.3403	14.2977	12.384	8.6533	9.9835	15.081	14.702	13.11	0.67	1.1	1.61785e+08	1.82707e+08	177670000	94264000	213420000	177180000	135170000	235770000	0.32891	0.37754	0.33962	0.68199	0.65405	0.6592	28230000	17082000	27437000	30965000	42375000	50808000	0	1	0	1	0	0	0	1	0	1	0	0
35.5	PREDICTED: LOW QUALITY PROTEIN: ATP synthase subunit alpha, mitochondrial-like [Sorex araneus]	XP_012787600.1	73 kDa	0.09	0.25	0.037	1.5	7.9582	11.932	10.234	6.7754	6.8652	11.934	12.998	10.864	0.51	1.2	1.225e+08	1.46608e+08	134570000	88361000	144570000	96225000	149200000	194400000	0.31258	0.35879	0.33387	0.45582	0.51599	0.43433	26281000	19934000	21673000	15925000	36789000	38393000	0	0	0	0	0	0	0	0	0	0	0	0
36	Cluster of keratin, type I cytoskeletal 9 [Homo sapiens] (NP_000217.2)	NP_000217.2	62 kDa	0.05	0.07	0.00024	1.8	126.573	229.517	134.86	127.23	117.63	239.78	217.33	231.44	0.04	2	1.41167e+07	2.85407e+07	13561000	10862000	17927000	36315000	28004000	21303000	0.25474	0.36175	0.3258	0.75676	0.73796	0.8634	2945800	3083400	3103400	13765000	8993000	11621000	5	6	4	7	8	7	5	6	4	8	8	8
36.1	keratin, type I cytoskeletal 9 [Homo sapiens]	NP_000217.2	62 kDa	0.05	0.07	0.00024	1.8	126.53	229.247	134.84	127.13	117.62	239.63	216.95	231.16	0.04	2	1.41167e+07	2.85407e+07	13561000	10862000	17927000	36315000	28004000	21303000	0.25474	0.36175	0.3258	0.75676	0.73796	0.8634	2945800	3083400	3103400	13765000	8993000	11621000	5	5	4	6	5	6	5	5	4	7	5	7
37	Cluster of PREDICTED: ADP/ATP translocase 2 [Gallus gallus] (XP_004940900.2)	XP_004940900.2 [6]	33 kDa	0.21	0.2	0.79	1	77.339	73.8163	95.09	67.734	69.193	64.72	91.566	65.163	0.31	1.2	4.95093e+07	61190000	41742000	44654000	62132000	46315000	73343000	63912000	2.1648	2.5166	2.0994	3.4594	3.118	2.0187	41828000	47262000	45999000	65842000	67823000	44860000	17	13	14	14	12	12	19	15	15	16	14	13
37.1	ADP/ATP translocase 3 [Taeniopygia guttata]	NP_001232594.1 (+2)	33 kDa	0.22	0.19	0.95	1	34.24	34.6547	41.822	30.286	30.612	29.841	43.647	30.476	0.52	1.2	53315000	6.17493e+07	57870000	46292000	55783000	41465000	62608000	81175000	3.5734	2.7155	3.0257	3.9742	3.373	2.9185	63876000	48645000	63685000	68598000	69694000	59079000	1	1	1	1	1	1	1	1	1	1	1	1
37.2	PREDICTED: ADP/ATP translocase 1 [Kryptolebias marmoratus]	XP_017285751.1	33 kDa	0.18	0.25	0.72	0.9	5.87737	5.4874	7.5243	5.3443	4.7635	4.8382	6.6106	5.0134	0.94	1	4.48077e+07	4.58997e+07	53273000	26991000	54159000	40927000	31877000	64895000	1.0332	0.97639	0.6899	1.0014	1.1335	0.67746	26044000	14821000	15237000	15962000	18178000	20985000	0	0	0	0	0	0	0	0	0	0	0	0
37.3	PREDICTED: ADP/ATP translocase 2 [Gallus gallus]	XP_004940900.2	33 kDa	0.23	0.18	0.72	0.9	18.7267	17.5507	22.593	15.941	17.646	15.682	22.273	14.697	0.14	1.4	5.62853e+07	76404000	51996000	42208000	74652000	65878000	80057000	83277000	3.0846	2.3178	2.5825	2.9446	2.863	2.4602	60197000	45879000	59073000	63087000	65952000	54517000	1	1	1	1	1	1	1	1	1	1	1	1
37.4	PREDICTED: LOW QUALITY PROTEIN: ADP/ATP translocase 2 [Dasypus novemcinctus]	XP_004485374.1	26 kDa	0.27	0.3	0.23	0.7	5.90077	4.19747	7.8949	4.6811	5.1263	3.2947	5.4618	3.8359	0.17	2	4.49617e+07	9.05823e+07	22695000	53033000	59157000	45458000	96369000	129920000	0.96798	0.85715	0.70842	0.80774	0.63682	0.64183	17195000	21715000	23071000	20547000	29499000	9030500	1	0	0	0	0	0	1	0	0	0	0	0
38	Cluster of 40S ribosomal protein S20 [Patagioenas fasciata monilis] (OPJ83471.1)	OPJ83471.1 [3]	14 kDa	0.11	0.16	0.39	0.9	127.977	114.513	121.02	111.67	151.24	101.85	114.73	126.96	0.12	0.5	80007000	3.69653e+07	56440000	61661000	121920000	32869000	50215000	27812000	6.5584	7.5279	11.069	9.5639	10.826	8.2006	48278000	54324000	86160000	38498000	48377000	45005000	5	5	5	5	5	5	9	9	10	9	9	8
38.1	40S ribosomal protein S20 [Patagioenas fasciata monilis]	OPJ83471.1 (+2)	14 kDa	0.11	0.16	0.41	0.9	127.31	114.297	120.15	111.04	150.74	101.67	114.54	126.68	0.12	0.5	80007000	3.69653e+07	56440000	61661000	121920000	32869000	50215000	27812000	6.5584	7.5279	11.069	9.5639	10.826	8.2006	48278000	54324000	86160000	38498000	48377000	45005000	3	3	3	3	3	3	6	6	7	6	6	6
39	Cluster of ubiquitin carboxyl-terminal hydrolase isozyme L1 [Gallus gallus] (NP_001073681.1)	NP_001073681.1 [3]	25 kDa	0.11	0.09	0.29	1.1	83.3917	92.1883	90.768	83.295	76.112	80.635	98.185	97.745	0.36	1.9	2.42707e+07	4.52437e+07	20836000	16049000	35927000	17304000	82108000	36319000	0.80517	0.92419	0.74112	0.84809	0.95657	1.2113	19804000	18235000	20964000	14511000	53035000	22647000	7	7	6	8	6	6	8	8	7	8	7	7
39.1	ubiquitin carboxyl-terminal hydrolase isozyme L1 [Gallus gallus]	NP_001073681.1	25 kDa	0.11	0.1	0.44	1.1	69.069	74.2493	76.503	67.394	63.31	65.301	80.071	77.376	0.49	1.6	3.65607e+07	5.87397e+07	35810000	20551000	53321000	18067000	112300000	45852000	1.0049	1.1534	0.98932	1.4654	1.2769	1.287	35490000	32767000	37795000	38323000	144900000	40784000	3	3	3	4	3	2	3	3	3	4	3	2
39.2	PREDICTED: ubiquitin carboxyl-terminal hydrolase isozyme L1, partial [Eurypyga helias]	XP_010158669.1	19 kDa	0.14	0.33	0.2	1.3	7.42103	9.86423	7.564	9.7807	4.9184	8.6761	9.6086	11.308	0.4	0.7	3.00617e+07	20844200	24822000	21544000	43819000	9480600	33732000	19320000	0.83805	0.96194	0.72508	0.49856	0.93587	1.3943	13949000	12887000	13775000	2226900	7907700	16003000	1	1	1	1	1	1	1	1	1	1	1	1
39.3	ubiquitin carboxyl-terminal hydrolase isozyme L1 [Patagioenas fasciata monilis]	OPJ71057.1	25 kDa	0.16	0.13	0.26	1.2	6.90183	8.07487	6.7008	6.1203	7.8844	6.6576	8.5058	9.0612	0.94	1	23170000	2.22607e+07	12702000	12396000	44412000	13794000	33000000	19988000	0.57255	0.65718	0.50895	0.5803	0.6569	0.95258	9973700	9051600	11322000	2981400	6292500	11155000	1	1	1	1	1	1	1	1	1	1	1	1
40	Cluster of 60S ribosomal protein L12 [Gallus gallus] (NP_001264608.1)	NP_001264608.1 [25]	18 kDa	0.08	0.06	0.16	1.1	138.427	153.39	140.91	129.06	145.31	146.42	167.69	146.06	0.5	1.1	2.06527e+07	2.27677e+07	23049000	15355000	23554000	23694000	23931000	20678000	1.5155	1.7395	1.3625	2.5037	2.2339	1.9054	55694000	57432000	55050000	58341000	84869000	62030000	10	10	6	8	9	7	11	11	7	10	10	8
40.1	PREDICTED: 60S ribosomal protein L12 [Callorhinchus milii]	XP_007898372.1	18 kDa	0.06	0.06	0.33	1.1	20.752	21.9093	20.009	20.151	22.096	20.704	23.422	21.602	0.87	1	7.00993e+07	7.23447e+07	69534000	79935000	60829000	59496000	94500000	63038000	0.90329	1.0368	1.1553	1.3172	1.4911	1.5029	46967000	49641000	41475000	38961000	64915000	48532000	1	1	1	1	1	1	1	1	1	1	1	1
40.2	PREDICTED: 60S ribosomal protein L12 [Orycteropus afer afer]	XP_007942566.1	20 kDa	0.08	0.08	0.43	1.1	34.187	36.1227	34.947	31.283	36.331	32.912	37.73	37.726	0.92	1	5.39373e+07	5.53597e+07	49244000	51038000	61530000	46837000	79253000	39989000	1.3639	1.5655	1.3164	1.9889	2.2514	2.2691	61028000	62652000	59149000	64025000	95022000	69353000	1	1	1	1	1	1	1	1	1	1	1	1
40.3	60S ribosomal protein L12 [Gallus gallus]	NP_001264608.1 (+1)	18 kDa	0.12	0.06	0.22	1.1	36.753	41.205	39.351	35.533	35.375	44.267	43.746	35.602	0.83	1.1	4.19477e+07	4.44347e+07	37609000	26704000	61530000	41608000	51707000	39989000	2.8836	3.3098	1.6158	4.205	3.6891	2.831	67419000	69309000	64526000	72036000	104220000	75658000	1	1	0	0	0	0	1	1	0	0	0	0
40.4	PREDICTED: 60S ribosomal protein L12 isoform X3 [Oreochromis niloticus]	XP_003437649.1 (+20)	18 kDa	0.18	0.12	0.24	1.2	22.93	27.546	22.9	20.099	25.791	25.015	33.392	24.231	0.47	0.5	1.26317e+08	62816000	69180000	28262000	281510000	74336000	51113000	62999000	0.91115	1.0458	0.4691	0.89273	1.5041	1.0185	47361000	48125000	49952000	50112000	75315000	54578000	1	1	0	0	1	0	1	1	0	0	1	0
41	Cluster of PREDICTED: 40S ribosomal protein S3 [Struthio camelus australis] (XP_009667787.1)	XP_009667787.1 [3]	34 kDa	0.26	0.04	0.44	1.2	108.967	125.47	114.11	108.01	104.78	100.79	163.27	112.35	0.12	1.4	4.98177e+07	69098000	33690000	61106000	54657000	79746000	64459000	63089000	2.6155	2.0764	2.7822	2.3682	2.0975	2.3101	28951000	24299000	36999000	38128000	33329000	23437000	14	13	11	10	11	8	17	14	13	11	12	10
41.1	PREDICTED: 40S ribosomal protein S3 [Struthio camelus australis]	XP_009667787.1	34 kDa	0.25	0.02	0.3	1.2	76.5433	92.549	78.084	76.758	74.788	74.313	118.56	84.774	0.14	1.2	5.56893e+07	67863000	51305000	61106000	54657000	79746000	60754000	63089000	2.8544	2.164	2.7822	2.3682	2.6808	2.3101	30769000	25992000	36999000	38128000	36022000	23437000	3	2	3	3	3	2	4	3	4	4	4	3
41.2	PREDICTED: 40S ribosomal protein S3-like isoform X1 [Esox lucius]	XP_019903260.1	27 kDa	0.36	0.24	0.65	0.9	12.5973	11.1787	15.934	11.756	10.102	8.5131	15.766	9.2571	0.26	1.3	5.42227e+07	71540000	28995000	61548000	72125000	74544000	67235000	72841000	2.4865	1.9888	1.4759	1.0351	1.5142	1.181	24906000	22607000	30209000	21187000	30636000	18482000	0	0	0	0	1	0	0	0	0	0	1	0
41.3	PREDICTED: LOW QUALITY PROTEIN: 40S ribosomal protein S3 [Octodon degus]	XP_004648999.1	27 kDa	0.29	0.03	0.49	1.1	14.349	16.4317	14	14.237	14.81	13.52	21.921	13.854	0.73	1	6.43467e+07	6.74433e+07	61377000	59341000	72322000	81274000	56443000	64613000	2.5056	2.0026	2.2313	1.6933	1.9168	1.9319	31176000	27787000	38335000	32044000	32660000	20970000	0	0	0	0	0	0	0	0	0	0	0	0
42	Cluster of prohibitin-2 [Gallus gallus] (NP_001074354.1)	NP_001074354.1 [2]	33 kDa	0.19	0.11	0.31	1.2	101.937	118.647	111.51	104.35	89.951	111.4	143.42	101.12	0.9	1	7.33313e+07	69919000	62032000	65587000	92375000	115970000	54531000	39256000	1.9727	1.405	1.5655	1.4921	2.3894	2.4082	26609000	26386000	35182000	49919000	36828000	32100000	11	8	8	7	9	9	12	9	9	8	10	10
42.1	prohibitin-2 [Gallus gallus]	NP_001074354.1 (+1)	33 kDa	0.19	0.11	0.3	1.2	99.522	116.311	109.43	101.31	87.826	109.45	140.49	98.994	0.9	1	7.33313e+07	69919000	62032000	65587000	92375000	115970000	54531000	39256000	1.9727	1.405	1.5655	1.4921	2.3894	2.4082	26609000	26386000	35182000	49919000	36828000	32100000	7	6	5	5	5	5	8	7	6	6	6	6
43	Cluster of nucleolin [Gallus gallus] (NP_990596.1)	NP_990596.1 [5]	76 kDa	0.07	0.32	0.14	1.4	80.156	108.591	51.003	90.618	98.847	99.733	110.32	115.72	0.73	1.1	4.62743e+07	5.23993e+07	30601000	45934000	62288000	80051000	41345000	35802000	0.23919	0.30566	0.49826	0.48655	0.53573	0.8696	3564500	9008100	14521000	13850000	5909300	14985000	9	10	11	11	11	10	9	10	13	12	12	11
43.1	nucleolin [Gallus gallus]	NP_990596.1	76 kDa	0.08	0.33	0.15	1.4	72.5207	98.585	45.23	81.769	90.563	90.465	100.01	105.28	0.77	1.1	4.71483e+07	5.23993e+07	30601000	48556000	62288000	80051000	41345000	35802000	0.35198	0.46623	0.83236	0.8534	0.8628	0.8696	6483000	13499000	21139000	21874000	11408000	14985000	5	6	8	7	6	6	5	6	10	8	7	7
43.2	Nucleolin, partial [Corvus brachyrhynchos]	KFO54875.1 (+1)	70 kDa	0.15	0.13	0.15	1.2	3.13803	3.84597	3.0319	3.5885	2.7937	3.2985	4.429	3.8104	0.89	1.1	37103000	4.04577e+07	11562000	46527000	53220000	76633000	15791000	28949000	0.1264	0.14509	0.10498	0.1197	0.20866	0.13656	646030	4516700	3810000	5826000	410330	877150	1	1	0	0	1	0	1	1	0	0	1	0
43.3	Nucleolin, partial [Charadrius vociferus]	KGL91944.1 (+1)	69 kDa	0.07	0.34	0.14	1.4	4.49687	6.161	2.7406	5.2597	5.4903	5.9697	5.8845	6.6288	0.44	0.6	5.81893e+07	36133500	22260000	76909000	75399000	69678000	31590000	7132500	0.12835	0.14733	0.16416	0.25636	0.2902	0.29249	2652800	6789100	7902800	10111000	4147800	930390	0	0	0	0	0	0	0	0	0	0	0	0
44	Cluster of PREDICTED: translational activator GCN1 isoform X1 [Gallus gallus] (XP_015130883.1)	XP_015130883.1 [6]	293 kDa	0.007	0.05	0.0009	1.2	101.397	125.583	101.14	106.18	96.87	126.26	124.66	125.83	0.44	0.7	2.57003e+07	1.91227e+07	27855000	34738000	14508000	28461000	13051000	15856000	0.80113	0.86782	0.77044	0.77972	0.73805	1.1501	17238000	20833000	7878300	18324000	12349000	9373400	14	14	13	21	20	21	15	16	14	22	20	23
44.1	PREDICTED: translational activator GCN1 isoform X1 [Gallus gallus]	XP_015130883.1 (+1)	293 kDa	0.07	0.44	0.00028	4.9	5.96173	29.2877	4.5144	9.0101	4.3607	29.05	27.315	31.498	0.75	1.2	5848300	6.77223e+06	10029000	5723900	1792000	5667900	5146300	9502500	0.028706	0.044207	0.036713	0.16141	0.18271	0.18415	109020	75165	10678	148570	242210	294110	1	2	1	6	5	5	1	2	1	6	5	5
44.2	60S acidic ribosomal protein P0 [Gallus gallus]	NP_990318.1	34 kDa	0.01	0.06	0.61	1	47.099	46.227	47.318	49.663	44.316	46.844	45.574	46.263	0.72	1.2	37118000	4.54453e+07	36062000	54524000	20768000	83164000	30865000	22307000	1.6154	1.8542	1.7668	1.7069	1.6185	2.6876	27752000	33434000	15746000	38787000	23659000	18536000	1	1	1	1	1	1	2	3	2	2	1	3
44.3	PREDICTED: translational activator GCN1 [Chaetura pelagica]	XP_010003171.1	293 kDa	0.29	0.34	0.006	11	0.418057	4.56783	0.3638	0.57904	0.31133	3.1521	4.7236	5.8278	0.6	1.3	7.93333e+06	1.00711e+07	10029000	11979000	1792000	10929000	5951400	13333000	0.019026	0.021838	0.024333	0.070672	0.096605	0.097366	109020	61194	10678	64627	198200	271140	0	0	0	1	1	1	0	0	0	1	1	1
44.4	PREDICTED: 60S acidic ribosomal protein P0 [Coturnix japonica]	XP_015733447.1	34 kDa	0.06	0.02	0.16	0.9	26.4653	24.934	26.893	26.102	26.401	24.636	26.569	23.597	0.51	1.4	3.60467e+07	4.99963e+07	35071000	52301000	20768000	83494000	31431000	35064000	1.1705	1.1254	1.2539	1.1799	1.3356	1.6312	25439000	29962000	15746000	34295000	22209000	18392000	0	0	0	0	0	0	0	0	0	0	0	0
44.5	PUTATIVE PSEUDOGENE: RecName: Full=60S acidic ribosomal protein P0-like; AltName: Full=Large ribosomal subunit protein uL10-like	Q8NHW5.1	34 kDa	0.15	0.05	0.55	0.9	9.9554	9.3915	10.402	9.4482	10.016	10.963	9.0382	8.1733	0.92	1.1	58896000	6.19033e+07	50394000	100980000	25314000	95513000	53838000	36359000	0.38989	0.44753	0.49866	0.56857	0.45687	0.46047	15652000	19862000	10808000	24132000	15436000	12650000	0	0	0	0	0	0	0	0	0	0	0	0
45	Cluster of hypothetical protein llap_13348 [Limosa lapponica baueri] (PKU36347.1)	PKU36347.1	54 kDa	0.45	0.13	0.28	0.7	68.2983	50.5247	76.937	68.65	59.308	70.025	25.374	56.175	0.3	2.7	5.16403e+07	1.39501e+08	83770000	38946000	32205000	64214000	282800000	71490000	0.71433	0.81993	0.67943	1.3466	0.38057	0.74606	41699000	39311000	34649000	56248000	43557000	37484000	9	10	8	11	4	6	10	10	8	12	4	7
45.1	hypothetical protein llap_13348 [Limosa lapponica baueri]	PKU36347.1	54 kDa	0.45	0.13	0.28	0.7	67.9077	50.2697	76.529	68.27	58.924	69.698	25.255	55.856	0.3	2.7	5.16403e+07	139501000	83770000	38946000	32205000	64213000	282800000	71490000	0.71433	0.81993	0.67943	1.3466	0.38057	0.74606	41699000	39311000	34649000	56248000	43557000	37484000	6	7	5	8	2	3	7	7	5	9	2	4
46	Cluster of 60S ribosomal protein L7 [Gallus gallus] (NP_001006345.1)	NP_001006345.1 [3]	29 kDa	0.2	0.06	0.017	1.9	55.597	105.683	51.867	58.581	56.343	89.123	130.18	97.745	0.38	1.2	8.80077e+07	101505000	69142000	109180000	85701000	96741000	116260000	91514000	1.2737	1.462	1.629	1.8574	1.7136	2.5625	48030000	44196000	56391000	86875000	115950000	71448000	7	7	7	7	6	8	8	8	8	8	7	9
46.1	60S ribosomal protein L7 [Gallus gallus]	NP_001006345.1 (+2)	29 kDa	0.21	0.07	0.018	1.9	52.5393	100.897	48.693	55.538	53.387	84.412	125.11	93.17	0.38	1.2	8.80077e+07	1.01505e+08	69142000	109180000	85701000	96741000	116260000	91513000	1.2737	1.462	1.629	1.8574	1.7136	2.5625	48030000	44196000	56391000	86875000	115950000	71448000	3	3	3	3	3	4	3	3	3	3	3	4
47	Cluster of 40S ribosomal protein S8 [Gallus gallus] (NP_001239055.1)	NP_001239055.1 [21]	24 kDa	0.23	0.2	0.063	1.6	78.3173	127.933	72.614	96.11	66.228	109.28	162.17	112.35	0.88	1	63862000	6.70167e+07	50731000	69694000	71161000	38641000	101140000	61269000	2.0543	1.542	1.7182	4.3831	2.2177	2.2352	42721000	39614000	58706000	77042000	99686000	51281000	8	6	6	9	6	5	9	7	7	11	7	7
47.1	40S ribosomal protein S8 [Gallus gallus]	NP_001239055.1 (+20)	24 kDa	0.23	0.2	0.063	1.6	77.6733	126.773	71.997	95.351	65.672	108.28	160.66	111.38	0.88	1	63862000	6.70167e+07	50731000	69694000	71161000	38641000	101140000	61269000	2.0543	1.542	1.7182	4.3831	2.2177	2.2352	42721000	39614000	58706000	77042000	99686000	51281000	5	4	3	5	3	3	5	4	3	6	3	4
48	Cluster of PREDICTED: stress-70 protein, mitochondrial [Meleagris gallopavo] (XP_010717168.1)	XP_010717168.1 [4]	66 kDa	0.07	0.08	0.0015	1.6	91.953	146.997	98.168	83.808	93.883	136	150.42	154.57	0.023	1.3	1.10045e+08	1.44277e+08	96776000	108970000	124390000	154560000	138250000	140020000	0.55538	0.6898	0.86159	0.73967	0.73186	0.94468	35625000	27983000	36756000	49185000	30856000	42945000	11	9	10	12	10	10	14	12	13	15	12	13
48.1	PREDICTED: stress-70 protein, mitochondrial [Meleagris gallopavo]	XP_010717168.1	66 kDa	0.08	0.07	0.0023	1.6	69.5267	110.267	73.927	64.652	70.001	100.07	113.26	117.47	0.067	1.6	1.15537e+08	1.79907e+08	112230000	109760000	124620000	227050000	172650000	140020000	0.86947	0.89876	1.112	1.2679	1.1574	1.4466	52214000	33778000	44438000	79570000	50770000	64484000	2	2	2	2	2	2	3	3	3	3	3	3
48.2	PREDICTED: stress-70 protein, mitochondrial isoform X1 [Dasypus novemcinctus]	XP_004467075.1	74 kDa	0.07	0.13	0.0031	1.6	7.91983	12.933	8.8271	6.8045	8.1279	12.031	12.948	13.82	0.22	1.7	1.26463e+08	2.14107e+08	131180000	115370000	132840000	330350000	182380000	129590000	0.47787	0.48083	0.61118	0.69686	0.59882	0.79506	34785000	22189000	29075000	50656000	30400000	38152000	0	0	0	0	0	0	0	0	0	0	0	0
48.3	PREDICTED: stress-70 protein, mitochondrial isoform X1 [Sinocyclocheilus anshuiensis]	XP_016324488.1	72 kDa	0.1	0.24	0.025	1.6	4.45277	7.04453	5.1293	3.2192	5.0098	7.6992	7.1491	6.2853	0.29	1.3	8.66987e+07	1.15071e+08	70090000	85246000	104760000	121330000	75782000	148100000	0.31881	0.30548	0.34037	0.46491	0.43932	0.44278	19875000	11744000	15948000	29611000	11398000	21407000	1	0	0	1	1	0	1	0	0	1	1	0
48.4	PREDICTED: stress-70 protein, mitochondrial [Bos indicus]	XP_019820560.1	74 kDa	0.05	0.14	0.0021	1.7	6.23147	10.3372	6.3529	5.3107	7.0308	10.882	9.9005	10.229	0.22	1.4	112440000	157500000	112400000	101560000	123360000	211710000	153430000	107360000	0.30928	0.29655	0.39555	0.52899	0.34644	0.51457	25934000	15774000	21394000	36903000	18560000	29916000	0	0	0	1	0	0	0	0	0	1	0	0
49	Cluster of 60S ribosomal protein L4 [Gallus gallus] (NP_001007480.1)	NP_001007480.1 [7]	47 kDa	0.11	0.09	0.32	1.1	98.467	107.906	108.06	92.448	94.893	121.15	103.7	98.868	0.25	1.4	4.05497e+07	55333000	45938000	46655000	29056000	73847000	45967000	46185000	0.96772	0.97292	1.1222	1.1838	1.2698	1.2018	16742000	12196000	14072000	19919000	18810000	22005000	17	15	15	13	14	12	20	17	17	15	15	15
49.1	60S ribosomal protein L4 [Gallus gallus]	NP_001007480.1 (+1)	47 kDa	0.08	0.03	0.047	1.2	45.9813	53.3183	45.312	44.904	47.728	58.16	50.492	51.303	0.13	1.5	3.87927e+07	5.96353e+07	44447000	41546000	30385000	79154000	44209000	55543000	1.8251	1.4859	1.6556	1.8878	1.6555	1.4524	25912000	17549000	20702000	29657000	26934000	32099000	1	1	1	1	1	1	1	1	1	1	1	1
49.2	60S ribosomal protein L4 [Amazona aestiva]	KQK75650.1	45 kDa	0.14	0.11	0.75	1	18.0073	17.378	20.237	16.542	17.243	20.027	16.918	15.189	0.24	2.2	4.71687e+07	1.05724e+08	56283000	49496000	35727000	188480000	53969000	74724000	0.91575	0.76961	0.85753	0.67253	0.92723	0.7673	25230000	12059000	15483000	17824000	20129000	24277000	2	2	2	1	2	1	2	2	2	1	2	1
49.3	PREDICTED: LOW QUALITY PROTEIN: 60S ribosomal protein L4 [Larimichthys crocea]	XP_019127811.1	30 kDa	0.36	0.06	0.7	1.1	5.28397	5.7913	4.9785	5.6309	5.2425	7.2167	6.7867	3.3705	0.62	1.3	80617000	1.04039e+08	49227000	128690000	63934000	61216000	75260000	175640000	0.20406	0.23423	0.26098	0.47519	0.33686	0.15964	2746900	6844400	9698400	13383000	11053000	12209000	1	1	1	1	1	1	1	1	1	1	1	1
49.4	ribosomal protein L4, partial [Malaclemys terrapin]	AFQ90924.1	15 kDa	0.12	0.34	0.3	1.3	3.04357	3.83067	4.2338	2.5318	2.3651	4.2513	3.9143	3.3264	0.21	1.6	23416000	3.69153e+07	29634000	27203000	13411000	42983000	22243000	45520000	1.1489	0.86785	1.4694	1.1026	1.8965	1.2579	11290000	3074500	8337900	15955000	13685000	6723700	0	0	1	0	1	1	0	0	1	0	1	1
49.5	PREDICTED: LOW QUALITY PROTEIN: 60S ribosomal protein L4 [Egretta garzetta]	XP_009645236.1	45 kDa	0.14	0.14	0.55	1.1	14.4973	15.5877	16.745	13.135	13.612	17.994	14.855	13.914	0.33	1.3	3.85483e+07	4.90093e+07	44447000	41420000	29778000	65320000	38049000	43659000	1.5648	1.4019	1.3675	1.7811	1.5331	1.3294	26908000	12331000	16139000	22777000	22247000	24920000	0	1	0	1	0	0	0	1	0	1	0	0
49.6	PREDICTED: LOW QUALITY PROTEIN: 60S ribosomal protein L4-like [Chlorocebus sabaeus]	XP_007980180.1	50 kDa	0.34	0.72	0.9	0.9	3.29573	3.0945	5.9711	2.5368	1.3793	4.2597	2.8166	2.2072	0.17	1.6	2.40527e+07	37492000	29634000	27203000	15321000	42983000	23973000	45520000	0.32887	0.21001	0.234	0.2668	0.30202	0.19554	2913700	793430	1845700	4117500	2950900	1735100	1	0	0	0	0	0	1	0	0	0	0	0
50	Cluster of hypothetical protein RCJMB04_2m14 [Gallus gallus] (CAG31148.1)	CAG31148.1 [45]	54 kDa	0.04	0.05	0.018	0.9	148.777	128.75	148.54	141.76	156.03	128.28	134.49	123.48	0.34	0.7	6.46733e+07	42753000	76411000	40370000	77239000	26923000	26716000	74620000	0.37372	0.64073	0.92382	0.68412	1.0342	0.89317	14489000	18671000	28484000	12726000	13301000	22687000	7	8	7	10	7	6	9	9	9	12	8	7
50.1	hypothetical protein RCJMB04_2m14 [Gallus gallus]	CAG31148.1 (+31)	54 kDa	0.05	0.05	0.024	0.9	130.233	112.8	129.73	124.32	136.65	110.61	119.46	108.33	0.22	0.7	6.96093e+07	46194000	76411000	55178000	77239000	37246000	26716000	74620000	0.62648	0.82911	0.92382	1.2028	1.0342	0.89317	27622000	22064000	28484000	19573000	13301000	22687000	4	5	5	5	5	4	5	5	5	6	5	4
50.2	PREDICTED: heterogeneous nuclear ribonucleoprotein H isoform X4 [Pelodiscus sinensis]	XP_014436627.1 (+11)	51 kDa	0.06	0.05	0.024	0.9	16.483	14.1577	16.074	15.942	17.433	15.064	13.659	13.75	0.84	0.9	1.13614e+08	102661000	110920000	41511000	188410000	45573000	119890000	142520000	0.24403	0.45236	0.40472	0.57471	0.40283	0.40601	17418000	15278000	16932000	17017000	10727000	14413000	0	1	0	1	0	0	0	1	0	1	0	0
50.3	heterogeneous nuclear ribonucleoprotein H [Rhincodon typus]	XP_020387616.1	48 kDa	0.56	0.43	0.76	0.9	1.34826	1.17953	1.9964	0.87168	1.1767	1.9482	0.78794	0.80244	0.41	0.4	1.5738e+07	5.57567e+06	32861000	14353000	0.90827	16727000	1.2922	1.1874	0.12095	0.13883	0.074482	0.27486	0.096135	0.096892	1355300	564230	0	1588800	0	0	1	0	0	1	0	0	1	0	0	1	0	0
51	Cluster of microtubule-associated protein RP/EB family member 1 [Gallus gallus] (NP_001026031.1)	NP_001026031.1 [6]	29 kDa	0.28	0.08	0.42	0.9	118.44	102.713	113.24	112.59	129.49	85.94	135.69	86.51	0.49	1.3	4.02873e+07	52891000	40612000	38837000	41413000	58564000	78544000	21565000	1.1787	0.85881	1.0422	0.99946	1.1357	1.0577	14111000	12091000	14757000	14952000	30177000	15155000	8	6	7	7	6	6	10	7	8	10	7	7
51.1	hypothetical protein ASZ78_005468 [Callipepla squamata]	OXB67786.1 (+1)	29 kDa	0.28	0.09	0.71	0.9	48.5277	45.4047	48.61	44.206	52.767	39.359	60.096	36.759	0.33	1.3	47293000	6.26253e+07	48164000	47671000	46044000	74357000	78544000	34975000	1.4847	0.92302	1.2844	1.7937	1.3274	1.3379	20915000	14900000	20400000	33191000	46258000	22611000	1	0	1	1	1	1	1	0	1	2	1	1
51.2	microtubule-associated protein RP/EB family member 1 [Gallus gallus]	NP_001026031.1 (+1)	29 kDa	0.27	0.08	0.5	0.9	43.3643	38.7797	41.913	41.034	47.146	32.596	50.664	33.079	0.65	1.1	4.15077e+07	4.66853e+07	39756000	47671000	37096000	56876000	56692000	26488000	1.2515	0.93752	1.0446	1.1911	1.05	1.0583	14290000	14900000	12452000	20561000	29965000	15632000	0	0	0	0	0	0	0	0	0	0	0	0
51.3	PREDICTED: microtubule-associated protein RP/EB family member 1 [Merops nubicus]	XP_008933235.1	30 kDa	0.33	0.19	0.095	0.6	19.343	12.3654	15.352	20.038	22.639	8.4422	16.687	11.967	0.55	0.9	33132000	2.84343e+07	28847000	30906000	39643000	36789000	32820000	15694000	0.80002	0.71591	0.79769	0.90953	1.0296	0.77757	7128100	6472400	11420000	8830100	14309000	7698800	1	1	1	1	1	1	1	1	1	1	1	1
51.4	PREDICTED: LOW QUALITY PROTEIN: microtubule-associated protein RP/EB family member 1-like [Marmota marmota marmota]	XP_015339067.1	30 kDa	0.29	0.05	0.48	0.9	4.4057	3.89417	4.249	4.6403	4.3278	3.7504	5.0843	2.8478	0.47	1.5	2.13717e+07	3.24663e+07	29383000	0.88942	34732000	23451000	50352000	23596000	0.20241	0.1093	0.12178	0.29516	0.15719	0.15842	1548500	0	2035100	2833700	2834900	1549000	0	0	0	1	0	0	0	0	0	1	0	0
53	Cluster of 60S ribosomal protein L7a [Gallus gallus] (NP_001004379.1)	NP_001004379.1 [2]	30 kDa	0.18	0.07	0.058	1.4	86.6537	121.33	85.581	81.464	92.916	107.16	146.73	110.1	0.028	0.6	4.82853e+07	2.77277e+07	59935000	42006000	42915000	31032000	25357000	26794000	2.3789	1.9715	2.1967	2.1017	2.3792	2.8577	48060000	45062000	51583000	41294000	24910000	52861000	9	9	8	8	8	8	12	10	10	9	9	10
53.1	60S ribosomal protein L7a [Gallus gallus]	NP_001004379.1 (+1)	30 kDa	0.18	0.07	0.057	1.4	79.6083	111.25	78.609	74.603	85.613	99.111	134.2	100.44	0.028	0.6	4.82853e+07	2.77277e+07	59935000	42006000	42915000	31032000	25357000	26794000	2.3789	1.9715	2.1967	2.1017	2.3792	2.8577	48060000	45062000	51583000	41294000	24910000	52861000	2	2	2	3	3	2	4	3	4	4	4	3
54	Cluster of fatty acid synthase [Gallus gallus] (NP_990486.2)	NP_990486.2 [7]	275 kDa	0.15	0.16	0.012	1.8	43.8373	79.255	51.003	43.936	36.573	81.693	66.192	89.88	0.39	0.8	15555000	1.32046e+07	15075000	13558000	18032000	14180000	9265900	16168000	0.07222	0.060207	0.074141	0.13805	0.095694	0.12075	799880	672070	674730	1435200	642440	1383500	15	13	13	17	13	16	16	13	14	19	14	18
54.1	fatty acid synthase [Gallus gallus]	NP_990486.2	275 kDa	0.18	0.14	0.013	1.9	35.2153	66.581	40.042	35.561	30.043	68.423	54.019	77.301	0.058	0.7	17970000	13112000	19429000	16449000	18032000	13687000	10051000	15598000	0.15417	0.12301	0.1518	0.27866	0.19593	0.27671	1702100	1370700	1627900	2663000	1422000	3314000	5	4	4	7	5	7	5	4	4	8	5	8
54.2	PREDICTED: fatty acid synthase [Eurypyga helias]	XP_010151575.1	275 kDa	0.21	0.7	0.75	1.1	3.32813	3.8211	5.9814	2.3916	1.6114	4.3932	2.8893	4.1808	0.82	1.1	11387100	12721000	6360800	21939000	5861500	11463000	12219000	14481000	0.020324	0.023328	0.039249	0.07559	0.05066	0.051059	157480	146940	91593	532750	189900	476460	1	1	1	1	1	1	1	1	1	1	1	1
54.3	Fatty acid synthase [Corvus brachyrhynchos]	KFO52920.1 (+2)	275 kDa	0.39	0.46	0.14	1.9	1.825	3.54253	1.2477	2.7938	1.4335	4.3768	4.3196	1.9312	0.61	0.8	40097000	3.30667e+07	46243000	51496000	22552000	29817000	18817000	50566000	0.051685	0.047145	0.039137	0.059896	0.050514	0.050912	872580	949440	724850	1109800	807330	1144100	0	1	1	1	1	1	0	1	1	1	1	1
54.4	Fatty acid synthase [Egretta garzetta]	KFP09893.1 (+1)	274 kDa	0.3	0.1	0.47	1.2	1.67117	1.95677	1.8686	1.5434	1.6015	1.3183	2.0688	2.4832	0.43	0.8	13651300	1.02961e+07	20433000	8168900	12352000	11984000	7817400	11087000	0.0627	0.04734	0.066378	0.091432	0.085675	0.10432	467310	221170	254550	592270	150520	599520	1	1	1	0	1	1	1	1	1	0	1	1
55	Cluster of PREDICTED: cytoplasmic dynein 1 heavy chain 1 [Gallus gallus] (XP_015143281.1)	XP_015143281.1 [2]	533 kDa	0.09	0.19	0.003	2	37.768	74.979	40.63	43.02	29.654	67.903	75.018	82.016	0.64	0.9	1.07989e+07	9.95073e+06	9406300	9233500	13757000	11149000	8495200	10208000	0.045494	0.058533	0.058185	0.1326	0.1505	0.1563	207410	475290	381100	915310	802050	943330	12	13	12	21	22	22	12	13	12	22	23	23
55.1	PREDICTED: cytoplasmic dynein 1 heavy chain 1 [Gallus gallus]	XP_015143281.1	533 kDa	0.09	0.2	0.0027	2	32.4323	64.9023	35.128	37.07	25.099	59.379	64.846	70.482	0.64	0.9	1.07989e+07	9.95073e+06	9406300	9233500	13757000	11149000	8495200	10208000	0.064701	0.080733	0.082749	0.1791	0.2127	0.21438	297360	558830	458930	1034500	977610	1182800	3	3	3	5	6	5	3	3	3	5	6	5
55.2	cytoplasmic dynein 1 heavy chain 1 [Boleophthalmus pectinirostris]	XP_020781740.1	534 kDa	0.15	0.1	0.0056	1.9	2.18207	4.25453	2.1593	2.407	1.9799	3.6064	4.3012	4.856	0.32	0.8	1.51283e+07	1.23086e+07	10852000	16471000	18062000	14144000	9953900	12828000	0.026288	0.036333	0.033621	0.086096	0.088296	0.098229	117450	391760	303270	796160	626500	703860	0	0	0	0	0	0	0	0	0	0	0	0
56	Cluster of PREDICTED: heterogeneous nuclear ribonucleoproteins A2/B1 isoform X1 [Gallus gallus] (XP_015136940.1)	XP_015136940.1 [7]	37 kDa	0.07	0.16	0.24	0.9	79.204	68.57	93.362	75.057	69.193	71.086	71.708	62.916	0.85	0.9	5.69767e+07	5.39963e+07	80912000	54862000	35156000	67728000	46631000	47630000	0.53504	0.76504	0.72744	0.94494	0.88323	0.99969	25637000	29456000	21351000	36365000	23966000	24720000	10	11	11	10	10	9	10	11	11	10	10	9
56.1	Heterogeneous nuclear ribonucleoproteins A2/B1, partial [Tauraco erythrolophus]	KFV06030.1 (+1)	36 kDa	0.18	0.07	0.73	1	29.4527	28.304	31.508	29.131	27.719	31.332	31.067	22.513	0.85	0.9	6.14593e+07	5.54883e+07	111170000	45003000	28205000	80529000	32804000	53132000	0.62285	0.88156	0.79659	1.12	1.0282	1.0363	29330000	36101000	24091000	47531000	33846000	31409000	2	2	2	2	2	1	2	2	2	2	2	1
56.2	PREDICTED: heterogeneous nuclear ribonucleoproteins A2/B1 isoform X1 [Gallus gallus]	XP_015136940.1 (+2)	37 kDa	0.53	0.39	0.19	0.5	18.194	10	25.759	11.581	17.242	4.083	11.7	14.217	0.32	0.8	4.39263e+07	34508000	57683000	44568000	29528000	33333000	37566000	32625000	0.58713	0.82881	0.9235	0.85618	0.9692	1.2014	31357000	28607000	28422000	26170000	22316000	29264000	1	1	2	0	1	1	1	1	2	0	1	1
56.3	PREDICTED: heterogeneous nuclear ribonucleoproteins A2/B1 [Chelonia mydas]	XP_007053723.1	38 kDa	0.23	0.24	0.58	0.9	13.6301	12.138	15.797	15.268	9.8253	15.267	11.107	10.04	0.4	0.7	59409000	4.31717e+07	82196000	65411000	30620000	60210000	35692000	33613000	0.44806	0.64905	0.57304	0.82459	0.73963	0.74546	19829000	25161000	15580000	29161000	18806000	15869000	1	1	1	1	1	0	1	1	1	1	1	0
56.4	PREDICTED: heterogeneous nuclear ribonucleoproteins A2/B1 isoform X1 [Ornithorhynchus anatinus]	XP_001510026.1	36 kDa	0.12	0.18	0.79	1	12.4389	12.8903	14.062	13.433	9.8217	14.201	13.31	11.16	0.46	0.8	59409000	4.55077e+07	82196000	65411000	30620000	60210000	35692000	40621000	0.48214	0.70072	0.61664	0.89023	0.7959	1.0157	22032000	27957000	17311000	32401000	20895000	22339000	1	1	1	1	1	1	1	1	1	1	1	1
57	Cluster of 40S ribosomal protein SA [Gallus gallus] (NP_001007824.1)	NP_001007824.1 [46]	33 kDa	0.04	0.05	0.11	0.9	130.963	121.143	123.97	132.97	135.95	115.15	123.2	125.08	0.53	1.4	8.69487e+07	1.19869e+08	103750000	116150000	40946000	168950000	153180000	37476000	1.0383	0.80053	1.0104	0.69551	1.4919	1.2417	102790000	64696000	64155000	77049000	66280000	44528000	6	6	6	5	9	5	7	7	7	6	11	6
57.1	PREDICTED: LOW QUALITY PROTEIN: 40S ribosomal protein SA [Pan troglodytes]	XP_016796261.1	33 kDa	0.12	0.03	0.7	1	24.6583	25.4353	24.076	25.544	24.355	24.792	28.852	22.662	0.74	1.2	1.13748e+08	1.33447e+08	169700000	112680000	58863000	193770000	163620000	42950000	0.54637	0.79883	0.69878	0.60105	1.731	0.68575	78468000	67268000	57060000	75503000	93810000	59843000	0	1	0	1	1	0	0	1	0	1	1	0
57.2	PREDICTED: 40S ribosomal protein SA-like [Pan paniscus]	XP_014200227.1	14 kDa	0.37	0.17	0.098	1.9	1.34813	2.57497	1.5591	1.1005	1.3848	1.4883	3.3139	2.9227	0.63	0.7	3.27427e+07	2.43983e+07	42914000	31768000	23546000	51020000	1.2922	22175000	0.20634	0.23684	0.59967	0.3009	0.774	1.3359	5815600	4103300	7722800	7628800	0	3743300	0	0	0	0	1	1	0	0	0	0	1	1
57.3	40S ribosomal protein SA [Gallus gallus]	NP_001007824.1 (+42)	33 kDa	0.1	0.07	0.077	0.9	76.7413	65.3593	70.65	78.166	81.408	62.696	60.904	72.478	0.35	1.5	99349000	1.46401e+08	118370000	124680000	54997000	201870000	166190000	71142000	1.0383	0.98096	1.3279	0.78997	2.0517	1.1476	102790000	75566000	74817000	78595000	94798000	85313000	1	0	1	0	0	0	1	0	1	0	0	0
57.4	PREDICTED: 40S ribosomal protein SA-like [Rhinopithecus bieti]	XP_017719564.1	33 kDa	0.07	0.01	0.5	1	21.0353	20.4057	20.796	21.273	21.037	19.581	22.062	19.574	0.75	1.2	1.08374e+08	1.26943e+08	169700000	96560000	58863000	178230000	159650000	42950000	0.54172	0.6218	0.69283	0.42223	1.4108	0.6802	73564000	51255000	53494000	54496000	76511000	56103000	0	0	0	0	0	0	0	0	0	0	0	0
58	Cluster of fructose-bisphosphate aldolase C [Gallus gallus] (NP_001193425.1)	NP_001193425.1 [9]	39 kDa	0.13	0.08	0.0038	0.6	109.357	66.969	119.2	106.15	102.72	75.283	67.227	58.397	0.96	1	18299000	18061000	15460000	25530000	13907000	24918000	13758000	15507000	1.0645	0.94307	1.0803	0.91589	2.4706	0.78012	5180300	6593000	5339200	8251000	14116000	4207300	17	16	16	11	14	8	19	19	17	12	15	10
58.1	fructose-bisphosphate aldolase C [Gallus gallus]	NP_001193425.1	39 kDa	0.08	0.1	0.0068	0.7	89.9653	58.7183	100.68	84.63	84.586	64.176	57.569	54.41	0.87	0.9	22989000	2.15237e+07	17251000	35201000	16515000	32115000	15721000	16735000	2.4847	2.2335	2.8176	1.3981	2.4706	1.5951	11638000	19555000	15067000	13335000	14116000	10061000	8	8	8	5	9	4	10	10	9	6	10	6
58.2	PREDICTED: fructose-bisphosphate aldolase A-like, partial [Gallus gallus]	XP_015129776.1	21 kDa	0.67	0.13	0.0052	0.3	6.8024	1.8812	6.5495	7.7843	6.0734	3.3359	1.1032	1.2045	0.66	0.8	1.38717e+07	1.10317e+07	14687000	16074000	10854000	19175000	1.2922	13920000	0.48733	0.34134	0.38033	0.43366	0.22518	0.49477	2171300	2303600	1787200	3167100	0	1265300	1	1	1	1	1	1	1	1	1	1	1	1
58.3	PREDICTED: fructose-bisphosphate aldolase A [Equus caballus]	XP_003362760.1 (+4)	39 kDa	0.46	0.12	0.032	0.5	6.62553	3.38617	6.4633	7.5117	5.9016	4.0334	4.4996	1.6255	0.7	0.8	13141100	1.10925e+07	12949000	18229000	8245300	18573000	4740500	9964100	0.95489	0.92576	0.69992	0.63321	0.71679	0.39376	4165600	4185500	2263800	4881800	1305000	1583900	1	1	0	0	0	0	1	1	0	0	0	0
58.4	aldolase, fructose-bisphosphate A S homeolog [Xenopus laevis]	NP_001079649.1 (+1)	39 kDa	0.63	0.12	0.06	0.5	5.06733	2.52775	4.4257	5.627	5.1493	3.1552	3.6993	0.72874	0.6	1.2	1.0049e+07	12310300	13081000	7620800	9445300	19073000	6606900	11251000	0.33097	0.27165	0.4233	0.48264	0.39068	0.25045	2746000	328120	2238900	4514200	1014300	1295000	0	0	0	0	0	0	0	0	0	0	0	0
59	PREDICTED: profilin-1-like [Gallus gallus]	XP_015130231.1	16 kDa	0.08	0.11	0.16	1.1	127.513	145.153	119.3	119.91	143.33	132.62	150.04	152.8	0.11	1.8	6.20553e+07	113800000	27142000	58474000	100550000	130550000	123820000	87030000	2.7026	2.3274	4.529	2.9569	3.3472	3.3736	31952000	41895000	65174000	75645000	78971000	67752000	6	5	6	5	5	5	7	6	8	6	6	6
60	Cluster of poly(rC)-binding protein 2 isoform b variant, partial [Homo sapiens] (BAD92062.1)	BAD92062.1 [66]	40 kDa	0.34	0.1	0.58	0.9	80.5713	71.583	89.569	78.009	74.136	49.455	67.296	97.998	0.76	0.9	5.04157e+07	4.59913e+07	27394000	71386000	52467000	39028000	56163000	42783000	0.95105	0.76736	0.69743	1.1716	0.71434	1.3367	25778000	28996000	24296000	27112000	19300000	25199000	8	6	6	6	5	6	9	7	7	7	5	7
60.1	poly(rC)-binding protein 2 isoform b variant, partial [Homo sapiens]	BAD92062.1 (+65)	40 kDa	0.34	0.11	0.57	0.9	62.344	55.2953	70.248	60.418	56.366	39.1	51.072	75.714	0.31	0.7	6.91077e+07	4.59917e+07	34567000	71386000	101370000	39028000	56163000	42784000	0.95105	0.76736	0.69743	1.1716	0.71434	1.3367	25778000	28996000	24296000	27112000	19300000	25199000	1	0	0	1	0	1	1	0	0	1	0	1
61	Cluster of peroxiredoxin-1 [Gallus gallus] (NP_001258861.1)	NP_001258861.1 [5]	22 kDa	0.64	0.17	0.036	0.4	120.457	50.9513	141.72	119.28	100.37	77.355	14.223	61.276	0.39	3.1	6.01223e+07	1.84388e+08	83544000	38530000	58293000	68949000	439120000	45094000	3.5166	2.4175	2.8394	2.0679	0.46344	1.3755	96580000	81534000	74909000	75732000	37084000	55675000	10	10	8	9	1	7	15	15	12	12	1	8
61.1	peroxiredoxin-1 [Gallus gallus]	NP_001258861.1	22 kDa	0.68	0.19	0.038	0.4	104.189	42.44	125.41	102.07	85.088	67.454	10.972	48.894	0.33	3.5	55068000	1.92555e+08	78673000	32100000	54431000	82372000	439120000	56172000	6.1247	5.8782	4.5169	5.1501	0.46344	2.5386	106830000	98251000	81064000	105410000	37084000	69514000	6	5	4	5	0	2	9	8	6	7	0	2
61.2	Peroxiredoxin-1 [Ophiophagus hannah]	ETE67313.1	22 kDa	0.61	0.04	0.016	0.4	9.39657	3.8857	9.0127	9.5699	9.6071	4.3547	1.3191	5.9833	0.77	1.3	1.52127e+08	1.91066e+08	175440000	155750000	125190000	88621000	439120000	45458000	0.90846	1.0427	1.1619	0.66788	0.46344	1.1073	86327000	84949000	68753000	66582000	37084000	53186000	1	1	1	1	0	1	2	2	2	1	0	1
61.3	Peroxiredoxin-1 [Osmerus mordax]	ACO09887.1 (+1)	22 kDa	0.75	0.41	0.61	0.8	1.6074	1.24151	1.4712	2.3315	1.0195	0.93018	0.51204	2.2823	0.68	0.8	5.17767e+08	430270000	739890000	285940000	527470000	685640000	439120000	166050000	0.13278	0.33152	0.16981	0.19362	0.21918	0.48053	50134000	61401000	39738000	51260000	31787000	44326000	0	1	0	0	0	1	0	1	0	0	0	1
61.4	unnamed protein product [Oikopleura dioica]	CBY14087.1	24 kDa	0.55	0.19	0.7	0.9	1.66497	1.46211	1.8809	1.8105	1.3035	2.2502	0.65464	1.4815	0.23	0.7	707490000	530250000	739890000	855110000	527470000	685640000	439120000	465990000	0.12235	0.14043	0.15648	0.38564	0.20197	0.20356	53990000	59474000	42795000	55203000	34232000	42358000	0	0	0	1	0	0	0	0	0	1	0	0
62	Cluster of PREDICTED: 40S ribosomal protein S19 [Gallus gallus] (XP_015129918.1)	XP_015129918.1 [5]	16 kDa	0.17	0.16	0.47	0.9	73.172	65.8803	76.072	60.412	83.032	54.11	76.121	67.41	0.51	0.8	5.89797e+07	4.89843e+07	55811000	44208000	76920000	33228000	67907000	45818000	4.5148	2.681	7.3964	2.9223	5.7651	4.1401	28862000	18588000	73178000	21114000	29648000	32724000	7	8	8	6	7	7	9	10	10	6	8	9
62.1	PREDICTED: 40S ribosomal protein S19 [Gallus gallus]	XP_015129918.1 (+2)	16 kDa	0.18	0.17	0.53	0.9	59.4953	53.998	62.771	48.301	67.414	43.974	63.112	54.908	0.28	0.8	6.65077e+07	51855000	55812000	66791000	76920000	33228000	67907000	54430000	4.5148	5.1822	7.3964	2.9223	5.7651	5.8106	28862000	34246000	73178000	21114000	29648000	37763000	3	2	3	2	3	2	4	3	4	2	3	3
62.2	40S ribosomal protein S19 [Danio rerio]	NP_957044.1	16 kDa	0.21	0.16	0.45	0.9	6.80817	5.99687	6.9818	5.6491	7.7936	4.5503	6.5566	6.8837	0.99	1	1.0289e+08	1.02468e+08	81798000	94731000	132140000	59180000	192950000	55275000	1.047	1.7038	1.8984	1.0135	1.7284	2.4696	19744000	21592000	56359000	15831000	16295000	27685000	0	0	0	0	0	1	0	0	0	0	0	1
62.3	PREDICTED: sorting nexin-6 [Pongo abelii]	XP_009247289.1	57 kDa	0.08	0.12	0.17	0.9	6.64283	5.7276	6.0861	6.2554	7.587	5.4527	6.2533	5.4768	0.25	0.5	5.72613e+07	3.11947e+07	69886000	19401000	82497000	34865000	26635000	32084000	0.10107	0.17971	0.20023	0.14739	0.16685	0.16816	1949900	2930200	13513000	2263300	793900	2532100	0	1	0	0	0	0	0	1	0	0	0	0
63	Cluster of 10 kDa heat shock protein, mitochondrial [Gallus gallus] (NP_990398.1)	NP_990398.1 [7]	11 kDa	0.02	0.13	0.014	1.3	74.5527	97.819	84.607	65.904	73.147	99.733	95.979	97.745	0.15	1.6	63972000	9.96913e+07	41935000	92993000	56988000	119680000	73924000	105470000	5.6933	2.0874	2.3258	2.6519	13.21	3.0256	55343000	78098000	95526000	141990000	181250000	175570000	4	3	3	3	7	3	5	4	4	4	8	4
63.1	10 kDa heat shock protein, mitochondrial [Gallus gallus]	NP_990398.1 (+6)	11 kDa	0.02	0.13	0.013	1.3	74.511	97.819	84.482	65.904	73.147	99.733	95.979	97.745	0.15	1.6	63972000	9.96913e+07	41935000	92993000	56988000	119680000	73924000	105470000	5.6933	2.0874	2.3258	2.6519	13.21	3.0256	55343000	78098000	95526000	141990000	181250000	175570000	4	3	3	3	7	3	5	4	4	4	8	4
64	Cluster of heat shock 70 kDa protein 4L [Gallus gallus] (NP_001012594.1)	NP_001012594.1 [3]	95 kDa	0.09	0.61	0.43	1.3	79.475	104.173	24.205	102.52	111.7	99.733	98.185	114.6	0.77	1.1	20916000	2.33733e+07	10540000	31869000	20339000	32563000	15113000	22444000	0.19468	0.35101	0.41321	0.39835	0.45094	0.44243	1407000	5927700	5747900	7192000	4364700	4865600	9	20	23	20	17	18	9	20	23	20	18	18
64.1	heat shock 70 kDa protein 4L [Gallus gallus]	NP_001012594.1	95 kDa	0.08	0.66	0.33	1.4	48.0047	68.355	11.66	65.127	67.227	64.496	65.802	74.767	0.94	1	2.63153e+07	27179000	15348000	41330000	22268000	41275000	15722000	24540000	0.19468	0.55771	0.62143	0.70855	0.80208	0.73102	1407000	9188600	8233900	11001000	6415700	8596900	0	2	2	2	2	2	0	2	2	2	2	2
64.2	heat shock 70 kDa protein 4 isoform X1 [Numida meleagris]	XP_021266011.1 (+1)	94 kDa	0.15	0.76	0.81	0.9	7.4411	6.6083	1.0881	9.2452	11.99	5.8202	6.3042	7.7005	0.48	1.5	30860000	4.56813e+07	45163000	23401000	24016000	73192000	50698000	13154000	0.029645	0.14431	0.205	0.088153	0.099789	0.15383	726150	2666800	3261800	3382500	2313700	1134300	0	0	1	0	0	0	0	0	1	0	0	0
65	Cluster of Splicing factor, arginine/serine-rich 3 [Oncorhynchus mykiss] (NP_001158674.1)	NP_001158674.1 [36]	10 kDa	0.52	0.42	0.3	0.6	34.055	21.5415	50.139	29.291	22.735	25.464	8.8256	30.335	0.9	1.1	3.89397e+07	4.10773e+07	33794000	63410000	19615000	59008000	31276000	32948000	2.0057	1.9663	1.6677	1.5693	2.1495	2.1695	9815200	12068000	7078800	16994000	10069000	14933000	8	6	6	5	4	7	10	8	7	6	4	8
65.1	Splicing factor, arginine/serine-rich 3 [Oncorhynchus mykiss]	NP_001158674.1	10 kDa	0.98	0.63	0.32	0.5	11.4878	5.55028	19.759	8.192	6.5124	4.8682	0.50065	11.282	0.79	0.9	5.05083e+07	4.52267e+07	52936000	62221000	36368000	68542000	13284000	53854000	2.124	2.438	1.6701	1.9042	0.49591	2.1726	11355000	12524000	8758800	16207000	1495800	14849000	1	1	1	1	0	1	2	2	2	2	0	2
65.2	Splicing factor, arginine/serine-rich 7, partial [Anas platyrhynchos]	EOB01666.1 (+34)	14 kDa	0.35	0.17	0.73	0.9	11.5112	10.6261	13.607	11.135	9.7917	9.8681	7.3973	14.613	0.61	0.8	4.37017e+07	3.40193e+07	47805000	70491000	12809000	43470000	31276000	27312000	1.8873	1.4946	1.6654	1.2344	2.1495	2.1664	8275200	11613000	5398700	17781000	10069000	15017000	2	1	1	1	1	1	2	1	1	1	1	1
66	Cluster of tropomyosin alpha-3 chain isoform a [Gallus gallus] (NP_001232856.1)	NP_001232856.1 [179]	29 kDa	0.23	0.09	0.054	0.7	129.747	91.8393	141.96	129.19	118.09	115.81	75.443	84.265	0.26	2.5	1.11152e+07	2.81363e+07	9122700	13112000	11111000	16079000	54055000	14275000	0.74575	0.79266	0.95409	0.93319	0.79719	0.98573	7704200	7140700	6500700	9895600	41142000	7603200	22	19	17	15	7	10	24	21	20	17	7	12
66.1	tropomyosin alpha-3 chain isoform a [Gallus gallus]	NP_001232856.1 (+25)	29 kDa	0.24	0.02	0.65	1.1	47.35	50.784	47.654	46.325	48.071	42.63	64.58	45.142	0.28	1.9	50561000	9.35403e+07	39628000	51490000	60565000	51448000	160360000	68813000	0.82981	0.95247	1.0613	0.94158	0.79719	1.0743	16179000	16029000	21772000	26141000	41142000	18896000	2	2	2	2	2	2	3	3	3	3	2	3
66.2	Ras-related protein Rab-14, partial [Phoenicopterus ruber ruber]	KFQ90095.1 (+15)	24 kDa	0.9	0.1	0.15	0.5	23.6677	12.1931	23.227	26.317	21.459	23.593	1.7412	11.245	0.12	1.9	1.00026e+07	1.87247e+07	6803100	14703000	8501600	18986000	24886000	12302000	1.7248	1.5869	2.2059	2.0161	0.70107	1.3861	5970600	6687100	6511700	13256000	5510800	7377000	1	1	1	1	0	0	1	1	2	1	0	0
66.3	putative RAB1B member RAS oncogene family variant 3 [Taeniopygia guttata]	ACH44402.1 (+12)	24 kDa	0.95	0.14	0.023	0.3	19.937	6.2607	23.198	18.745	17.868	12.118	0.2848	6.3793	0.51	1.6	12408200	2.03686e+07	9684600	12436000	15104000	12917000	41634000	6554700	1.0728	0.94415	1.052	0.88444	0.19808	0.69877	6574100	7008600	3197300	5459500	2220700	3809100	3	2	3	2	0	2	3	2	3	2	0	2
66.4	PREDICTED: ras-related protein Rab-8B isoform X1 [Gallus gallus]	XP_004943799.2 (+2)	24 kDa	1.3	0.28	0.26	0.5	4.73753	2.29883	5.8632	5.0959	3.2535	5.6903	0.1583	1.0479	0.16	2.2	1.73147e+07	38320000	19965000	23509000	8470200	16983000	41634000	56343000	0.42951	0.493	0.33822	0.38564	0.20197	0.20356	6939900	7704300	3603500	6043800	2637000	4161200	1	1	1	1	0	0	1	1	1	1	0	0
66.5	hypothetical protein H355_012017 [Colinus virginianus]	OXB73092.1 (+6)	26 kDa	0.43	0.43	0.41	1.4	3.49523	4.8829	4.9393	3.6171	1.9293	6.6184	5.516	2.5143	0.6	1.2	1.21998e+07	1.43312e+07	12717000	9855300	14027000	12364000	21215000	9414700	0.23581	0.27067	0.30159	0.34388	0.18147	0.39234	603190	445540	739740	1317500	1075000	556260	1	1	1	1	1	1	1	1	1	1	1	1
66.6	PREDICTED: ras-related protein Rab-8B-like [Sinocyclocheilus anshuiensis]	XP_016303958.1	24 kDa	1.7	0.45	0.56	0.6	2.23163	1.31017	3.3898	1.6568	1.6483	3.9305	0	0	0.18	0.3	1.73147e+07	5661000	19965000	23509000	8470200	16983000	0	0	0.42951	0.493	0.33822	0.38564	0	0	6939900	7704300	3603500	6043800	0	0	1	1	1	1			1	1	1	1
66.7	unnamed protein product [Mus musculus]	BAB25858.1 (+31)	23 kDa	0.9	0.44	0.089	0.3	1.32078	0.426757	1.6554	1.6517	0.65525	0.74239	0	0.53788	0.61	1.5	3.28953e+07	4.84983e+07	17143000	28224000	53319000	89152000	0	56343000	0.45254	0.51944	0.16371	0.18666	0	0.21297	6480500	7371700	3308000	5489100	0	3916400	1	1	0	0		0	1	1	0	0		0
66.8	Ras-related protein Rab-39B, partial [Anas platyrhynchos]	EOA99440.1 (+18)	24 kDa	1.7	1	0.23	0.2	1.52876	0.247073	3.2926	0.63946	0.65422	0.74122	0	0	0.64	0.6	4.83416e+07	2.97173e+07	9214700	82491000	53319000	89152000	0	0	0.25503	0.13577	0.15128	0.17249	0	0	4044400	4661600	3514800	5832100	0	0	1	0	0	0			1	0	0	0
66.9	RAB14 protein [Mus musculus]	CAI92129.1	24 kDa	0.7	0.15	0.075	0.5	17.6877	8.60963	20.541	17.077	15.445	12.913	1.7319	11.184	0.11	1.7	1.0421e+07	1.80897e+07	10303000	11899000	9060900	17081000	24886000	12302000	1.7116	1.5755	1.3814	1.5751	0.69717	1.3772	6240600	6343600	6077000	11008000	5510800	7377000	1	1	0	0	0	0	1	1	0	0	0	0
66.1	PREDICTED: ras-related protein Rab-10-like [Falco cherrug]	XP_014135657.1	20 kDa	1.7	0.57	0.041	0.03	0.9336	0.026274	1.5439	0.62128	0.63562	0	0.078822	0	0.026	0.2	7.42617e+07	13878000	86975000	82491000	53319000	0	41634000	0	0.3161	0.16564	0.18456	0	0.23821	0	17070000	7458600	5623600	0	4219300	0	1	0	0		0		1	0	0		0
66.11	GTP-binding protein [Homo sapiens]	AAA60244.1 (+59)	24 kDa	NaN%	0.9	0.13	0	0.53189	0	0.26523	1.0823	0.24814	0	0	0	0.0013	0	6.75857e+07	0	66947000	82491000	53319000	0	0	0	0.12057	0.29881	0.1542	0	0	0	4233800	4972400	3749100	0	0	0	0	0	0				0	0	0
67	Cluster of PREDICTED: moesin isoform X1 [Serinus canaria] (XP_009088644.2)	XP_009088644.2 [3]	69 kDa	0.009	0.57	0.91	1	67.4937	70.1027	23.34	96.109	83.032	70.025	69.502	70.781	0.81	1.1	1.53105e+08	1.72637e+08	42336000	276600000	140380000	139770000	248340000	129800000	0.17611	0.39327	0.44712	0.3193	0.37822	0.47619	4958100	37074000	36324000	31938000	21581000	33086000	4	9	10	8	6	8	4	10	11	9	7	9
67.1	PREDICTED: moesin isoform X1 [Serinus canaria]	XP_009088644.2	69 kDa	0.02	0.58	0.95	1	49.717	50.8053	16.456	69.342	63.353	51.943	49.994	50.479	0.75	1.2	1.48599e+08	176760000	42336000	274360000	129100000	134410000	273780000	122090000	0.17611	0.52213	0.66496	0.57332	0.46051	0.65412	4958100	41959000	41091000	37123000	21314000	36605000	1	3	5	3	1	3	1	4	6	4	2	4
67.2	PREDICTED: moesin [Erinaceus europaeus]	XP_007537068.2	68 kDa	0.05	0.71	0.7	1.2	9.0806	10.6367	2.4482	15.321	9.4726	10.397	10.321	11.192	0.72	1.1	1.78993e+08	1.99773e+08	102170000	235210000	199600000	175210000	273780000	150330000	0.084881	0.26441	0.22928	0.26142	0.29593	0.29826	4909600	32189000	31557000	31603000	21847000	29566000	0	1	1	1	1	1	0	1	1	1	1	1
67.3	PREDICTED: radixin-like isoform X1 [Kryptolebias marmoratus]	XP_017285586.1	68 kDa	0.12	0.42	0.99	1	4.4611	4.44403	2.3188	5.8399	5.2246	3.8149	4.8473	4.6699	0.79	1.1	367120000	407600000	102170000	544590000	454600000	496630000	332740000	393430000	0.084449	0.14938	0.10801	0.12315	0.1394	0.1405	5035500	25505000	25195000	27089000	17591000	24113000	0	0	0	0	0	0	0	0	0	0	0	0
68	Cluster of 40S ribosomal protein S16 [Taeniopygia guttata] (NP_001232350.1)	NP_001232350.1 [4]	16 kDa	0.06	0.07	0.033	0.8	107.076	90.626	109.79	112.59	98.847	87.001	88.256	96.621	0.3	1.7	56305000	9.58293e+07	26242000	34533000	108140000	57770000	130150000	99568000	4.3209	2.7409	1.8194	2.0745	2.3483	2.3668	25630000	25183000	42626000	30683000	23190000	41513000	8	8	4	4	4	4	9	9	5	5	5	5
68.1	40S ribosomal protein S16 [Taeniopygia guttata]	NP_001232350.1 (+2)	16 kDa	0.06	0.06	0.032	0.9	98.7527	83.9707	101.5	103.11	91.648	80.819	81.427	89.666	0.33	1.6	5.98257e+07	9.58293e+07	26242000	45095000	108140000	57770000	130150000	99568000	4.3209	3.8489	1.8194	2.0745	2.3483	2.3668	25630000	33710000	42626000	30683000	23190000	41513000	5	4	1	2	2	1	5	4	1	2	2	1
68.2	40S ribosomal protein S16-like isoform X1 [Mus pahari]	XP_021056548.1	16 kDa	0.06	0.14	0.076	0.8	8.31983	6.6556	8.2897	9.4706	7.1992	6.1819	6.8296	6.9553	0.28	1.3	6.62373e+07	8.80357e+07	71142000	34367000	93203000	85255000	93565000	85287000	1.0072	1.6329	1.2881	0.97831	1.1075	1.6757	19116000	16655000	27781000	15094000	7901700	25912000	0	1	0	0	0	0	0	1	0	0	0	0
69	Cluster of calcium-binding mitochondrial carrier protein Aralar2 [Gallus gallus] (NP_001012967.1)	NP_001012967.1 [4]	74 kDa	0.04	0.1	0.0024	1.4	67.054	96.794	65.699	61.327	74.136	95.489	93.773	101.12	0.4	0.9	4.74207e+07	41025000	55828000	34209000	52225000	44153000	39518000	39404000	0.66907	0.39253	0.47867	0.59521	0.8019	0.67909	11593000	5896600	7515700	10001000	9866800	12564000	14	13	14	14	16	14	15	14	15	16	17	16
69.1	calcium-binding mitochondrial carrier protein Aralar2 [Gallus gallus]	NP_001012967.1 (+1)	74 kDa	0.03	0.13	0.007	1.4	49.4387	69.364	47.91	43.979	56.427	69.196	67.141	71.755	0.42	0.9	3.55023e+07	3.03497e+07	43728000	24540000	38239000	31339000	30747000	28963000	0.66907	0.61603	0.76899	0.97567	1.222	1.1132	11593000	7075600	8937700	12131000	13183000	16283000	1	1	2	1	1	2	1	1	2	1	1	2
69.2	PREDICTED: calcium-binding mitochondrial carrier protein Aralar2 isoform X1 [Fukomys damarensis]	XP_010601696.1 (+1)	81 kDa	0.08	0.05	0.0013	1.7	8.47663	13.9993	8.3437	8.9893	8.0969	13.22	13.514	15.264	0.41	0.7	7.13817e+07	5.35067e+07	70367000	40148000	103630000	66710000	49095000	44715000	0.14726	0.16903	0.18834	0.21475	0.38183	0.24501	4658600	4717500	6093600	7871300	6550200	8845300	0	1	1	1	1	1	0	1	1	1	1	1
70	Cluster of lung cancer oncogene 7 [Homo sapiens] (AAO21313.1)	AAO21313.1 [25]	38 kDa	0.3	0.06	0.39	0.9	87.2877	74.5317	92.497	82.38	86.986	63.659	100.39	59.546	0.25	0.8	76085000	6.09377e+07	85651000	63876000	78728000	54374000	79268000	49171000	1.5903	1.0197	1.473	1.5394	1.4077	1.6836	29697000	22883000	24426000	20593000	47230000	22892000	9	9	8	9	7	7	12	10	11	11	8	9
70.1	lung cancer oncogene 7 [Homo sapiens]	AAO21313.1 (+23)	38 kDa	0.32	0.09	0.57	0.9	71.937	64.299	77.991	65.193	72.627	53.829	87.682	51.386	0.16	0.8	78413000	6.11263e+07	85651000	70860000	78728000	54940000	79268000	49171000	1.5903	1.1615	1.7637	1.7308	1.4077	1.6836	29697000	28225000	28556000	24527000	47230000	22892000	3	2	2	2	2	2	4	3	3	3	3	3
70.2	hypothetical protein A6R68_03123 [Neotoma lepida]	OBS68338.1	36 kDa	0.22	0.1	0.034	0.7	15.3507	10.2333	14.506	17.187	14.359	9.8299	12.71	8.16	0.16	0.7	6.89333e+07	4.89117e+07	70318000	50738000	85744000	44023000	59914000	42798000	0.92439	0.87785	1.1823	1.348	0.80818	1.0321	16977000	17542000	20295000	16659000	27975000	13298000	0	1	0	1	0	0	0	1	0	1	0	0
71	Cluster of similar to 40S ribosomal protein S18, partial [Bos taurus] (BAC56379.1)	BAC56379.1 [12]	15 kDa	0.28	0.16	0.33	0.8	65.4713	53.5833	76.072	64.988	55.354	36.074	62.883	61.793	0.5	1.3	17640000	2.24167e+07	12605000	15853000	24462000	12467000	23918000	30865000	1.6931	2.0082	1.2379	2.5514	2.5302	1.2213	9966500	12624000	14229000	10553000	14510000	15545000	9	8	5	7	7	4	10	9	5	8	7	4
71.1	similar to 40S ribosomal protein S18, partial [Bos taurus]	BAC56379.1 (+8)	15 kDa	0.27	0.1	0.36	0.8	53.052	45.05	58.602	52.911	47.643	31.13	51.222	52.798	0.55	1.2	19582000	23823000	12798000	21486000	24462000	12921000	27683000	30865000	3.8039	3.3138	2.0068	4.21	3.5564	1.8324	19573000	19089000	23347000	16165000	25733000	24544000	3	3	2	3	3	2	4	4	2	4	3	2
71.2	PREDICTED: 40S ribosomal protein S18 [Takifugu rubripes]	XP_003969247.1 (+1)	18 kDa	0.44	0.38	0.35	0.7	7.16703	5.02403	10.012	6.9363	4.5528	2.7896	7.163	5.1195	0.63	1.1	18886000	2.03973e+07	14624000	18117000	23917000	21649000	18468000	21075000	0.91115	0.70269	0.4691	0.89273	1.5041	0.61025	7240000	6159000	5109600	4941200	3286700	6546300	1	1	0	1	1	0	1	1	0	1	1	0
71.3	PREDICTED: 40S ribosomal protein S18 [Ciona intestinalis]	XP_002131089.1	18 kDa	1.7	0.93	0.2	0.2	0.78371	0.121523	1.4358	0.91533	0	0	0.36457	0	0.2	1e-07	8.7342e+06	1.1965	19510000	6692600	0.90827	1.1099	1.2922	1.1874	0.36414	0.18854	0	0	0.27116	0	3086800	504270	0	0	0	0	1	1	0	0	0	0	1	1	0	0	0	0
72	Cluster of Similar to ribosomal protein L23, partial [Homo sapiens] (AAH03518.1)	AAH03518.1 [56]	14 kDa	0.11	0.06	0.95	1	104.63	105.105	112.38	100.69	100.82	111.4	91.566	112.35	0.43	1.3	78088000	1.04982e+08	50639000	65495000	118130000	59195000	130730000	125020000	3.4362	3.9442	3.2315	3.6846	4.171	4.2038	44985000	61345000	74953000	61222000	63012000	70621000	6	6	5	5	5	5	7	7	6	6	6	6
72.1	Similar to ribosomal protein L23, partial [Homo sapiens]	AAH03518.1 (+55)	14 kDa	0.11	0.07	0.93	1	102.501	103.243	110.34	98.394	98.77	109.75	89.988	109.99	0.43	1.3	78088000	1.04982e+08	50639000	65495000	118130000	59195000	130730000	125020000	3.4362	3.9442	3.2315	3.6846	4.171	4.2038	44985000	61345000	74953000	61222000	63012000	70621000	3	3	2	3	3	3	4	4	3	4	4	4
73	Cluster of protein disulfide-isomerase A3 precursor [Gallus gallus] (NP_989441.1)	NP_989441.1 [2]	56 kDa	0.06	0.13	0.2	1.1	55.3537	62.84	56.19	47.597	62.274	61.537	59.573	67.41	0.82	1.1	52889000	5.71227e+07	52345000	33623000	72699000	72328000	31690000	67350000	0.69342	1.1276	1.2564	1.6001	1.4437	1.8256	14128000	18600000	25045000	33415000	10560000	33049000	15	11	11	13	11	12	16	13	13	14	12	14
73.1	protein disulfide-isomerase A3 precursor [Gallus gallus]	NP_989441.1	56 kDa	0.06	0.14	0.19	1.1	53.3163	60.779	54.123	45.654	60.172	59.775	57.875	64.687	0.82	1.1	52889000	5.71227e+07	52345000	33623000	72699000	72328000	31690000	67350000	1.2198	1.1276	1.2564	1.6001	1.4437	1.8256	27233000	18600000	25045000	33415000	10560000	33049000	5	4	2	4	3	4	6	5	3	5	4	5
73.2	protein disulfide isomerase family A, member 3 precursor, partial [Dromaius novaehollandiae]	BAM10437.1	54 kDa	0.35	0.04	0.94	1	1.35773	1.33507	1.4096	1.3709	1.2927	1.0346	1.1013	1.8693	0.8	1.1	2.55987e+07	27157000	31234000	18530000	27032000	35240000	20017000	26214000	0.16704	0.12354	0.21364	0.24359	0.17766	0.17906	1021700	1195700	983150	4338300	699510	1068200	1	0	0	0	0	0	1	0	0	0	0	0
74	Cluster of PREDICTED: myosin-10 isoform X2 [Gallus gallus] (XP_015150611.1)	XP_015150611.1 [6]	231 kDa	0.08	0.12	0.0076	1.5	46.063	69.7063	50.138	48.512	39.539	73.208	62.883	73.028	0.092	0.7	14549000	1.00583e+07	15013000	16755000	11879000	8855000	8364000	12956000	0.096481	0.071921	0.079928	0.18187	0.15927	0.17373	885930	633390	406030	749010	523210	1214300	13	9	8	18	14	15	13	9	8	19	14	15
74.1	PREDICTED: myosin-10 isoform X2 [Gallus gallus]	XP_015150611.1 (+4)	231 kDa	0.09	0.18	0.029	1.4	33.9277	48.295	38.13	36.821	26.832	50.953	43.383	50.549	0.021	0.6	17735000	10528600	16382000	20067000	16756000	9365200	8622600	13598000	0.1428	0.10101	0.095701	0.27155	0.23573	0.28536	1384800	976810	622590	1086800	847210	2099500	2	1	0	4	2	4	2	1	0	4	2	4
74.2	PREDICTED: myosin-9 [Meleagris gallopavo]	XP_010709937.1	227 kDa	0.02	0.22	0.00017	2.8	3.10377	8.5392	2.6535	2.7717	3.8861	8.7001	8.49	8.4275	0.49	0.8	1.14146e+07	9.63337e+06	14493000	12532000	7218900	9398500	8141600	11360000	0.050162	0.042835	0.064155	0.092181	0.082805	0.062089	387060	289960	189470	411230	199200	329180	1	1	1	1	1	1	1	1	1	1	1	1
75	Cluster of 40S ribosomal protein S3a [Gallus gallus] (NP_001075886.1)	NP_001075886.1 [3]	30 kDa	0.27	0.13	0.62	0.9	49.7343	45.4243	52.732	42.105	54.366	55.171	49.644	31.458	0.85	0.9	2.03577e+07	19326000	24669000	21681000	14723000	25962000	20082000	11934000	1.2025	1.1282	1.5379	2.5202	1.6225	1.3108	14915000	5025800	6419700	25692000	12043000	6068100	6	6	7	9	6	6	8	7	8	10	7	6
75.1	40S ribosomal protein S3a [Gallus gallus]	NP_001075886.1 (+2)	30 kDa	0.28	0.14	0.61	0.9	45.0207	40.8177	47.771	37.923	49.368	49.96	44.479	28.014	0.85	0.9	2.03577e+07	19326000	24669000	21681000	14723000	25962000	20082000	11934000	1.2025	1.1282	1.5379	2.5202	1.6225	1.3108	14915000	5025800	6419700	25692000	12043000	6068100	1	1	1	1	0	1	2	1	1	1	0	1
76	Cluster of RecName: Full=Spliceosome RNA helicase DDX39B; AltName: Full=56 kDa U2AF65-associated protein; AltName: Full=DEAD box protein UAP56 (Q5ZHZ0.1)	Q5ZHZ0.1 [2]	49 kDa	0.04	0.05	0.05	0.9	107.553	96.7643	103.73	105.26	113.67	94.428	101.49	94.375	0.52	1.2	5.44293e+07	63720000	77224000	40597000	45467000	63257000	75010000	52893000	0.46268	0.53108	0.71033	0.80992	1.0022	0.92405	23631000	21043000	18816000	17444000	17180000	18823000	8	7	8	8	8	9	9	8	9	9	9	10
76.1	RecName: Full=Spliceosome RNA helicase DDX39B; AltName: Full=56 kDa U2AF65-associated protein; AltName: Full=DEAD box protein UAP56	Q5ZHZ0.1	49 kDa	0.06	0.04	0.13	0.9	72.996	67.055	70.894	71.458	76.636	66.486	71.626	63.053	0.67	1.1	5.84357e+07	63720000	77224000	52616000	45467000	63257000	75010000	52893000	0.50735	0.58234	0.77179	0.88	1.1669	1.004	25324000	22050000	20014000	18384000	19544000	20161000	2	2	2	2	2	2	2	2	2	2	2	2
76.2	PREDICTED: spliceosome RNA helicase DDX39B [Alligator sinensis]	XP_006036655.1	49 kDa	0.05	0.08	0.046	0.9	29.3863	25.0287	27.289	28.918	31.952	23.742	25.387	25.957	0.92	1	6.64707e+07	6.87423e+07	99997000	56822000	42593000	68251000	86485000	51491000	0.41802	0.47982	0.64887	0.73984	0.8375	0.8441	21938000	20036000	17619000	16505000	14817000	17484000	1	1	1	1	0	1	1	1	1	1	0	1
77	Cluster of 60S ribosomal protein L5 [Gallus gallus] (NP_989912.1)	NP_989912.1 [46]	34 kDa	0.11	0.05	0.063	1.2	71.824	87.2467	72.614	67.734	75.124	91.245	76.121	94.374	0.37	0.7	38103000	2.52437e+07	59380000	29000000	25929000	34760000	11501000	29470000	1.182	0.75784	1.5118	1.453	0.85884	1.6465	14615000	9036000	8331300	19087000	3825700	14501000	5	5	6	9	6	6	9	6	9	12	8	8
77.1	60S ribosomal protein L5 [Gallus gallus]	NP_989912.1 (+44)	34 kDa	0.12	0.05	0.081	1.2	66.2413	79.8413	66.154	62.981	69.589	83.569	68.946	87.009	0.72	0.9	38103000	3.28797e+07	59380000	29000000	25929000	48201000	20968000	29470000	1.182	0.75784	1.5118	2.3809	1.3476	1.6465	14615000	9036000	8331300	30691000	6038700	14501000	0	1	0	2	0	0	0	1	0	2	0	0
77.2	60S ribosomal protein L5 [Tupaia chinensis]	ELW70556.1	27 kDa	0.11	0.38	0.088	1.5	2.1418	3.30417	3.0525	1.4691	1.9038	3.4451	3.5822	2.8852	0.21	0.4	4.67353e+07	18470000	80028000	42302000	17876000	20398000	6910000	28102000	0.22419	0.12034	0.13409	0.52506	0.37008	0.17443	4465600	2249900	1109100	7482800	1612700	1953400	0	0	0	1	1	0	0	0	0	1	1	0
78	Cluster of ribosomal protein L14, partial [Gallus gallus] (BAB21246.1)	BAB21246.1 [5]	15 kDa	0.09	0.15	0.078	1.3	55.4363	69.6647	54.461	47.597	64.251	75.33	62.883	70.781	0.0088	5.3	3.02013e+07	1.60737e+08	15880000	18522000	56202000	145080000	207830000	129300000	0.55275	0.83528	0.51601	0.62581	0.70842	0.714	13548000	23369000	16739000	35000000	49607000	36022000	4	4	3	2	2	2	4	4	3	2	2	2
78.1	ribosomal protein L14, partial [Gallus gallus]	BAB21246.1 (+2)	15 kDa	0.09	0.14	0.084	1.2	37.2967	46.129	37.372	31.915	42.603	49.825	41.854	46.708	0.024	3.2	5.04427e+07	1.60737e+08	28146000	33510000	89672000	145080000	207830000	129300000	0.72771	0.83528	0.54886	0.62581	0.70842	0.714	20837000	23369000	25272000	35000000	49607000	36022000	0	0	0	0	0	0	0	0	0	0	0	0
78.2	hypothetical protein ASZ78_011547, partial [Callipepla squamata]	OXB58813.1 (+1)	17 kDa	0.1	0.19	0.076	1.3	12.0017	15.8083	11.02	10.396	14.589	17.153	14.041	16.231	0.0054	5.7	20385000	1.16392e+08	12697000	15922000	32536000	110530000	147280000	91367000	0.37778	0.43363	0.48317	0.24769	0.28038	0.28259	6259500	8457300	8206600	12854000	16584000	11996000	0	0	1	0	0	0	0	0	1	0	0	0
79	Cluster of stathmin [Gallus gallus] (NP_001001858.1)	NP_001001858.1 [2]	17 kDa	0.3	0.25	0.22	0.7	67.3257	48.4293	82.988	69.565	49.424	50.927	61.779	32.582	0.24	1.2	2.77817e+07	3.43117e+07	25198000	34054000	24093000	35596000	39741000	27598000	2.3917	2.7452	3.0588	1.9519	2.9906	2.227	14161000	22143000	13798000	11400000	20072000	17782000	5	5	5	4	5	4	7	7	7	5	6	5
79.1	stathmin [Gallus gallus]	NP_001001858.1 (+1)	17 kDa	0.3	0.25	0.22	0.7	66.4597	47.8847	81.829	68.767	48.783	50.359	61.015	32.28	0.24	1.2	2.77817e+07	3.43117e+07	25198000	34054000	24093000	35596000	39741000	27598000	2.3917	2.7452	3.0588	1.9519	2.9906	2.227	14161000	22143000	13798000	11400000	20072000	17782000	3	3	3	2	3	2	4	4	4	2	3	2
80	Cluster of ribosomal protein L18, partial [Gallus gallus] (AAS49582.1)	AAS49582.1	19 kDa	0.26	0.13	0.42	1.2	84.2433	98.7313	89.039	91.533	72.158	98.672	72.812	124.71	0.68	1.3	6.04577e+07	7.89927e+07	34864000	108300000	38209000	24943000	140740000	71295000	1.5436	0.95426	1.0633	2.9336	0.92899	1.3832	47177000	44606000	35950000	67847000	70207000	75563000	5	3	3	6	3	4	6	4	4	7	3	4
80.1	ribosomal protein L18, partial [Gallus gallus]	AAS49582.1	19 kDa	0.26	0.13	0.42	1.2	84.094	98.636	88.878	91.369	72.035	98.655	72.743	124.51	0.68	1.3	6.04577e+07	7.89927e+07	34864000	108300000	38209000	24943000	140740000	71295000	1.5436	0.95426	1.0633	2.9336	0.92899	1.3832	47177000	44606000	35950000	67847000	70207000	75563000	4	2	2	5	2	3	5	3	3	6	2	3
81	Destrin, partial [Aptenodytes forsteri]	KFM01184.1 (+2)	18 kDa	0.09	0.08	0.068	1.2	75.9183	90.8393	82.673	75.108	69.974	90.911	99.057	82.55	0.84	0.9	40484000	36903000	17967000	35928000	67557000	22166000	37980000	50563000	2.0958	2.4056	1.0983	3.0562	4.4421	2.6676	30870000	39788000	47120000	73744000	75580000	52202000	5	5	2	6	7	5	5	5	2	6	7	5
82	Cluster of aspartate aminotransferase, mitochondrial precursor [Gallus gallus] (NP_990854.1)	NP_990854.1	47 kDa	0.13	0.01	0.15	0.9	104.22	92.1253	104.6	105.26	102.8	81.696	104.8	89.88	0.56	1.1	6.41553e+07	73267000	51658000	67425000	73383000	98172000	55118000	66511000	1.127	1.1354	1.2651	1.6435	2.1059	1.2362	16413000	32510000	21725000	32474000	22422000	23680000	9	9	8	9	9	6	10	9	9	10	11	7
82.1	aspartate aminotransferase, mitochondrial precursor [Gallus gallus]	NP_990854.1	47 kDa	0.13	0.01	0.15	0.9	104.11	92.0203	104.5	105.15	102.68	81.602	104.69	89.769	0.56	1.1	6.41553e+07	73267000	51658000	67425000	73383000	98172000	55118000	66511000	1.127	1.1354	1.2651	1.6435	2.1059	1.2362	16413000	32510000	21725000	32474000	22422000	23680000	9	9	8	9	9	6	10	9	9	10	11	7
83	Cluster of PREDICTED: heterogeneous nuclear ribonucleoprotein U [Gallus gallus] (XP_015139477.1)	XP_015139477.1	92 kDa	0.08	0.48	0.062	1.7	67.7853	118.003	30.256	85.126	87.974	116.71	109.22	128.08	0.1	2.7	3.15187e+07	85105000	14798000	45028000	34730000	132750000	56854000	65711000	0.12948	0.2322	0.21125	0.35132	0.21374	0.40083	1071100	6592300	3767500	15648000	6149900	10043000	4	5	4	6	4	5	4	6	5	7	4	7
83.1	PREDICTED: heterogeneous nuclear ribonucleoprotein U [Gallus gallus]	XP_015139477.1	92 kDa	0.08	0.48	0.062	1.7	66.6773	115.977	29.859	83.697	86.476	114.52	107.5	125.91	0.1	2.7	3.15187e+07	85105000	14798000	45028000	34730000	132750000	56854000	65711000	0.12948	0.2322	0.21125	0.35132	0.21374	0.40083	1071100	6592300	3767500	15648000	6149900	10043000	3	3	2	3	3	3	3	3	3	3	3	4
84	Cluster of ELAV-like protein 1 [Gallus gallus] (NP_990164.1)	NP_990164.1 [35]	36 kDa	0.11	0.06	0.31	1.1	72.6887	79.281	75.208	67.734	75.124	73.208	89.36	75.275	0.39	1.3	3.47763e+07	4.44513e+07	20293000	36205000	47831000	49733000	51479000	32142000	0.43383	0.42313	0.25397	0.2668	0.31273	0.23545	7847700	7202900	5930000	5545800	10209000	5806700	12	10	6	6	7	6	12	10	6	6	7	6
84.1	ELAV-like protein 1 [Gallus gallus]	NP_990164.1 (+27)	36 kDa	0.17	0.09	0.22	0.9	32.318	27.7443	35.679	31.023	30.252	25.464	33.065	24.704	0.28	2.6	36180000	9.45543e+07	24041000	24581000	59918000	184220000	62084000	37359000	0.36718	0.55553	0.33428	0.11472	0.43146	0.27537	9651600	8423000	8735700	11342000	17517000	8434500	2	1	1	1	1	1	2	1	1	1	1	1
84.2	PREDICTED: ELAV-like protein 2 isoform X1 [Coturnix japonica]	XP_015705368.1 (+5)	50 kDa	0.25	0.16	0.47	1.2	6.24227	7.18453	7.2019	5.2081	6.3168	7.195	8.9867	5.3719	0.24	0.6	33804000	2.19637e+07	16891000	41959000	42562000	21061000	23892000	20938000	0.32887	0.29073	0.15031	0.2668	0.19401	0.19554	4089300	5982800	1951800	5545800	2900500	3179000	0	0	0	1	0	0	0	0	0	1	0	0
84.3	PREDICTED: ELAV-like protein 4 isoform X2 [Rousettus aegyptiacus]	XP_015975909.1	43 kDa	0.14	0.11	0.055	1.3	12.4623	16.7677	11.445	11.971	13.971	14.188	19.013	17.102	0.9	1	5.00737e+07	4.79517e+07	22657000	60526000	67038000	63486000	42685000	37684000	0.60542	0.45324	0.27732	0.3162	0.35794	0.36076	9802300	13722000	7102700	15566000	9308600	9880000	0	0	0	0	0	0	0	0	0	0	0	0
85	Cluster of T-complex protein 1 subunit epsilon [Gallus gallus] (NP_001012581.1)	NP_001012581.1 [3]	60 kDa	0.08	0.15	0.74	1	55.666	53.7413	57.054	46.682	63.262	48.805	57.367	55.052	0.53	0.8	5.29637e+07	43461000	61043000	60433000	37415000	26756000	38267000	65360000	0.62568	0.6254	0.80021	0.68357	1.0328	0.77989	9090400	7159500	10424000	8973600	11143000	11450000	9	8	8	8	9	7	10	9	10	8	10	8
85.1	T-complex protein 1 subunit epsilon [Gallus gallus]	NP_001012581.1 (+2)	60 kDa	0.09	0.15	0.73	1	55.389	53.3737	56.703	46.403	63.061	48.267	57.03	54.824	0.53	0.8	5.29637e+07	43461000	61043000	60433000	37415000	26756000	38267000	65360000	0.62568	0.6254	0.80021	0.68357	1.0328	0.77989	9090400	7159500	10424000	8973600	11143000	11450000	7	6	7	7	8	6	8	7	9	7	9	7
86	Cluster of glucose-6-phosphate isomerase [Gallus gallus] (NP_001006128.1)	NP_001006128.1 [5]	62 kDa	0.03	0.08	0.0054	0.7	81.9663	60.9883	76.072	88.787	81.04	60.476	59.573	62.916	0.36	0.7	5.74783e+07	3.78387e+07	94011000	38898000	39526000	48242000	30555000	34719000	0.94574	0.6473	0.73122	0.45672	0.67531	0.98787	31323000	7767400	10643000	8924600	4509700	13819000	10	11	10	10	10	9	14	14	14	11	12	10
86.1	glucose-6-phosphate isomerase [Gallus gallus]	NP_001006128.1	62 kDa	0.07	0.09	0.0086	0.7	70.065	50.2947	63.887	76.122	70.186	48.335	48.024	54.525	0.36	0.7	59601000	4.04433e+07	94011000	45266000	39526000	53121000	33490000	34719000	0.94574	0.97561	1.2096	0.75505	1.1131	0.98787	31323000	13234000	19382000	13137000	8478200	13819000	7	7	6	5	6	6	9	9	9	5	7	6
86.2	Glucose-6-phosphate isomerase, partial [Acanthisitta chloris]	KFP84652.1 (+1)	58 kDa	0.25	0.21	0.29	0.8	3.6982	2.93657	3.603	4.5271	2.9645	3.7825	2.4907	2.5365	0.76	0.8	3.41187e+07	2.71917e+07	66496000	20026000	15834000	48359000	1.2922	33216000	0.27791	0.31899	0.35543	0.40526	0.35519	0.35799	14710000	2300300	3000200	7334700	0	7020500	0	1	0	1	0	0	0	1	0	1	0	0
86.3	glucose-6-phosphate isomerase S homeolog [Xenopus laevis]	NP_001085765.1 (+1)	62 kDa	0.39	0.15	0.6	1.2	3.7022	4.2771	4.1692	3.106	3.8314	4.6876	5.7046	2.4391	0.45	0.3	1.54511e+08	46925000	407850000	40497000	15187000	55848000	17625000	67302000	0.14391	0.1069	0.25288	0.20986	0.23757	0.15496	11724000	1109600	1904700	6302200	541250	5454300	0	0	1	1	1	0	0	0	1	1	1	0
87	Cluster of 60S ribosomal protein L22 [Gallus gallus] (NP_989472.1)	NP_989472.1 [30]	15 kDa	0.11	0.06	0.02	0.8	76.632	58.901	78.434	71.396	80.066	53.049	57.367	66.287	0.73	1.2	5.93787e+07	6.84323e+07	55543000	49520000	73073000	52729000	115410000	37158000	2.9257	6.2746	4.0162	2.4549	2.7789	3.8716	47874000	86491000	113820000	62165000	101380000	84811000	6	7	6	4	4	5	7	9	7	5	5	6
87.1	60S ribosomal protein L22 [Gallus gallus]	NP_989472.1 (+27)	15 kDa	0.12	0.05	0.02	0.8	42.0557	32.6543	42.25	39.889	44.028	29.668	31.314	36.981	0.73	1.2	5.93787e+07	6.84323e+07	55543000	49520000	73073000	52729000	115410000	37158000	4.1679	6.2746	4.0162	2.4549	2.7789	3.8716	69622000	86491000	113820000	62165000	101380000	84811000	1	1	1	1	1	1	1	1	1	1	1	1
87.2	60S ribosomal protein L22 isoform X2 [Rhincodon typus]	XP_020386424.1 (+1)	15 kDa	0.05	0.08	0.0046	0.7	14.3763	10.1793	15.475	13.157	14.497	9.9619	9.81	10.766	0.83	1.1	4.25473e+07	4.81397e+07	39237000	37059000	51346000	30423000	94769000	19227000	1.6834	3.6045	2.153	1.1245	1.2729	1.9535	26127000	35201000	42222000	13423000	32487000	26948000	0	0	0	0	0	0	0	0	0	0	0	0
88	Cluster of 40S ribosomal protein S4 [Gallus gallus] (NP_990439.1)	NP_990439.1 [15]	30 kDa	0.29	0.31	0.52	1.2	35.7607	42.368	48.41	30.206	28.666	37.135	56.264	33.705	0.44	1.5	6.60793e+07	9.75373e+07	63005000	60602000	74631000	36722000	161470000	94420000	0.87598	0.71244	0.41857	0.67379	0.77508	1.0391	25756000	22107000	30586000	31693000	72824000	29475000	8	7	4	6	6	6	8	7	4	6	6	6
88.1	40S ribosomal protein S4 [Callorhinchus milii]	AFM87151.1	30 kDa	0.39	0.25	0.46	1.3	4.70487	5.9388	6.0471	4.2258	3.8417	4.5206	8.6413	4.6545	0.59	1.5	1.06556e+08	1.56331e+08	90191000	58776000	170700000	36722000	303360000	128910000	0.62069	0.71244	0.41857	0.6784	0.54025	0.774	30460000	22107000	30586000	33333000	76291000	29453000	0	0	0	0	0	0	0	0	0	0	0	0
88.2	40S ribosomal protein S4, X isoform-like [Microcebus murinus]	XP_012597174.1	30 kDa	0.2	0.38	0.17	1.5	9.78103	14.3157	14.009	8.1557	7.1784	12.998	17.563	12.386	0.58	1.5	1.07164e+08	1.55982e+08	90191000	60602000	170700000	70167000	303360000	94420000	0.97765	0.89978	0.41319	0.66919	1.0099	1.3042	27691000	22827000	27805000	30052000	69356000	29496000	1	0	0	1	1	1	1	0	0	1	1	1
88.3	40S ribosomal protein S4 [Gallus gallus]	NP_990439.1 (+10)	30 kDa	0.4	0.23	0.68	1.1	5.6777	6.41203	7.208	5.0309	4.7942	5.0387	9.3589	4.8385	0.44	1.5	6.60793e+07	9.75373e+07	63005000	60602000	74631000	36722000	161470000	94420000	0.99883	1.1465	0.59772	0.90953	1.0296	1.0377	31171000	25110000	31338000	33333000	77525000	32446000	0	0	0	0	0	0	0	0	0	0	0	0
88.4	PREDICTED: 40S ribosomal protein S4-like [Chrysochloris asiatica]	XP_006865002.1	30 kDa	0.4	0.23	0.68	1.1	5.31073	5.9976	6.7421	4.7058	4.4843	4.713	8.754	4.5258	0.44	1.5	6.60793e+07	9.75373e+07	63005000	60602000	74631000	36722000	161470000	94420000	0.99883	1.1465	0.59772	0.90953	1.0296	1.0377	31171000	25110000	31338000	33333000	77525000	32446000	0	0	0	0	0	0	0	0	0	0	0	0
88.5	PREDICTED: 40S ribosomal protein S4, X isoform-like [Bos indicus]	XP_019824903.1	30 kDa	0.27	0.47	0.39	0.7	3.26163	2.34167	5.0258	2.3396	2.4195	3.0402	2.2101	1.7747	0.51	1.4	3.25137e+07	47129000	38225000	31162000	28154000	14638000	84091000	42658000	0.7839	0.89978	0.41319	0.66919	0.75752	0.76349	8286200	4508800	3347800	2721800	17815000	4650400	0	0	0	0	0	0	0	0	0	0	0	0
89	Cluster of LOW QUALITY PROTEIN: 40S ribosomal protein S5 [Anas platyrhynchos] (XP_005028834.1)	XP_005028834.1 [2]	24 kDa	0.56	0.09	0.32	0.7	73.9273	53.6863	78.666	76.888	66.228	81.696	22.064	57.299	0.72	1.3	3.06643e+07	4.13348e+07	31479000	36383000	24131000	95293000	7280300	21431000	2.0875	2.3961	1.7429	3.0442	0.69331	1.0563	39649000	37082000	28448000	69896000	7107400	39052000	7	7	6	6	3	5	9	9	7	9	3	5
89.1	LOW QUALITY PROTEIN: 40S ribosomal protein S5 [Anas platyrhynchos]	XP_005028834.1	24 kDa	0.57	0.09	0.34	0.7	51.6827	38.035	54.316	54.537	46.195	56.975	14.619	42.511	0.72	1.3	30664000	4.13348e+07	31478000	36383000	24131000	95293000	7280300	21431000	2.0875	2.3961	1.7429	3.0442	0.69331	1.3685	39649000	37082000	28448000	69896000	7107400	45488000	2	2	2	2	1	2	2	2	2	2	1	2
89.2	40S ribosomal protein S5 [Xiphophorus maculatus]	XP_005796481.1	23 kDa	0.51	0.1	0.31	0.7	14.925	11.0426	16.083	15.378	13.314	16.977	5.7368	10.414	0.93	1.1	3.84057e+07	4.12554e+07	28027000	53032000	34158000	99128000	851190	23787000	1.4789	1.6975	1.1305	2.1566	0.45329	0.74406	30347000	27691000	20667000	54388000	86261	32616000	0	0	0	0	0	0	0	0	0	0	0	0
90	Cluster of electron transfer flavoprotein subunit alpha, mitochondrial [Gallus gallus] (NP_001292399.1)	NP_001292399.1	35 kDa	0.26	0.19	0.89	1	71.954	73.877	69.733	59.802	86.327	96.196	62.519	62.916	0.91	1	23722000	2.29177e+07	23087000	19974000	28105000	33439000	12830000	22484000	2.0558	1.7695	3.4341	3.4336	1.8511	1.2943	12557000	9324400	18260000	18248000	13960000	11250000	10	9	10	11	8	7	12	9	13	13	8	7
90.1	electron transfer flavoprotein subunit alpha, mitochondrial [Gallus gallus]	NP_001292399.1	35 kDa	0.26	0.19	0.9	1	70.1597	72.0157	68	58.281	84.198	93.93	60.845	61.272	0.91	1	23722000	2.29177e+07	23087000	19974000	28105000	33439000	12830000	22484000	2.0558	1.7695	3.4341	3.4336	1.8511	1.2943	12557000	9324400	18260000	18248000	13960000	11250000	2	2	2	2	1	1	2	2	3	2	1	1
91	Cluster of PREDICTED: eukaryotic initiation factor 4A-II isoform X1 [Bos indicus] (XP_019813938.1)	XP_019813938.1 [2]	47 kDa	0.09	0.07	0.047	0.8	98.961	82.271	93.912	96.571	106.4	73.743	89.086	83.984	0.023	0.5	149960000	8.24283e+07	154340000	177340000	118200000	97067000	76373000	73845000	0.75754	0.86952	1.124	1.2816	1.4507	1.2604	80332000	60871000	65657000	53425000	43091000	47002000	5	5	6	6	6	6	7	7	8	8	9	8
91.1	PREDICTED: eukaryotic initiation factor 4A-II isoform X1 [Bos indicus]	XP_019813938.1 (+1)	47 kDa	0.09	0.07	0.047	0.8	98.0853	81.5313	93.117	95.669	105.47	73.09	88.212	83.292	0.065	0.5	1.83007e+08	82428000	253480000	177340000	118200000	97067000	76373000	73844000	0.75754	0.86952	1.124	1.2816	1.4507	1.2604	80332000	60871000	65657000	53425000	43091000	47002000	3	3	4	3	3	4	4	4	5	4	4	5
92	Cluster of fatty acid-binding protein, brain [Gallus gallus] (NP_990639.1)	NP_990639.1 [9]	15 kDa	0.04	0.04	0.0001	1.7	58.6683	100.753	57.054	57.666	61.285	102.92	95.979	103.36	0.49	1.3	1.36993e+07	1.79677e+07	14149000	12751000	14198000	22394000	6947000	24562000	1.1614	2.636	1.0929	2.5866	2.1446	2.9511	8743000	11038000	5602900	13258000	12794000	14258000	5	6	7	7	8	7	5	7	7	8	8	8
92.1	fatty acid-binding protein, brain [Gallus gallus]	NP_990639.1 (+1)	15 kDa	0.09	0.07	0.0012	1.9	43.8073	83.2913	40.77	43.927	46.725	86.857	74.415	88.602	0.54	1.3	1.97283e+07	26150000	20840000	17650000	20695000	29347000	8148000	40955000	1.1614	2.636	2.1273	4.5138	3.791	5.1499	8743000	11038000	15994000	25522000	19248000	28312000	1	1	1	1	1	1	1	1	1	1	1	1
92.2	heart fatty acid-binding protein [Anas platyrhynchos]	ABH10617.1 (+3)	15 kDa	0.71	0.41	0.84	0.9	3.66727	3.30883	5.1867	3.6613	2.1538	2.6913	5.9107	1.3245	0.4	1.3	2.68917e+06	3.57813e+06	3006000	2509000	2552500	5157700	3671000	1905700	0.19974	0.22927	0.57827	0.65935	0.74638	0.75226	259230	206230	496430	993240	338210	204720	1	1	1	1	1	1	1	1	1	1	1	1
92.3	PREDICTED: fatty acid-binding protein, brain [Chrysemys picta bellii]	XP_005280241.1	15 kDa	0.12	0.06	0.059	1.2	10.2599	12.638	10.587	9.5648	10.628	11.548	14.291	12.075	0.14	2	23492000	48078000	20317000	33735000	16424000	24651000	66891000	52692000	0.44422	0.50988	0.967	1.1026	1.8965	1.2579	4842200	7239900	10229000	14704000	18796000	16615000	0	0	0	0	1	0	0	0	0	0	1	0
92.4	fatty acid-binding protein, brain [Oryzias latipes]	NP_001116389.1 (+1)	15 kDa	0.47	1.7	0.98	1	0.386067	0.372853	0	0	1.1582	0.54666	0.37894	0.19296	0.68	2	1.00663e+06	2.006e+06	0	0.88942	3019900	6018000	1.2922	1.1874	0	0	0.57316	0.28897	0.32711	0.32969	0	0	318510	629900	0	0		0	1	0	0	0		0	1	0	0	0
93	Cluster of HMG-1 [Gallus gallus] (BAA03260.1)	BAA03260.1 [13]	23 kDa	0.41	0.04	0.12	0.7	86.0297	58.3553	88.175	87.871	82.043	70.025	30.89	74.151	0.14	2.9	15818200	4.58383e+07	24975000	9209600	13270000	36110000	76340000	25065000	1.566	1.0408	1.1597	0.77809	0.38053	1.1969	19072000	15664000	16528000	22563000	18314000	17546000	8	6	6	5	3	5	10	7	7	5	3	6
93.1	high mobility group protein B3 [Alligator mississippiensis]	KYO32832.1 (+1)	32 kDa	0.33	0.01	0.066	0.7	31.0537	20.9787	30.824	31.406	30.931	20.805	14.115	28.016	0.27	4.6	2.14195e+07	99379000	41036000	8701600	14521000	46867000	219890000	31380000	1.0806	0.82099	0.91478	0.61613	0.31025	0.93301	15466000	12146000	13536000	18391000	13927000	14598000	1	1	1	1	1	1	1	1	1	1	1	1
93.2	HMG-1 [Gallus gallus]	BAA03260.1 (+8)	23 kDa	0.48	0.03	0.31	0.8	34.7207	26.339	34.282	35.983	33.897	34.598	11.909	32.51	0.18	2.1	24375000	50212000	37777000	22143000	13205000	46713000	76340000	27583000	1.8378	1.3201	1.4709	0.94005	0.45082	1.4607	22053000	18662000	19196000	26735000	22700000	20494000	1	1	1	1	1	1	1	1	1	1	1	1
93.3	PREDICTED: high mobility group protein B3 [Gekko japonicus]	XP_015268625.1 (+1)	23 kDa	0.49	0.17	0.053	0.5	8.3719	4.3677	9.8216	8.2863	7.0078	5.7861	1.9252	5.3918	0.19	4.7	2.40707e+07	112291000	31767000	25685000	14760000	78559000	219890000	38424000	1.7796	0.98134	1.0934	0.6335	0.20397	1.0462	19698000	16186000	16853000	23067000	18570000	17781000	1	0	0	0	0	0	1	0	0	0	0	0
94	Cluster of 60S ribosomal protein L13 [Gallus gallus] (NP_990330.1)	NP_990330.1 [2]	24 kDa	0.6	0.26	0.21	2.1	13.3783	28.129	17.289	10.984	11.862	21.22	47.438	15.729	0.2	2.7	7.24363e+07	194831000	64469000	83663000	69177000	349410000	152060000	83023000	0.59246	0.47163	0.75773	0.86396	1.3243	0.98571	28181000	26965000	33874000	52774000	95952000	48406000	4	3	4	4	5	4	4	3	4	4	5	4
94.1	60S ribosomal protein L13 [Gallus gallus]	NP_990330.1 (+1)	24 kDa	0.61	0.25	0.22	2.1	12.704	27.0543	16.409	10.457	11.246	20.225	45.968	14.97	0.2	2.7	7.24363e+07	194831000	64469000	83663000	69177000	349410000	152060000	83023000	0.59246	0.47163	0.75773	0.86396	1.3243	0.98571	28181000	26965000	33874000	52774000	95952000	48406000	0	0	0	0	0	0	0	0	0	0	0	0
95	Cluster of hypothetical protein ASZ78_005600 [Callipepla squamata] (OXB67932.1)	OXB67932.1 [8]	22 kDa	1.1	0.34	0.41	0.6	60.7253	36.2134	80.395	62.242	39.539	81.696	1.1032	25.841	0.16	3.6	1.45447e+07	52031200	14152000	14942000	14540000	80551000	66072000	9470600	1.9575	2.8235	1.4273	2.0061	0	1.591	12736000	11322000	6655000	33864000	0	9384600	14	12	10	10	1	6	18	15	12	13	1	6
95.1	hypothetical protein ASZ78_005600 [Callipepla squamata]	OXB67932.1	22 kDa	1.5	0.26	0.22	0.4	25.5657	10.948	30.806	27.853	18.038	29.331	1.1032	2.4098	0.21	2.6	16423000	42169200	17976000	18980000	12313000	50965000	66072000	9470600	3.6798	3.4677	2.5355	4.4055	0.21802	2.0453	16906000	14129000	8938800	41964000	6087100	9542900	2	2	2	2	1	2	3	3	3	4	1	2
95.2	PREDICTED: 60S ribosomal protein L9 [Meleagris gallopavo]	XP_003205908.1	22 kDa	1.3	0.41	0.49	0.6	17.2827	10.4533	23.507	18.9	9.4411	26.356	0	5.0039	0.48	2.5	10138600	2.5024e+07	12071000	9931400	8413400	62391000	1.2922	12681000	4.4534	4.2238	2.0152	2.2978	0	1.1367	16366000	12504000	7192500	39813000	0	9226300	1	1	1	1	0	0	1	1	1	1	0	0
95.3	hypothetical protein cypCar_00011595 [Cyprinus carpio]	KTF86470.1 (+1)	22 kDa	0.87	0.43	0.65	0.8	5.06807	3.91567	7.5165	4.3247	3.363	5.5812	0	6.1658	0.54	2.3	2.25393e+07	5.18177e+07	32800000	20136000	14682000	136890000	1.2922	18563000	0.92775	0.77901	0.59654	0.68017	0	0.77602	13436000	7333300	5472400	28007000	0	8792100	1	1	1	1	0	0	1	1	1	1	0	0
95.4	hypothetical protein cypCar_00034754 [Cyprinus carpio]	KTF92848.1 (+1)	23 kDa	0.94	0.46	0.75	1.2	2.47793	3.0912	3.6704	1.4215	2.3419	5.7593	0	3.5143	0.5	2.7	1.95043e+07	5.18177e+07	32800000	11031000	14682000	136890000	1.2922	18563000	0.86631	0.50442	0.56204	0.64084	0	0.73114	12316000	1666200	5016300	25673000	0	8059400	1	0	1	1	0	0	1	0	1	1	0	0
95.5	ribosomal protein L9, partial [Myxine glutinosa]	AAN73364.1	18 kDa	1.7	0.83	0.28	0.3	0.864423	0.253877	1.6849	0.3723	0.53607	0	0	0.76163	0.23	0.4	12041000	4.93033e+06	14028000	11816000	10279000	0	1.2922	14791000	0.58871	0.18371	0.20469	0	0	0.26628	5445900	1068300	1084200	0	0	1747800	1	0	0		0	0	1	0	0		0	0
95.6	PREDICTED: 60S ribosomal protein L9 isoform X1 [Balaenoptera acutorostrata scammoni]	XP_007178872.1	22 kDa	0.98	0.4	0.74	0.8	2.76077	2.24727	3.8353	2.7956	1.6514	4.3956	0	2.3462	0.61	1.6	15236100	2.45913e+07	22810000	13291000	9607300	55211000	1.2922	18563000	1.2293	1.0725	0.87377	0.99627	0	0.78081	11946000	3744000	3068300	13173000	0	9671300	0	0	0	0	0	0	0	0	0	0	0	0
96	Cluster of O-acetyl-ADP-ribose deacetylase 1 [Gallus gallus] (NP_001026092.1)	NP_001026092.1 [5]	21 kDa	0.17	0.12	0.04	0.7	56.1523	39.9247	59.648	48.512	60.297	32.891	40.819	46.064	0.068	1.5	27555000	4.05207e+07	31163000	26146000	25356000	50174000	37107000	34281000	4.5684	13.648	10.409	3.4093	3.8593	3.8897	20585000	49250000	69651000	31038000	61167000	44111000	6	6	6	4	4	4	7	8	7	4	4	4
96.1	hypothetical protein H355_017128 [Colinus virginianus]	OXB73706.1	10 kDa	0.17	0.12	0.063	0.7	47.2413	34.9173	49.933	40.716	51.075	28.372	35.917	40.463	0.068	1.5	27555000	4.05203e+07	31163000	26146000	25356000	50174000	37106000	34281000	8.1385	13.648	10.409	3.4093	3.8593	3.8897	36279000	49250000	69651000	31038000	61167000	44111000	2	2	2	2	2	2	2	2	2	2	2	2
96.2	O-acetyl-ADP-ribose deacetylase 1 [Gallus gallus]	NP_001026092.1 (+3)	21 kDa	0.11	0.11	0.0034	0.5	6.8251	3.71037	7.3091	5.944	7.2222	3.445	3.5065	4.1796	0.2	0.6	1.90263e+07	1.07183e+07	17973000	20633000	18473000	1.1099	16779000	15376000	0.99819	1.5147	1.2766	0.4415	0.49978	0.50372	4890500	7074500	9001200	0	2658400	1397600	0	0	0	0	0	0	0	0	0	0	0	0
97	Cluster of heterogeneous nuclear ribonucleoprotein H3 [Gallus gallus] (NP_001012610.1)	NP_001012610.1 [5]	37 kDa	0.02	0.06	0.021	0.9	89.941	78.0997	95.955	87.871	85.997	79.574	78.327	76.398	0.43	1.7	39328000	6.62713e+07	71703000	35977000	10304000	115410000	37526000	45878000	0.7398	0.84916	0.6074	0.52587	0.59528	0.59997	11232000	22892000	10778000	17530000	11423000	11861000	6	6	5	4	4	4	6	7	5	4	4	4
97.1	heterogeneous nuclear ribonucleoprotein H3 [Gallus gallus]	NP_001012610.1 (+4)	37 kDa	0.03	0.06	0.03	0.9	75.406	65.5437	80.686	73.61	71.922	68.132	64.622	63.877	0.43	1.7	39328000	6.62713e+07	71703000	35977000	10304000	115410000	37526000	45878000	0.7398	0.84916	0.6074	0.52587	0.59528	0.59997	11232000	22892000	10778000	17530000	11423000	11861000	1	1	1	1	1	1	1	1	1	1	1	1
98	Cluster of malate dehydrogenase 1 L homeolog, cytoplasmic isoform mdh1 [Xenopus laevis] (NP_001342382.1)	NP_001342382.1 [11]	36 kDa	0.13	0.06	0.06	1.3	47.3313	59.5407	45.816	45.766	50.412	55.171	68.399	55.052	0.38	1.4	4.09963e+07	5.73903e+07	56554000	43159000	23276000	80182000	58623000	33366000	0.47671	0.49479	0.77157	0.71886	0.6332	0.62169	19561000	15773000	9744100	24411000	11200000	12393000	5	6	6	5	6	4	6	7	7	6	7	5
98.1	malate dehydrogenase 1 L homeolog, cytoplasmic isoform mdh1 [Xenopus laevis]	NP_001342382.1 (+1)	36 kDa	1	0.36	0.64	0.8	1.54038	1.16017	1.7289	0.91533	1.9769	0	2.357	1.1235	0.6	0.7	1.45776e+07	1.07523e+07	16065000	20672000	6995900	1.1099	16658000	15599000	0.077933	0.089453	0.099672	0	0.27053	0.12966	662580	812650	320810	0	733970	801420	1	1	1	0	1	1	1	1	1	0	1	1
98.2	Malate dehydrogenase, cytoplasmic, partial [Anas platyrhynchos]	EOB02326.1 (+7)	37 kDa	0.11	0.05	0.035	1.3	24.9523	31.678	24.279	24.174	26.404	30.094	35.673	29.267	0.59	1.2	57078000	67822000	77466000	62332000	31436000	80182000	80293000	42991000	0.47671	0.54718	0.77157	0.69517	0.99587	0.60213	19561000	16637000	9744100	26045000	21665000	12393000	0	0	0	0	0	0	0	0	0	0	0	0
98.3	malate dehydrogenase, cytoplasmic [Amazona aestiva]	KQK81068.1	35 kDa	0.09	0.12	0.021	1.4	12.4027	16.993	10.965	12.401	13.842	16.546	18.769	15.664	0.86	1.1	7.37423e+07	7.98067e+07	117310000	70032000	33885000	83189000	113240000	42991000	0.38543	0.4424	0.65125	0.74256	0.84058	0.64126	18641000	14909000	8593000	22778000	20404000	12393000	0	0	0	1	0	0	0	0	0	1	0	0
99	PREDICTED: 40S ribosomal protein S25, partial [Python bivittatus]	XP_007445447.1	15 kDa	0.04	0.26	0.81	1	40.3103	38.6687	51.003	40.274	29.654	40.318	38.612	37.076	0.0078	0.4	2.20617e+08	93852000	185580000	248390000	227880000	64325000	125680000	91551000	0.44035	0.50545	0.56319	1.0919	1.2361	1.2458	47642000	59297000	63054000	61310000	114870000	99082000	2	2	2	3	3	3	2	2	2	3	3	3
100	Cluster of T-complex protein 1 subunit beta [Gallus gallus] (NP_001012551.1)	NP_001012551.1 [4]	57 kDa	0.1	0.08	0.054	1.2	52.8753	64.8587	51.867	49.428	57.331	72.147	62.883	59.546	0.39	0.9	5.80097e+07	5.06353e+07	71076000	44834000	58119000	48892000	50160000	52854000	0.65944	0.56547	0.63007	0.74015	0.9466	0.69338	9910100	7476800	11181000	10461000	6006400	17894000	9	8	7	14	9	9	11	8	8	15	9	9
100.1	T-complex protein 1 subunit beta [Gallus gallus]	NP_001012551.1 (+2)	57 kDa	0.09	0.08	0.047	1.2	48.575	59.3003	47.386	45.61	52.729	65.2	58.007	54.694	0.5	0.9	5.80097e+07	5.14877e+07	71076000	44834000	58119000	44595000	50160000	59708000	0.65944	0.56547	0.63007	1.2373	0.9466	0.69338	9910100	7476800	11181000	18000000	6006400	17894000	2	2	2	2	2	1	2	2	2	2	2	1
100.2	chaperonin containing TCP1 subunit 2 beta, partial [Ictalurus punctatus]	ABC75546.1	36 kDa	1.2	1.7	0.31	5.9	0.107057	0.629007	0.32117	0	0	1.4696	0	0.41742	0.24	13000000	0.854693	1.12237e+07	0.76639	0.88942	0.90827	27080000	1.2922	6591200	0.079172	0	0	0.24297	0	0.13172	0	0	0	2921300	0	389430	0	0	0	1	0	0	0	0	0	1	0	0
101	Cluster of PREDICTED: splicing factor, proline- and glutamine-rich isoform X1 [Gallus gallus] (XP_015153296.1)	XP_015153296.1 [3]	70 kDa	0.04	0.46	0.013	2.2	27.4973	59.1443	12.967	32.952	36.573	58.354	61.78	57.299	0.13	2.3	2.63127e+07	6.04713e+07	24563000	33761000	20614000	95239000	43495000	42680000	0.082764	0.31726	0.49798	0.52547	0.49876	0.74934	685320	8918400	5068800	14647000	11962000	18100000	2	6	8	10	10	9	2	6	8	12	11	9
101.1	splicing factor, proline- and glutamine-rich-like [Rhincodon typus]	XP_020385486.1	64 kDa	0.66	1.7	0.078	12	0.137383	1.69355	0	0	0.41215	1.9458	2.6664	0.46846	0.035	6.6	1.17227e+07	7.78163e+07	0.76639	0.88942	35168000	110770000	71759000	50920000	0	0	0.055706	0.20171	0.14793	0.072467	0	0	1279100	8869600	5234600	2074900	0	0	0	1	1	0	0	0	0	1	1	0
101.2	PREDICTED: splicing factor, proline- and glutamine-rich isoform X1 [Gallus gallus]	XP_015153296.1 (+1)	70 kDa	0.03	0.47	0.013	2.2	24.8003	53.3207	11.552	30.079	32.77	52.491	55.01	52.461	0.13	2.1	2.63127e+07	56155000	24563000	33761000	20614000	85969000	39816000	42680000	0.082764	0.31726	0.49798	0.84923	0.84959	0.74934	685320	8918400	5068800	20425000	18689000	18100000	0	1	1	1	1	1	0	1	1	1	1	1
102	Cluster of ovalbumin-related Y [Gallus gallus] (BAM13279.1)	BAM13279.1 [3]	44 kDa	0.7	0.06	< 0.00010	0.02	95.4283	1.83137	101.14	95.194	89.951	1.061	3.3096	1.1235	0.016	0.1	8.43543e+07	8.348e+06	58945000	116990000	77128000	1.1099	1.2922	25044000	1.2645	0.73791	0.6815	0	0	0	37772000	37124000	26959000	0	0	0	11	6	6	1	1	1	13	8	7	1	1	1
102.1	ovalbumin-related Y [Gallus gallus]	BAM13279.1	44 kDa	0.7	0.07	< 0.00010	0.02	49.6937	0.970737	53.453	49.465	46.163	0.56239	1.7543	0.59552	0.0083	0.09	95847000	8.348e+06	64531000	116990000	106020000	1.1099	1.2922	25044000	1.2645	0.67219	0.61403	0.094182	0.10661	0.10745	37098000	37124000	26247000	0	0	1345200	1	0	0	0	0	0	1	0	0	0	0	0
102.2	ovalbumin-related protein Y [Gallus gallus]	NP_001026172.1 (+1)	44 kDa	0.7	0.04	< 0.00010	0.02	44.7987	0.860627	46.722	44.77	42.904	0.4986	1.5553	0.52798	0.016	0.1	8.43547e+07	8.348e+06	58946000	116990000	77128000	1.1099	1.2922	25044000	1.2645	0.80362	0.74898	0.094182	0.10661	0.10745	38446000	37124000	27671000	0	0	1345200	1	1	1	0	0	0	1	1	1	0	0	0
103	Cluster of translin [Gallus gallus] (NP_990404.1)	NP_990404.1 [15]	26 kDa	0.64	0.13	0.18	0.6	56.3517	34.371	54.461	50.343	64.251	57.293	13.238	32.582	0.32	1.8	2.15803e+07	38946000	22309000	27815000	14617000	37924000	64996000	13918000	1.4922	0.62896	1.223	1.0765	0.63039	0.63535	14426000	10722000	11233000	16250000	4704900	5387800	7	4	6	5	3	3	8	4	6	5	3	3
103.1	translin [Gallus gallus]	NP_990404.1 (+14)	26 kDa	0.64	0.13	0.17	0.6	49.3033	29.8407	47.727	43.733	56.45	49.661	11.497	28.364	0.32	1.8	2.15803e+07	38946000	22309000	27815000	14617000	37924000	64996000	13918000	1.4922	0.62896	1.223	1.0765	0.63039	0.63535	14426000	10722000	11233000	16250000	4704900	5387800	2	0	2	0	0	0	2	0	2	0	0	0
104	Cluster of superoxide dismutase [Cu-Zn] [Gallus gallus] (NP_990395.1)	NP_990395.1 [2]	16 kDa	0.19	0.23	0.35	0.8	40.3733	33.4933	48.41	30.206	42.504	40.318	27.58	32.582	0.62	1.2	6.32427e+07	74001000	37356000	54057000	98315000	63715000	90388000	67900000	2.102	1.7609	2.6884	2.2371	2.5325	2.5524	18347000	22859000	44596000	32705000	42705000	38047000	5	4	4	4	4	4	6	5	6	5	5	5
104.1	superoxide dismutase [Cu-Zn] [Gallus gallus]	NP_990395.1 (+1)	16 kDa	0.19	0.23	0.36	0.8	39.7487	33.2077	47.524	29.893	41.829	39.714	27.455	32.454	0.62	1.2	6.32427e+07	74001000	37356000	54057000	98315000	63715000	90388000	67900000	2.102	1.7609	2.6884	2.2371	2.5325	2.5524	18347000	22859000	44596000	32705000	42705000	38047000	4	3	3	3	3	3	5	4	5	4	4	4
105	Cluster of 60S ribosomal protein L6 [Gallus gallus] (NP_989483.1)	NP_989483.1 [4]	34 kDa	0.09	0.08	0.0044	1.5	50.14	75.5207	54.461	48.512	47.447	76.391	81.637	68.534	0.63	1.3	1.3014e+07	1.71624e+07	12965000	9499900	16577000	32293000	8130300	11064000	0.68867	0.94551	0.65098	0.71653	0.95002	0.70807	7577800	1314000	3220800	2786500	1624500	3001200	10	7	10	9	8	7	14	11	13	13	12	10
105.1	60S ribosomal protein L6 [Gallus gallus]	NP_989483.1	34 kDa	0.15	0.13	0.039	1.4	34.312	48.979	39.477	31.461	31.998	51.188	54.744	41.005	0.87	1.1	1.20323e+07	13253900	12074000	6333000	17690000	25583000	4783900	9394800	1.41	0.94551	1.2777	1.2012	1.3598	0.87162	9252100	1314000	7542700	4512600	1549100	2964500	6	4	5	4	4	3	7	5	6	5	5	4
105.2	PREDICTED: 60S ribosomal protein L6 [Stegastes partitus]	XP_008301873.1	30 kDa	0.27	0.13	0.058	1.7	9.5715	16.515	8.8342	10.984	8.8963	11.671	17.651	20.223	0.82	1.1	26234000	2.96923e+07	43562000	21376000	13764000	51453000	23483000	14141000	0.32728	0.23519	0.26205	0.47725	0.54025	0.54451	7818200	1380500	1037000	3846800	1699900	3038000	1	1	2	2	2	2	2	2	2	3	3	3
105.3	60S ribosomal protein L6 [Seriola lalandi dorsalis]	XP_023276907.1	30 kDa	0.17	0.05	0.021	1.6	5.2298	8.37183	5.255	5.492	4.9424	9.5489	8.8256	6.741	0.37	4e-08	3.18387e+07	1.1965	95516000	0.88942	0.90827	1.1099	1.2922	1.1874	0.3287	0.23616	0.26313	0.30002	0.33963	0.3423	5663000	0	0	0	0	0	1	1	1	1	1	1	2	2	2	2	2	2
105.4	60S ribosomal protein L6 [Oryzias latipes]	XP_004072219.1	30 kDa	1.2	0.54	0.62	1.6	1.00435	1.65452	0.82831	0.57513	1.6096	3.9829	0.41591	0.56475	0.28	3e-08	3.6971e+07	1.1965	95516000	0.88942	15397000	1.1099	1.2922	1.1874	0.32307	0.23233	0.41319	0.47112	0.33413	0.15842	6040600	0	1082700	0	0	0	0	0	1	1	0	0	0	0	1	1	0	0
106	Cluster of PREDICTED: eukaryotic translation initiation factor 3 subunit A [Gallus gallus] (XP_421787.3)	XP_421787.3 [7]	164 kDa	0.14	0.25	0.0021	3.1	11.5741	35.5133	14.696	9.1533	10.873	29.708	37.509	39.323	0.49	1.2	13305800	1.65637e+07	7767400	18096000	14054000	14844000	12386000	22461000	0.10797	0.059848	0.089918	0.12976	0.14687	0.17964	252270	327340	174420	1070900	722290	2350700	9	4	5	7	8	9	9	4	5	7	8	9
106.1	eukaryotic translation initiation factor 3 subunit A [Xenopus tropicalis]	NP_001096173.1 (+1)	165 kDa	0.13	0.47	0.0006	6.2	0.706127	4.39203	0.35858	0.7374	1.0224	4.1931	3.9613	5.0217	0.14	2.2	9.46533e+06	20741000	10300000	18096000	0.90827	18723000	16297000	27203000	0.034055	0.039089	0.043554	0.10155	0.11496	0.14646	226020	386950	0	1090000	704130	2301700	0	0	0	0	0	0	0	0	0	0	0	0
106.2	Eukaryotic translation initiation factor 3 subunit A, partial [Chaetura pelagica]	KFU94421.1 (+1)	163 kDa	0.18	0.41	0.023	2.2	4.3355	9.43643	6.3635	3.1762	3.4668	7.4613	10.464	10.384	0.47	1.4	1.46857e+07	20440000	5965200	24038000	14054000	18239000	13142000	29939000	0.089356	0.060162	0.090395	0.10307	0.11667	0.14867	138240	258740	176470	912960	678160	2154900	2	1	1	1	1	2	2	1	1	1	1	2
106.3	PREDICTED: eukaryotic translation initiation factor 3 subunit A [Gallus gallus]	XP_421787.3 (+2)	164 kDa	0.17	0.2	0.0024	3.3	5.75483	18.869	6.9242	4.5968	5.7435	15.251	20.622	20.734	0.4	1.3	1.33294e+07	17667000	7838300	18096000	14054000	16288000	12386000	24327000	0.12659	0.059535	0.089442	0.15645	0.20897	0.21061	366300	395950	172360	1228900	784580	2546400	1	0	0	1	1	1	1	0	0	1	1	1
107	60S ribosomal protein L24 [Gallus gallus]	NP_001308526.1 (+19)	18 kDa	0.02	0.15	0.97	1	50.5603	50.397	57.919	51.258	42.504	49.866	49.644	51.681	0.072	1.7	1.47017e+07	2.50157e+07	18841000	6359000	18905000	23786000	24660000	26601000	0.90329	0.69713	0.46571	1.3172	1.0026	1.0105	9449300	574960	5904700	11304000	11802000	9672300	3	2	1	3	2	2	4	3	2	4	3	3
108	Cluster of PREDICTED: 3-hydroxyacyl-CoA dehydrogenase type-2 isoform X1 [Gallus gallus] (XP_015128617.1)	XP_015128617.1 [6]	30 kDa	0.78	0.12	0.68	0.8	69.56	57.694	76.072	72.311	60.297	107.16	19.858	46.064	0.35	0.5	2.17086e+07	9905800	12429000	9782700	42914000	13585000	3679400	12453000	1.176	1.3499	0.77139	1.0232	0.52654	1.0035	5430000	3080500	5034700	6557900	416640	3054100	6	6	3	7	2	4	8	8	5	9	3	5
108.1	PREDICTED: 3-hydroxyacyl-CoA dehydrogenase type-2 isoform X1 [Gallus gallus]	XP_015128617.1	30 kDa	0.78	0.12	0.65	0.8	63.716	52.092	69.791	66.096	55.261	96.856	18.199	41.221	0.37	0.5	2.17086e+07	1.04891e+07	12429000	9782700	42914000	15335000	3679400	12453000	1.176	1.3499	0.77139	1.715	0.52654	1.0035	5430000	3080500	5034700	12046000	416640	3054100	1	1	0	1	0	0	1	1	0	1	0	0
108.2	PREDICTED: 3-hydroxyacyl-CoA dehydrogenase type-2 [Condylura cristata]	XP_004695060.1 (+4)	27 kDa	1.2	1.7	0.25	10	0.0537433	0.5479	0	0.16123	0	1.2479	0	0.3958	0.12	6100000	0.854693	5.25537e+06	0.76639	0.88942	0.90827	8014800	1.2922	7751300	0	0.12188	0	0.33138	0	0.17666	0	0	0	1069500	0	572470	0	0	0	1	0	0	0	0	0	1	0	0
109	PREDICTED: electron transfer flavoprotein subunit beta, partial [Gallus gallus]	XP_015130395.1	21 kDa	0.28	0.17	0.32	1.3	40.8077	51.0653	44.952	44.851	32.62	48.805	66.192	38.199	0.15	0.7	3.90037e+07	2.83087e+07	38073000	31844000	47094000	34754000	28974000	21198000	2.5544	2.932	2.6266	2.9949	4.2167	3.4169	23314000	24644000	25339000	26042000	52420000	18591000	7	8	7	7	9	8	9	9	8	8	9	8
110	Cluster of PREDICTED: CAD protein isoform X1 [Gallus gallus] (XP_015140475.1)	XP_015140475.1 [2]	247 kDa	0.11	0.22	0.00072	3.3	21.2733	69.8383	24.205	23.799	15.816	65.781	65.089	78.645	0.26	1.4	9.05627e+06	1.26157e+07	10625000	11315000	5228800	10997000	10425000	16425000	0.094681	0.066416	0.074004	0.23299	0.26375	0.28846	522070	455660	167230	1162200	864240	2365900	8	5	5	13	13	14	8	5	5	13	13	14
110.1	PREDICTED: CAD protein isoform X1 [Gallus gallus]	XP_015140475.1 (+1)	247 kDa	0.11	0.25	0.00099	3.2	19.427	61.318	22.081	22.308	13.892	58.101	56.618	69.235	0.26	1.4	9.05627e+06	1.26157e+07	10625000	11315000	5228800	10997000	10425000	16425000	0.094681	0.066416	0.074004	0.23299	0.26375	0.28846	522070	455660	167230	1162200	864240	2365900	2	2	2	2	2	2	2	2	2	2	2	2
111	Cluster of pyrroline-5-carboxylate reductase 2 [Gallus gallus] (NP_001279000.1)	NP_001279000.1 [2]	33 kDa	0.31	0.06	0.16	1.5	68.235	99.3717	63.97	69.565	71.17	84.879	134.59	78.646	0.75	0.9	43135000	40389000	40362000	35813000	53230000	46156000	46646000	28365000	0.8467	0.97186	1.0829	1.2347	1.1285	0.89369	13937000	14312000	13821000	29979000	29823000	19750000	6	6	6	6	5	4	7	7	7	7	6	5
111.1	pyrroline-5-carboxylate reductase 2 [Gallus gallus]	NP_001279000.1 (+1)	33 kDa	0.3	0.05	0.15	1.5	62.0903	91.0073	58.373	63.182	64.716	78.277	122.71	72.035	0.75	0.9	43135000	40389000	40362000	35813000	53230000	46156000	46646000	28365000	0.8467	0.97186	1.0829	1.2347	1.1285	0.89369	13937000	14312000	13821000	29979000	29823000	19750000	3	3	3	3	2	1	3	3	3	3	2	1
112	Cluster of putative ribosomal protein L8, partial [Taeniopygia guttata] (ACH43809.1)	ACH43809.1 [24]	30 kDa	0.46	0.11	0.78	1.1	25.7033	27.9543	28.527	22.883	25.7	13.793	38.612	31.458	0.14	0.6	105645000	6.11643e+07	81425000	115670000	119840000	33636000	46817000	103040000	0.78787	0.7056	0.78621	0.70035	0.76097	1.071	26576000	23696000	27943000	9731900	30765000	27004000	5	4	4	5	4	4	6	5	5	5	4	6
112.1	putative ribosomal protein L8, partial [Taeniopygia guttata]	ACH43809.1 (+21)	30 kDa	0.53	0.1	0.79	1.1	21.7827	23.9266	24.039	19.716	21.593	9.7948	34.028	27.957	0.14	0.6	105645000	60054000	81425000	115670000	119840000	30305000	46817000	103040000	0.78787	0.7056	0.78621	0.67223	0.76097	1.3108	26576000	23696000	27943000	10424000	30765000	33548000	2	1	2	1	2	2	2	1	2	1	2	2
112.2	unnamed protein product [Mus musculus]	BAE40270.1 (+1)	28 kDa	0.13	0.17	0.84	1	3.8904	3.9984	4.4537	3.1442	4.0733	3.9768	4.5461	3.4723	0.33	0.6	88012000	5.25967e+07	86173000	84238000	93625000	26337000	15033000	116420000	0.49955	0.5734	0.44769	0.72847	0.36039	0.83113	13525000	12997000	17141000	9039500	2290700	20459000	0	0	0	1	0	0	0	0	0	1	0	0
113	eukaryotic translation elongation factor 1 gamma [Gallus gallus]	NP_001185679.1	50 kDa	0.14	0.21	0.77	1	38.125	39.8543	46.681	31.121	36.573	38.196	35.303	46.064	0.7	1.1	1.55593e+08	1.74753e+08	75218000	166020000	225540000	165370000	157680000	201210000	0.409	0.3765	0.41951	0.59643	0.41706	0.42035	18316000	25166000	32775000	14013000	27191000	38401000	3	3	3	3	3	3	6	5	5	6	4	4
114	Cluster of ATP synthase subunit e, mitochondrial [Gallus gallus] (NP_001091003.1)	NP_001091003.1 [3]	8 kDa	0.11	0.11	0.022	1.4	41.6443	58.7283	45.816	36.613	42.504	59.415	65.089	51.681	0.21	6.6	6182000	40746000	2534400	6642600	9369000	25817000	10688000	85733000	7.5398	13.323	9.643	10.995	12.446	12.544	480830	5363900	8076700	43806000	4578500	44082000	4	5	4	4	4	4	6	7	6	6	6	6
114.1	ATP synthase subunit e, mitochondrial [Gallus gallus]	NP_001091003.1 (+2)	8 kDa	0.13	0.11	0.032	1.4	38.9377	54.1	42.526	34.291	39.996	54.48	60.89	46.93	0.21	6.6	6182000	40746000	2534400	6642600	9369000	25817000	10688000	85733000	7.5398	13.323	9.643	10.995	12.446	12.544	480830	5363900	8076700	43806000	4578500	44082000	2	2	2	2	2	2	3	3	3	3	3	3
115	Cluster of hypothetical protein H355_013732, partial [Colinus virginianus] (OXB58630.1)	OXB58630.1	9 kDa	0.06	0.04	0.072	1.1	64.1073	71.2677	62.241	66.819	63.262	67.903	69.502	76.398	0.67	1.1	1.43587e+07	16323900	10682000	15582000	16812000	18458000	21593000	8920700	0.82285	0.94448	1.0524	1.1999	1.3583	1.369	11224000	16316000	9748200	22314000	11507000	14845000	3	3	3	3	3	3	4	4	4	4	4	4
115.1	hypothetical protein H355_013732, partial [Colinus virginianus]	OXB58630.1	9 kDa	0.06	0.05	0.59	1	26.6487	27.3777	26.777	27.873	25.296	26.19	26.603	29.34	0.22	1.6	3.50593e+07	56901000	31058000	50372000	23748000	56410000	79484000	34809000	0.82285	0.94448	1.0524	1.1999	1.3583	1.369	11224000	16316000	9748200	22314000	11507000	14845000	1	1	1	1	1	1	1	1	1	1	1	1
116	Cluster of PREDICTED: ubiquitin-conjugating enzyme E2 variant 1 isoform X1 [Gallus gallus] (XP_015151799.1)	XP_015151799.1 [9]	16 kDa	0.02	0.1	0.015	0.8	88.936	67.9317	85.581	82.38	98.847	66.842	67.296	69.657	0.49	1.2	32886000	3.94343e+07	28117000	40122000	30419000	54812000	34327000	29164000	0.58316	0.46004	0.74583	0.58446	0.66074	0	6251500	5360600	7184200	10891000	7172600	0	5	4	5	4	4	3	5	4	5	4	4	3
116.1	PREDICTED: ubiquitin-conjugating enzyme E2 variant 1 isoform X1 [Gallus gallus]	XP_015151799.1	16 kDa	0.07	0.14	0.56	1.1	40.343	42.698	34.39	41.379	45.26	39.696	42.334	46.064	0.0051	2.9	2.46893e+07	70619000	26057000	29331000	18680000	79918000	55492000	76447000	0.67088	0.45761	0.85802	0.58138	0.65812	0.29673	7360600	5602000	7745200	16914000	11613000	7528000	1	1	1	1	1	1	1	1	1	1	1	1
116.2	ubiquitin-conjugating enzyme E2 variant 1 [Gallus gallus]	NP_001192026.1	16 kDa	0.19	0.17	0.1	0.7	26.679	19.568	26.828	22.157	31.052	15.293	22.064	21.347	0.028	2.9	27295000	78298000	25551000	29619000	26715000	57485000	107520000	69889000	0.40185	0.46125	0.51395	0.586	0.29653	0.29886	4142500	5691300	7329500	10521000	9080100	6882200	1	1	1	1	1	1	1	1	1	1	1	1
116.3	Ubiquitin-conjugating enzyme E2 variant 2 [Ophiophagus hannah]	ETE68699.1 (+6)	16 kDa	0.92	0.11	0.0082	0.3	21.337	5.49633	23.326	18.624	22.061	11.345	2.897	2.247	0.3	0.6	23215000	1.43385e+07	25815000	26562000	17268000	27506000	10867000	4642600	0.67676	0.46125	0.86554	0.586	0.66336	0.29886	7251300	4788500	6477800	5237600	2732400	457170	1	1	1	1	1	1	1	1	1	1	1	1
117	Cluster of PREDICTED: 60S ribosomal protein L10a isoform X1 [Gallus gallus] (XP_418020.1)	XP_418020.1 [5]	25 kDa	0.4	0.2	0.24	1.5	40.8037	61.775	50.139	35.698	36.574	71.086	80.534	33.705	0.24	1.5	4.03857e+07	59623000	32026000	40023000	49108000	80188000	35658000	63023000	1.2083	1.3869	1.1661	2.5117	2.1565	1.3184	12663000	13111000	13870000	32660000	21320000	14917000	6	6	6	7	5	4	8	8	7	11	7	5
117.1	PREDICTED: 60S ribosomal protein L10a isoform X1 [Gallus gallus]	XP_418020.1 (+3)	25 kDa	0.43	0.21	0.22	1.6	27.4403	43.7253	33.857	25.273	23.191	50.925	57.823	22.428	0.2	1.5	39062000	5.88947e+07	32026000	40023000	45137000	78003000	35658000	63023000	1.6241	1.8642	1.3187	3.5199	2.1565	1.3184	17824000	15102000	13870000	39148000	21320000	14917000	1	1	1	1	1	1	1	1	1	2	1	1
117.2	60S ribosomal protein L10a isoform X1 [Amazona aestiva]	KQK75263.1	25 kDa	0.29	0.24	0.51	1.2	9.73013	11.3966	11.748	7.2134	10.229	14.083	12.414	7.6927	0.45	1.4	3.99803e+07	5.70993e+07	18610000	56194000	45137000	81222000	24513000	65563000	0.79245	0.90959	1.0135	1.5035	0.9668	0.67629	7502200	11120000	13870000	26171000	13904000	10330000	0	0	1	1	0	0	0	0	1	1	0	0
118	Cluster of phosphatidylethanolamine-binding protein 1 [Gallus gallus] (NP_001185571.1)	NP_001185571.1	21 kDa	0.54	0.09	0.14	0.6	79.5493	49.941	72.614	86.956	79.078	63.659	18.754	67.41	0.22	1.5	1.7751e+07	2.70917e+07	8793100	25231000	19229000	30560000	32134000	18581000	2.6555	1.9343	2.1552	1.9088	0.81489	2.1778	12521000	13396000	10985000	17741000	11469000	16007000	7	5	5	5	3	6	9	7	7	6	3	6
118.1	phosphatidylethanolamine-binding protein 1 [Gallus gallus]	NP_001185571.1	21 kDa	0.54	0.09	0.14	0.6	78.367	49.2803	71.432	85.817	77.852	63.021	18.713	66.107	0.22	1.5	1.7751e+07	2.70917e+07	8793100	25231000	19229000	30560000	32134000	18581000	2.6555	1.9343	2.1552	1.9088	0.81489	2.1778	12521000	13396000	10985000	17741000	11469000	16007000	1	1	1	1	1	1	1	1	1	1	1	1
119	Cluster of isocitrate dehydrogenase [NADP], mitochondrial [Gallus gallus] (NP_001026770.1)	NP_001026770.1	50 kDa	0.2	0.14	0.42	1.1	51.919	59.319	57.697	54.567	43.493	45.35	65.485	67.122	0.015	1.9	37883000	7.19743e+07	53551000	27877000	32221000	75268000	67222000	73433000	0.4892	0.66708	0.51613	0.58849	1.1224	0.96693	17734000	15732000	10643000	18280000	17322000	24565000	6	7	6	5	7	6	6	7	6	5	8	7
119.1	isocitrate dehydrogenase [NADP], mitochondrial [Gallus gallus]	NP_001026770.1	50 kDa	0.2	0.15	0.43	1.1	49.2283	56.042	54.87	51.615	41.2	42.813	61.913	63.4	0.015	1.9	37883000	7.19743e+07	53551000	27877000	32221000	75268000	67222000	73433000	0.4892	0.66708	0.51613	0.58849	1.1224	0.96693	17734000	15732000	10643000	18280000	17322000	24565000	3	4	3	2	4	3	3	4	3	2	4	3
120	Cluster of PREDICTED: LOW QUALITY PROTEIN: serine/arginine-rich splicing factor 1-like [Eptesicus fuscus] (XP_008157422.1)	XP_008157422.1	28 kDa	0.16	0.17	0.04	0.7	41.1497	26.9397	49.274	36.613	37.562	30.769	27.58	22.47	0.25	1.5	21282000	3.14987e+07	29589000	15082000	19175000	42639000	21420000	30437000	0.51998	0.80151	0.66503	0.75827	0.60008	0	10714000	4706200	13559000	17854000	8658800	0	7	7	7	7	6	5	7	7	7	7	6	5
120.1	PREDICTED: LOW QUALITY PROTEIN: serine/arginine-rich splicing factor 1 [Ailuropoda melanoleuca]	XP_019651287.1	27 kDa	0.06	0.21	0.032	0.6	14.656	8.7712	18.248	12.79	12.93	9.364	8.4611	8.4885	0.084	1.9	2.28177e+07	4.34273e+07	29199000	14763000	24491000	54076000	27931000	48275000	0.51998	0.80151	0.66503	0.75827	0.60008	0.37637	10714000	4706200	13559000	17854000	8658800	8708600	0	0	0	0	0	0	0	0	0	0	0	0
121	Cluster of 40S ribosomal protein S12 [Gallus gallus] (NP_001264840.1)	NP_001264840.1 [3]	14 kDa	0.03	0.04	< 0.00010	0.6	25.73	16.064	25.934	26.544	24.712	15.915	16.548	15.729	0.097	1.7	10930000	1.90343e+07	11702000	10866000	10222000	15113000	26479000	15511000	2.7184	3.1202	2.4798	1.2617	1.4282	1.4394	19475000	15295000	18135000	19871000	19316000	20492000	6	6	5	3	3	3	6	6	5	3	3	3
121.1	40S ribosomal protein S12 [Gallus gallus]	NP_001264840.1 (+2)	14 kDa	0.04	0.06	0.00056	0.6	20.4663	12.4203	21.242	21.208	18.949	12.634	12.745	11.882	0.097	1.7	10930000	1.90343e+07	11702000	10866000	10222000	15113000	26479000	15511000	2.7184	3.1202	2.4798	1.2617	1.4282	1.4394	19475000	15295000	18135000	19871000	19316000	20492000	2	2	1	1	1	1	2	2	1	1	1	1
122	Cluster of calcium-binding protein [Gallus gallus] (NP_990721.1)	NP_990721.1 [2]	22 kDa	0.51	0.18	0.031	0.5	55.4187	24.982	66.563	51.258	48.435	39.257	14.342	21.347	0.78	1.2	2.94067e+07	3.39267e+07	52232000	14248000	21740000	33895000	49900000	17985000	1.3716	1.0501	0.85674	1.0056	0	0.46973	21403000	12367000	10611000	11881000	0	5483700	8	6	6	6	1	3	9	7	6	6	1	3
122.1	calcium-binding protein [Gallus gallus]	NP_990721.1	22 kDa	0.5	0.13	0.042	0.5	33.9827	17.3814	38.414	33.695	29.839	26.723	9.4112	16.01	0.62	1.3	31719000	40492000	62179000	11122000	21856000	33895000	49900000	37681000	1.5504	1.0574	0.86232	1.3434	0.21573	0.47237	21995000	13555000	12599000	19225000	4214100	7447600	3	2	2	3	0	1	3	2	2	3	0	1
122.2	flavin reductase (NADPH) [Meleagris gallopavo]	NP_001290103.1	22 kDa	0.56	0.27	0.03	0.4	21.4363	7.60017	28.15	17.563	18.596	12.533	4.9305	5.337	0.53	0.7	3.79947e+07	26847000	49672000	48458000	15854000	18730000	49900000	11911000	1.1929	1.0427	0.85116	0.66788	0.2135	0.46709	20812000	11178000	8622500	4537500	3890000	3519800	2	2	2	1	0	1	2	2	2	1	0	1
123	Cluster of PREDICTED: 60S ribosomal protein L30 [Chlorocebus sabaeus] (XP_007958862.1)	XP_007958862.1 [2]	13 kDa	0.16	0.11	0.39	0.9	69.058	61.99	66.325	63.032	77.817	60.781	52.561	72.628	0.87	1	6.14117e+07	59341000	53576000	55352000	75307000	40746000	68315000	68962000	1.4595	1.1466	1.8666	1.3671	1.5476	1.5598	20595000	27073000	36164000	24565000	27745000	21984000	3	4	3	4	3	3	4	5	4	4	3	3
123.1	PREDICTED: 60S ribosomal protein L30 [Chlorocebus sabaeus]	XP_007958862.1	13 kDa	0.17	0.16	0.22	0.8	36.1193	29.7213	33.485	32.026	42.847	26.102	27.708	35.354	0.28	0.9	4.99297e+07	42570000	40054000	53441000	56294000	36535000	46887000	44288000	1.4595	1.6752	1.8666	1.3671	1.5476	1.5598	20595000	27134000	36164000	24565000	27745000	21984000	1	1	1	1	1	1	1	1	1	1	1	1
123.2	PREDICTED: 60S ribosomal protein L30-like [Oryctolagus cuniculus]	XP_002711377.1	13 kDa	0.22	0.07	0.95	1	23.1763	22.961	23.567	21.431	24.531	24.714	17.345	26.824	0.72	1.2	8.55647e+07	9.90537e+07	70520000	96634000	89540000	53925000	76026000	167210000	0.53842	0.61801	0.68861	0.78515	0.88879	0.89579	19803000	27012000	29631000	21516000	30234000	24698000	0	0	0	0	0	0	0	0	0	0	0	0
124	Cluster of NHP2-like protein 1 [Taeniopygia guttata] (NP_001266183.1)	NP_001266183.1 [2]	14 kDa	0.2	0.12	0.33	0.9	48.6907	42.151	44.952	45.766	55.354	32.891	44.128	49.434	0.67	1.2	7.92813e+07	9.49003e+07	72834000	79248000	85762000	75902000	160820000	47979000	1.8144	2.0826	1.6072	0.69662	1.3533	1.364	27333000	38936000	35199000	21467000	40757000	25085000	4	4	3	2	3	3	5	5	4	2	3	3
124.1	NHP2-like protein 1 [Taeniopygia guttata]	NP_001266183.1 (+1)	14 kDa	0.2	0.12	0.33	0.9	48.6483	42.1257	44.916	45.729	55.3	32.891	44.098	49.388	0.67	1.2	7.92813e+07	9.49003e+07	72834000	79248000	85762000	75902000	160820000	47979000	1.8144	2.0826	1.6072	0.69662	1.3533	1.364	27333000	38936000	35199000	21467000	40757000	25085000	3	3	2	2	2	2	4	4	3	2	2	2
125	Cluster of 60S ribosomal protein L27a [Gallus gallus] (NP_001264592.1)	NP_001264592.1 [5]	17 kDa	0.14	0.04	0.59	1.1	26.4133	27.8143	25.934	25.629	27.677	23.342	30.89	29.211	0.1	2.7	9.54203e+07	258980000	16616000	85245000	184400000	289560000	143980000	343400000	0.38945	0.75046	0	0	0.64289	0	29905000	34590000	0	0	73329000	0	2	2	1	1	2	1	2	3	1	1	2	2
125.1	60S ribosomal protein L27a [Gallus gallus]	NP_001264592.1 (+4)	17 kDa	0.13	0.06	0.54	1.1	26.035	27.596	25.614	24.814	27.677	23.342	30.235	29.211	0.1	2.7	9.54203e+07	258980000	16616000	85245000	184400000	289560000	143980000	343400000	0.38945	0.75046	0.22331	0.25462	0.64289	0.64795	29905000	34590000	24311000	37884000	73329000	50724000	1	1	1	1	1	1	1	2	1	1	1	2
126	Cluster of protein disulfide-isomerase A4 [Gallus gallus] (NP_001006370.1)	NP_001006370.1	71 kDa	0.1	0.87	0.38	1.5	30.766	46.0633	0	44.851	47.447	41.379	50.747	46.064	0.19	2	2.35337e+07	4.64903e+07	0	49632000	20969000	45463000	48860000	45148000	0	0.30986	0.34526	0.39367	0.36162	0.36447	-1	2357000	4762900	5878700	4552100	4743300		6	6	6	5	5		6	6	6	5	5
126.1	protein disulfide-isomerase A4 [Gallus gallus]	NP_001006370.1	71 kDa	0.1	0.87	0.38	1.5	30.766	46.0633	0	44.851	47.447	41.379	50.747	46.064	0.19	2	2.35337e+07	4.64903e+07	0	49632000	20969000	45463000	48860000	45148000	0	0.30986	0.34526	0.39367	0.36162	0.36447	-1	2357000	4762900	5878700	4552100	4743300		6	6	6	5	5		6	6	6	5	5
127	Cluster of PREDICTED: transitional endoplasmic reticulum ATPase isoform X2 [Meleagris gallopavo] (XP_010723528.1)	XP_010723528.1 [6]	89 kDa	0.08	0.87	0.052	2.4	32.672	78.6897	0	46.842	51.174	84.077	71.391	80.601	0.64	1.3	2.85427e+07	3.59637e+07	0	39431000	46197000	39326000	29536000	39029000	0	0.2884	0.40007	0.73024	0.6296	0.63455	-1	2488600	4022200	7400400	3922900	5218300		7	7	9	8	7		8	7	10	9	8
127.1	PREDICTED: transitional endoplasmic reticulum ATPase isoform X2 [Meleagris gallopavo]	XP_010723528.1	89 kDa	0.09	0.87	0.064	2.3	17.7833	41.022	0	25.56	27.79	42.765	36.953	43.348	0.64	1.3	2.85427e+07	3.59637e+07	0	39431000	46197000	39326000	29536000	39029000	0	0.38206	0.4833	0.84199	0.78181	0.78796	-1	3558300	4557400	8755500	4883000	6442200		2	2	2	2	2		2	2	2	2	2
127.2	PREDICTED: transitional endoplasmic reticulum ATPase [Lepisosteus oculatus]	XP_006626794.1 (+4)	89 kDa	0.12	0.87	0.064	2.3	12.1277	28.4147	0	16.707	19.676	32.082	25.533	27.629	0.83	0.9	3.89967e+07	34104000	0	70615000	46375000	34830000	29903000	37579000	0	0.19474	0.31683	0.61849	0.47739	0.48115	-1	1418800	3487100	6045300	2962900	3994500		0	0	0	0	0		0	0	0	0	0
128	Cluster of PREDICTED: 60S ribosomal protein L11 isoform X1 [Equus przewalskii] (XP_008518978.1)	XP_008518978.1 [2]	21 kDa	0.11	0.05	0.029	1.3	55.3883	71.484	58.783	54.004	53.378	73.208	78.328	62.916	0.83	0.9	3.57337e+07	3.34597e+07	24896000	53816000	28489000	26237000	33249000	40893000	0.41254	0.35392	0.39435	0.80516	0.83656	0.513	10856000	17853000	9880800	12862000	27041000	18862000	4	2	2	5	3	2	4	2	2	5	3	2
128.1	PREDICTED: 60S ribosomal protein L11 isoform X1 [Equus przewalskii]	XP_008518978.1	21 kDa	0.11	0.07	0.042	1.3	26.298	33.1927	28.533	25.533	24.828	34.313	36.047	29.218	0.83	0.9	3.57337e+07	3.34597e+07	24896000	53816000	28489000	26237000	33249000	40893000	0.74216	0.35392	0.39435	1.4894	0.83656	0.513	18712000	17853000	9880800	21865000	27041000	18862000	1	1	1	2	1	1	1	1	1	2	1	1
128.2	elongin-A isoform X1 [Carlito syrichta]	XP_008060007.2	104 kDa	0.11	0.03	0.023	1.3	25.7173	33.8513	26.742	25.17	25.24	34.385	37.378	29.791	0.67	0.7	8.78587e+07	65111000	30786000	159560000	73230000	26237000	38216000	130880000	0.082916	0.030633	0.034132	0.12091	0.089661	0.044401	2999300	2828800	1514500	3858600	4271900	3032500	0	0	0	0	0	0	0	0	0	0	0	0
129	Cluster of ribosomal protein L19, partial [Gallus gallus] (AAS49603.1)	AAS49603.1 [3]	21 kDa	0.3	0.05	0.31	1.3	52.243	65.6877	49.274	53.089	54.366	74.269	43.025	79.769	0.24	1.6	44646000	7.24283e+07	42302000	48053000	43583000	90998000	94434000	31853000	1.0058	0.83981	0.93575	1.9401	0.50281	1.6734	14125000	14551000	15431000	21436000	21270000	25486000	4	3	3	4	2	4	5	4	4	6	2	5
129.1	ribosomal protein L19, partial [Gallus gallus]	AAS49603.1 (+2)	21 kDa	0.3	0.05	0.33	1.2	45.435	56.6333	42.933	46.117	47.255	63.793	36.956	69.151	0.24	1.6	44646000	7.24283e+07	42302000	48053000	43583000	90998000	94434000	31853000	1.0058	0.83981	0.93575	1.9401	0.50281	1.6734	14125000	14551000	15431000	21436000	21270000	25486000	1	1	1	0	0	1	1	1	1	0	0	1
130	Cluster of Ras-related protein Rab-7a [Larimichthys crocea] (KKF32493.1)	KKF32493.1 [11]	40 kDa	0.64	0.45	0.38	0.7	35.4753	23.1363	49.274	39.359	17.793	39.257	9.9288	20.223	0.97	1	10574400	10818200	9343400	16435000	5944800	9263300	3390300	19801000	0.82392	0.43445	0.30173	0.72387	0.24774	0.24969	2342600	1888300	594920	1641800	471650	1797900	9	4	3	7	2	2	10	5	3	8	2	2
130.1	Ras-related protein Rab-7a [Larimichthys crocea]	KKF32493.1	40 kDa	0.65	0.44	0.38	0.7	34.3783	22.3488	47.392	38.165	17.578	37.734	9.0894	20.223	0.94	1	1.05744e+07	11066100	9343300	16435000	5944800	10007000	3390300	19801000	1.1126	0.4967	0.30173	0.9749	0.24774	0.24969	2914200	2476700	594920	2402400	471650	1797900	6	2	2	5	1	2	7	3	2	6	1	2
130.2	Actin-related protein 2/3 complex subunit 4 [Salmo salar]	ACI68682.1 (+9)	20 kDa	0.97	0.76	0.66	0.7	1.09604	0.787263	1.8792	1.194	0.21491	1.5223	0.83949	0	0.84	0.9	6.69177e+06	5.79633e+06	8058800	9317600	2698900	5309000	12080000	1.1874	0.5352	0.37219	0.18893	0.47284	0.24386	0	1771000	1299900	218960	881270	941680	0	0	0	0	1	0	0	0	0	0	1	0	0
131	Cluster of high-mobility group-2 protein [Gallus gallus] (AAA48819.1)	AAA48819.1 [7]	24 kDa	0.87	0.23	0.069	0.4	35.5153	14.2864	44.087	34.782	27.677	15.915	1.1032	25.841	0.68	1.3	8539800	1.1021e+07	7139700	8639900	9839800	17028000	1.2922	16035000	2.1439	1.9682	1.7682	0.89504	0	1.8093	7764300	8192900	7168500	7447000	0	8463300	10	9	8	5	1	7	12	11	9	5	1	8
131.1	high-mobility group-2 protein [Gallus gallus]	AAA48819.1 (+3)	24 kDa	0.86	0.17	0.089	0.5	13.7297	6.21401	16.359	13.048	11.782	7.7819	0.27614	10.584	0.26	3	9510500	2.84173e+07	7139700	11552000	9839800	43702000	1.2922	41550000	2.1218	1.9798	1.7682	0.89504	0.2	1.8093	7471700	8231300	7168500	7343000	0	8390900	1	1	1	1	0	1	1	1	1	1	0	1
131.2	PREDICTED: high mobility group protein B2 [Buceros rhinoceros silvestris]	XP_010133276.1	24 kDa	0.83	0.16	0.027	0.4	10.3848	3.65471	12.036	10.302	8.8164	4.5988	0.27612	6.0892	0.94	1	1.05182e+07	1.1021e+07	7139700	14575000	9839800	17028000	1.2922	16035000	2.1218	1.9798	1.7682	0.89504	0.2	1.8093	7471700	7979900	7168500	7551100	0	8608000	1	1	1	1	0	1	1	1	1	1	0	1
131.3	PREDICTED: high mobility group protein B2 isoform X1 [Cuculus canorus]	XP_009564550.1	24 kDa	1	0.33	0.13	0.4	6.9825	2.94755	9.4437	6.641	4.8628	2.477	0.27614	6.0895	0.26	3	9510500	2.84173e+07	7139700	11552000	9839800	43702000	1.2922	41550000	2.1218	1.9798	1.7682	0.61932	0.2	1.8093	7471700	8231300	7168500	7343000	0	8390900	1	1	1	0	0	1	1	1	1	0	0	1
131.4	high mobility group protein B2 isoform X1 [Amazona aestiva]	KQL59486.1	18 kDa	0.98	0.46	0.11	0.3	4.4184	1.47017	6.2478	4.7914	2.216	1.0572	0.2748	3.0785	0.29	2.8	1.19081e+07	3.3391e+07	15245000	11002000	9477200	58623000	1.2922	41550000	2.2104	1.9334	0.77067	0.23797	0.26938	1.0026	8641900	8329100	7088500	6135900	0	10908000	1	1	0	0	0	0	1	1	0	0	0	0
132	Cluster of RecName: Full=40S ribosomal protein S23 (Q9DFR4.1)	Q9DFR4.1 [2]	16 kDa	0.08	0.04	0.054	0.9	58.6683	51.1953	57.054	57.666	61.285	46.683	51.851	55.052	0.8	1.1	26753000	28228000	33973000	20559000	25727000	34346000	29477000	20861000	0.65531	0.58404	0.83811	0.5272	1.3757	0.84655	9108200	8384600	14480000	14395000	15901000	9611500	4	4	4	2	5	4	5	4	5	2	6	4
132.1	RecName: Full=40S ribosomal protein S23	Q9DFR4.1	16 kDa	0.95	0.12	0.027	0.3	4.4333	1.47993	3.8623	4.5375	4.9001	0	1.643	2.7968	0.81	0.9	5.93657e+06	5.24827e+06	5124800	7411300	5273600	1.1099	8372800	7372000	0.41506	0.47641	0.53084	0	0.68516	0.69055	607680	1692500	1432500	0	2248700	1088900	1	1	1	0	1	1	1	1	1	0	1	1
132.2	40s ribosomal protein s23 [Limosa lapponica baueri]	PKU29797.1	18 kDa	0.05	0.03	0.097	0.9	52.2093	48.2773	51.336	51.086	54.206	45.456	48.693	50.683	0.83	1	3.69887e+07	37817000	33973000	36782000	40211000	34346000	44013000	35092000	0.89556	0.69166	1.1454	0.5272	2.0662	1.0026	17609000	15077000	27528000	14395000	29553000	18134000	0	0	0	0	0	0	0	0	0	0	0	0
133	Cluster of PREDICTED: rho GDP-dissociation inhibitor 1 [Serinus canaria] (XP_009092526.1)	XP_009092526.1 [4]	23 kDa	0.23	0.05	0.25	0.8	46.414	39.1883	43.936	48.032	47.274	45.065	28.683	43.817	0.12	1.8	8.50377e+06	1.50313e+07	7504500	10347000	7659800	10829000	21222000	13043000	0.69589	0.89085	0.8775	0.51096	0.29273	0.47798	1539500	2242800	1871300	2817300	3255500	1688600	7	8	8	4	5	6	8	9	9	4	5	7
133.1	PREDICTED: rho GDP-dissociation inhibitor 1 [Serinus canaria]	XP_009092526.1	23 kDa	0.5	0.06	0.76	0.9	22.2393	20.2792	20.814	23.355	22.549	28.349	8.8256	23.663	0.93	1.1	1.02822e+07	1.09273e+07	4600700	16538000	9708000	14372000	1.2922	18410000	0.63272	0.72625	0.80921	0.63715	0.20498	0.44706	690900	3224900	2703200	5411400	0	1673400	1	1	1	1	1	1	1	1	1	1	1	1
133.2	PREDICTED: rho GDP-dissociation inhibitor 1 isoform X1 [Colius striatus]	XP_010203377.1	23 kDa	0.91	0.27	0.11	0.4	6.44167	2.7571	8.2456	6.3624	4.717	4.9006	0	3.3707	0.17	0.4	6.41673e+06	2.43407e+06	4179000	10312000	4759200	4745100	0	2557100	1.1258	1.2923	1.1007	0.63715	0	0.44706	1552300	2250200	1232200	1429900	-1	232440	1	1	1	1		1	1	1	1	1		1
133.3	hypothetical protein H355_005031 [Colinus virginianus]	OXB81101.1	51 kDa	0.26	0.19	0.53	0.9	11.4504	10.1065	8.9503	12.737	12.664	7.3646	12.481	10.474	0.056	2.5	6.89697e+06	1.71763e+07	8634200	7316200	4740500	11628000	24125000	15776000	0.39617	0.65406	0.50668	0.25859	0.29273	0.29503	1527400	1253200	570030	1610600	3255500	665780	0	0	0	0	0	0	0	0	0	0	0	0
133.4	PREDICTED: LOW QUALITY PROTEIN: rho GDP-dissociation inhibitor 1 [Melopsittacus undulatus]	XP_005144255.1	23 kDa	0.35	0.26	0.39	0.8	3.08607	2.43253	3.422	2.1707	3.6655	1.7194	2.2064	3.3718	0.15	2.1	7.22737e+06	1.48659e+07	7895000	6936600	6850500	7606800	14446000	22545000	0.62884	0.49864	1.0934	0.38975	0.20397	0.72278	2387400	482450	2979900	1281300	1126200	4182900	1	0	1	0	1	1	1	0	2	0	1	2
134	Cluster of PREDICTED: hypoxia up-regulated protein 1-like, partial [Notothenia coriiceps] (XP_010781873.1)	XP_010781873.1 [3]	58 kDa	0.21	0.28	0.0046	3.8	14.278	54.5227	11.238	12.815	18.781	50.927	45.231	67.41	0.62	1.1	12282600	1.40813e+07	10468000	16962000	9417800	10442000	13091000	18711000	0.10483	0.15292	0.17039	0.3352	0.32356	0.34527	-1	-1	-1	1713900	913090	2312100	3	4	4	9	7	8	4	5	5	11	9	10
134.1	hypoxia up-regulated protein 1 [Rhincodon typus]	XP_020378202.1	114 kDa	0.4	0.53	0.08	2.6	4.92817	12.6526	3.0323	3.8387	7.9135	8.4118	11.215	18.331	0.57	1.1	1.43177e+07	16164000	17887000	14917000	10149000	12823000	16155000	19514000	0.049853	0.087231	0.097196	0.19081	0.216	0.2177	278160	221100	412920	875000	568350	1399600	0	0	0	0	0	0	0	0	0	0	0	0
134.2	hypoxia up-regulated protein 1 [Amazona aestiva]	KQK78723.1	112 kDa	0.19	0.13	0.0037	3.2	5.6217	18.029	4.9996	5.478	6.3875	17.899	14.635	21.553	0.3	1.3	12282600	16092000	10468000	16962000	9417800	12664000	15662000	19950000	0.10483	0.15292	0.17039	0.32689	0.31837	0.32088	670660	562300	800440	1957100	901620	2438500	0	0	0	0	0	0	0	0	0	0	0	0
134.3	hypothetical protein ASZ78_007642 [Callipepla squamata]	OXB59014.1	109 kDa	0.16	0.13	0.00082	7.5	1.88507	14.1247	1.6765	1.8369	2.1418	14.893	11.511	15.97	0.62	1.1	12282600	1.40813e+07	10468000	16962000	9417800	10442000	13091000	18711000	0.10778	0.15729	0.17526	0.48791	0.43631	0.49723	635970	533210	759030	2309600	1269300	3098100	0	0	0	0	0	0	0	0	0	0	0	0
135	microsomal glutathione S-transferase 1 [Gallus gallus]	NP_001129022.1	17 kDa	0.1	0.18	0.22	1.2	31.7167	37.2197	38.036	27.46	29.654	37.135	40.819	33.705	0.034	2.4	2.02457e+07	48792000	16301000	21135000	23301000	32342000	62519000	51515000	1.3254	2.0574	1.2073	1.3765	1.5582	1.5705	14587000	17881000	6163900	21978000	27853000	24165000	5	5	4	4	4	4	5	6	4	4	4	4
136	Cluster of RecName: Full=Eukaryotic translation initiation factor 5A-1; Short=eIF-5A-1; Short=eIF-5A1; AltName: Full=Eukaryotic initiation factor 5A isoform 1; Short=eIF-5A; AltName: Full=eIF-4D (Q09121.3)	Q09121.3 [4]	16 kDa	0.38	0.02	0.64	1.1	25.161	28.3207	25.069	24.714	25.7	16.976	29.787	38.199	0.7	1.3	1.12844e+07	14245100	16987000	11215000	5651100	6631600	26741000	9362700	0.73459	1.2601	0.89697	1.0227	1.7457	1.7594	4589100	4206500	10140000	5113000	14753000	11666000	7	8	8	7	6	8	7	8	8	7	6	8
136.1	RecName: Full=Eukaryotic translation initiation factor 5A-1; Short=eIF-5A-1; Short=eIF-5A1; AltName: Full=Eukaryotic initiation factor 5A isoform 1; Short=eIF-5A; AltName: Full=eIF-4D	Q09121.3 (+2)	16 kDa	0.4	0.12	0.61	1.1	14.7863	16.997	14.189	13.337	16.833	10.197	17.127	23.667	0.55	1.2	1.62857e+07	19420000	16987000	11215000	20655000	12930000	26741000	18589000	1.0575	1.7224	0.89697	1.0227	1.7457	1.7594	7880300	7187900	10140000	5113000	14753000	11666000	1	1	1	0	1	1	1	1	1	0	1	1
136.2	Eukaryotic translation initiation factor 5A-2, partial [Calypte anna]	KFO96348.1	16 kDa	0.44	0.58	0.1	0.3	2.18639	0.622697	2.072	3.4987	0.98847	0.45139	0.93871	0.47799	0.38	1.5	7.48744e+06	11604500	10945000	10839000	678330	10855000	16066000	7892500	0.41168	0.79777	0.23481	0.26773	0.30307	0.30545	1297900	1225000	89430	1420300	2035200	1165800	1	1	1	0	0	0	1	1	1	0	0	0
137	Cluster of tumor protein D52 [Gallus gallus] (NP_001073222.1)	NP_001073222.1 [5]	20 kDa	0.66	0.14	0.26	0.7	50.3037	33.0252	57.918	48.512	44.481	50.927	8.8256	39.323	0.82	1.1	1.14279e+07	1.30253e+07	11116000	9811600	13356000	20165000	1.2922	18911000	1.2806	0.81368	0.90663	0.93867	0	1.3641	6963800	5633900	6618900	12187000	0	10926000	8	5	5	5	1	6	9	7	7	6	1	7
137.1	tumor protein D52 [Gallus gallus]	NP_001073222.1	20 kDa	0.68	0.19	0.33	0.7	43.436	29.5742	52.472	40.915	36.921	46.549	7.2925	34.881	0.68	1.3	1.10659e+07	1.42067e+07	11116000	9811600	12270000	20706000	1.2922	21914000	2.3449	1.2293	1.3697	1.5617	0.241	2.3681	9816600	7091300	8394200	15958000	0	16145000	6	3	3	3	0	4	7	4	4	4	0	5
137.2	PREDICTED: tumor protein D52 isoform X1 [Apaloderma vittatum]	XP_009863260.1 (+3)	28 kDa	0.48	0.18	0.045	0.5	6.82663	3.4153	5.4092	7.5581	7.5126	4.335	1.513	4.3979	0.15	0.4	48032000	2.1e+07	56337000	60048000	27711000	39582000	1.2922	23418000	0.21643	0.3981	0.44358	0.31561	0.16743	0.36009	4110900	4176400	4843600	8415300	0	5706800	1	1	1	1	0	1	1	2	2	1	0	1
138	Cluster of probable ATP-dependent RNA helicase DDX4 [Gallus gallus] (NP_990039.2)	NP_990039.2	73 kDa	0.21	0.2	0.0032	4.9	5.8077	28.3813	6.9157	4.5766	5.9308	35.013	23.167	26.964	0.13	2.5	9.97227e+06	25298000	20336000	5138900	4441900	36922000	16707000	22265000	0.12049	0.089917	0.1541	0.37936	0.272	0.35153	2454700	110630	2395100	9445000	1606800	7394800	3	2	4	6	4	5	3	2	4	6	4	5
138.1	probable ATP-dependent RNA helicase DDX4 [Gallus gallus]	NP_990039.2	73 kDa	0.22	0.23	0.0034	5	5.47823	27.2397	6.9157	4.5766	4.9424	33.734	22.104	25.881	0.13	2.5	9.97227e+06	25298000	20336000	5138900	4441900	36922000	16707000	22265000	0.12049	0.089917	0.1541	0.37936	0.272	0.35153	2454700	110630	2395100	9445000	1606800	7394800	3	2	3	5	3	4	3	2	3	5	3	4
139	Cluster of PREDICTED: ATP synthase subunit O, mitochondrial [Gallus gallus] (XP_416717.4)	XP_416717.4	27 kDa	0.89	0.21	0.93	1	36.4627	38.2805	44.952	34.782	29.654	71.086	3.3096	40.446	0.19	9.4	11621900	1.09518e+08	8771700	11597000	14497000	81285000	228140000	19130000	1.4336	1.059	1.18	3.0622	0	1.1875	10831000	11218000	10814000	40221000	0	23966000	5	5	4	7	1	5	8	6	6	10	1	5
139.1	PREDICTED: ATP synthase subunit O, mitochondrial [Gallus gallus]	XP_416717.4	27 kDa	0.89	0.21	0.93	1	36.3913	38.1791	44.88	34.714	29.58	70.953	3.2893	40.295	0.19	9.4	1.16219e+07	1.09518e+08	8771800	11597000	14497000	81285000	228140000	19130000	1.4336	1.059	1.18	3.0622	0.17755	1.1875	10831000	11218000	10814000	40221000	13600000	23966000	4	4	3	5	0	3	7	5	5	7	0	3
140	Cluster of 40S ribosomal protein S17 [Gallus gallus] (NP_989548.1)	NP_989548.1 [44]	16 kDa	0.16	0.33	0.41	1.2	17.699	21.306	24.122	16.388	12.587	25.182	20.21	18.526	0.18	1.9	9.89133e+06	19282000	6554000	11406000	11714000	10188000	29180000	18478000	3.7487	2.4425	2.7215	4.1536	2.561	4.739	11432000	13590000	17514000	12487000	15599000	29142000	5	4	4	5	4	5	7	5	5	6	4	6
140.1	40S ribosomal protein S17 [Gallus gallus]	NP_989548.1 (+43)	16 kDa	0.17	0.33	0.35	1.2	16.5177	20.397	22.479	15.366	11.708	24.16	19.36	17.671	0.18	1.9	9.89133e+06	19282000	6554000	11406000	11714000	10188000	29180000	18478000	3.7487	2.4425	2.7215	4.1536	2.561	4.739	11432000	13590000	17514000	12487000	15599000	29142000	2	1	1	2	1	1	3	1	1	3	1	1
141	Cluster of collapsin response mediator protein-2B [Gallus gallus] (AAQ14488.1)	AAQ14488.1 [10]	62 kDa	0.16	0.04	0.0085	0.7	68.6887	46.3963	67.317	66.691	72.058	41.297	42.941	54.951	0.025	0.6	48619000	29521000	59005000	42614000	44238000	28140000	32807000	27616000	0.43731	0.58226	0.6483	0.54188	0.57626	0.51495	11904000	12851000	12691000	5262300	4974200	4488400	11	11	11	10	9	9	11	12	12	10	9	9
141.1	collapsin response mediator protein-2B [Gallus gallus]	AAQ14488.1 (+6)	62 kDa	0.34	0.13	0.018	0.5	26.0897	13.4302	22.175	28.195	27.899	12.225	9.5997	18.466	0.018	0.6	5.22377e+07	2.98477e+07	63382000	44616000	48715000	30239000	31330000	27974000	0.5166	0.7721	0.75763	0.64904	0.62328	0.62819	13612000	14374000	13656000	6347100	5157100	5243700	1	1	1	1	0	1	1	1	1	1	0	1
141.2	PREDICTED: dihydropyrimidinase-related protein 2 isoform X3 [Pelodiscus sinensis]	XP_006114240.1 (+1)	73 kDa	0.21	0.06	0.021	0.7	15.3867	10.3708	15.225	14.494	16.441	10.03	8.4215	12.661	0.013	0.5	6.59293e+07	3.45313e+07	79329000	63181000	55278000	36809000	35897000	30888000	0.31092	0.41864	0.46646	0.37871	0.4287	0.35094	9508300	11100000	10664000	4168200	3794000	3770100	1	1	1	1	1	1	1	1	1	1	1	1
141.3	PREDICTED: dihydropyrimidinase-related protein 2 [Protobothrops mucrosquamatus]	XP_015679774.1	58 kDa	0.08	0.06	0.0048	0.7	14.8687	10.8815	15.154	13.873	15.579	11.464	9.9204	11.26	0.027	0.5	62113000	3.39403e+07	67196000	72280000	46863000	37716000	35586000	28519000	0.48442	0.55603	0.7208	0.59788	0.6768	0.56573	12592000	13078000	13751000	5271400	5971700	4451300	1	0	1	1	1	1	1	0	1	1	1	1
142	Cluster of 26S proteasome non-ATPase regulatory subunit 2 [Gallus gallus] (NP_001012952.1)	NP_001012952.1 [2]	100 kDa	0.12	0.87	0.022	2.9	22.2107	65.4687	0	32.036	34.596	60.476	61.779	74.151	0.37	1.6	31303000	4.96693e+07	0	35849000	58060000	48129000	61606000	39273000	0	0.2305	0.19216	0.31907	0.42051	0.42382	-1	3124700	3532900	7369100	5595600	6947800		5	3	6	7	7		7	5	8	9	9
142.1	26S proteasome non-ATPase regulatory subunit 2 [Gallus gallus]	NP_001012952.1	100 kDa	0.11	0.87	0.021	3	12.4213	36.9877	0	17.396	19.868	34	35.533	41.43	0.37	1.6	31303000	4.96693e+07	0	35849000	58060000	48129000	61606000	39273000	0	0.25067	0.19216	0.3709	0.48142	0.48521	-1	3627700	3532900	8573200	6484200	7963500		1	1	1	1	1		1	1	1	1	1
142.2	PREDICTED: 26S proteasome non-ATPase regulatory subunit 2 [Erinaceus europaeus]	XP_007529845.1	100 kDa	0.12	0.87	0.029	2.8	6.53917	18.3453	0	9.7002	9.9173	17.27	16.797	20.969	0.21	1.9	29293000	5.50037e+07	0	29205000	58674000	58702000	53968000	52341000	0	0.21034	0.15054	0.26723	0.3596	0.36243	-1	2621800	2525200	6165000	4707000	5932100		0	0	0	0	0		0	0	0	0	0
143	Cluster of heterogeneous nuclear ribonucleoprotein A/B [Gallus gallus] (NP_990659.1)	NP_990659.1 [30]	32 kDa	0.07	0.08	0.0018	0.6	34.4373	20.7947	33.714	32.036	37.562	21.22	22.064	19.1	0.16	0.4	5.12537e+07	2.18786e+07	74848000	54488000	24425000	38662000	9024700	17949000	0.56576	0.44475	0.49556	0.82502	0.93393	0.70887	14353000	8911000	6527000	5974600	3127900	4542000	4	5	5	5	4	4	5	6	6	5	5	5
143.1	heterogeneous nuclear ribonucleoprotein A/B [Gallus gallus]	NP_990659.1 (+28)	32 kDa	0.14	0.09	0.0054	0.6	32.6533	19.955	33.075	29.529	35.356	20.953	22.059	16.853	0.21	0.4	47240000	1.96326e+07	74848000	46313000	20559000	38662000	9024700	11211000	0.56576	0.64939	0.72357	0.82502	0.93393	0.70887	14353000	11650000	8260100	5974600	3127900	4542000	3	3	3	4	4	3	4	4	4	4	5	4
143.2	hypothetical protein cypCar_00007695 [Cyprinus carpio]	KTF85482.1	29 kDa	1.5	0.6	0.43	0.5	1.61958	0.819153	0.51443	2.3754	1.9689	0.21046	0	2.247	0.39	0.5	6.13783e+07	3.2695e+07	72869000	88737000	22529000	24425000	1.2922	73660000	0.098225	0.24011	0.26754	0.14324	0	0.16342	5317300	6171800	4794000	1966500	0	6695600	0	1	1	0	0	1	0	1	1	0	0	1
144	Cluster of 60S ribosomal protein L23a [Heterocephalus glaber] (EHB13068.1)	EHB13068.1 [2]	21 kDa	0.22	0.03	0.12	0.8	41.029	32.7807	42.358	41.19	39.539	35.013	38.612	24.717	0.22	1.5	2.90297e+07	44697000	28231000	23970000	34888000	64406000	30357000	39328000	0.30276	0.34751	0	0.53487	0	0	900670	431490	0	15480000	0	0	4	4	3	3	3	3	4	4	3	3	3	3
144.1	60S ribosomal protein L23a [Heterocephalus glaber]	EHB13068.1	21 kDa	0.72	0.65	0.19	3.2	2.14866	6.86707	3.0679	2.8355	0.54258	9.5489	9.9288	1.1235	0.065	0.2	9.40257e+06	1.59637e+06	9494500	4772200	13941000	1.1099	4789100	1.1874	0.30276	0.34751	0.17737	0.20224	0.22894	0.23074	900670	431490	1470400	0	485330	0	1	1	0	1	1	1	1	1	0	1	1	1
144.2	0S ribosomal protein L23a variant 1 [Amazona aestiva]	KQK81150.1	18 kDa	0.1	0.02	0.0012	0.7	25.2683	16.9813	25.599	24.821	25.385	16.687	18.796	15.461	0.053	2.1	2.90297e+07	6.00553e+07	28231000	23970000	34888000	64406000	76432000	39328000	0.61219	0.70269	0.78296	0.53487	0.60548	0.61025	11277000	11345000	16315000	15480000	17415000	11503000	0	0	0	0	0	0	0	0	0	0	0	0
145	Cluster of deleted in azoospermia-like [Gallus gallus] (NP_989549.1)	NP_989549.1	33 kDa	0.21	0.2	0.39	0.9	44.7213	38.2113	50.139	49.428	34.597	43.501	41.922	29.211	0.33	1.6	2.16557e+07	35376000	25245000	25652000	14070000	58749000	27435000	19944000	0.54637	0.79883	0.89009	0.79674	0.90192	0.68575	16381000	21038000	9102300	25967000	11808000	9115800	4	5	5	4	4	3	5	6	6	5	5	4
145.1	deleted in azoospermia-like [Gallus gallus]	NP_989549.1	33 kDa	0.2	0.18	0.37	0.9	40.2103	34.4143	44.84	43.88	31.911	38.74	37.85	26.653	0.33	1.6	2.16557e+07	35376000	25245000	25652000	14070000	58749000	27435000	19944000	0.54637	0.79883	0.89009	0.79674	0.90192	0.68575	16381000	21038000	9102300	25967000	11808000	9115800	1	2	2	1	1	1	1	2	2	1	1	1
146	Cluster of T-complex protein 1 subunit zeta [Gallus gallus] (NP_001006216.1)	NP_001006216.1 [5]	58 kDa	0.02	0.14	0.65	1	44.9063	46.7143	51.867	39.359	43.493	47.744	46.335	46.064	0.74	0.9	3.80547e+07	35121000	44701000	37421000	32042000	49510000	27221000	28632000	0.56231	0.41907	0.51237	0.52918	0.42716	0.48568	10772000	5091600	6061400	8728200	4429100	3621700	11	8	9	8	6	6	11	8	9	8	6	6
146.1	T-complex protein 1 subunit zeta [Gallus gallus]	NP_001006216.1 (+3)	58 kDa	0.01	0.14	0.53	1.1	37.289	39.3077	42.984	33.412	35.471	38.903	39.883	39.137	0.7	0.9	38124000	3.48543e+07	44909000	37421000	32042000	48710000	27221000	28632000	0.65608	0.56274	0.62703	0.60489	0.5677	0.57217	12963000	5185700	5844900	10447000	6868100	3841600	3	3	3	2	2	1	3	3	3	2	2	1
146.2	PREDICTED: LOW QUALITY PROTEIN: T-complex protein 1 subunit zeta, partial [Acanthisitta chloris]	XP_009067698.1	52 kDa	0.23	0.23	0.86	1	5.87813	5.67517	6.9374	4.3389	6.3581	7.1878	4.7648	5.0729	0.37	0.8	40424000	3.25107e+07	40636000	48594000	32042000	39858000	20015000	37659000	0.46855	0.27541	0.39771	0.45347	0.28662	0.3992	8581800	4997600	6277900	7009200	1990000	3401700	1	0	1	1	0	0	1	0	1	1	0	0
147	Cluster of PREDICTED: dihydropyrimidinase-related protein 3 isoform X1 [Gallus gallus] (XP_015149473.1)	XP_015149473.1 [4]	71 kDa	0.11	0.04	0.17	1.1	41.119	46.0827	41.494	39.359	42.504	42.439	44.128	51.681	0.63	1.2	43895000	5.36773e+07	63509000	34311000	33865000	40599000	34566000	85867000	0.23514	0.20955	0.23368	0.3429	0.34379	0.26123	8925900	4121700	7976400	10835000	8725600	7851300	8	7	6	8	7	6	8	7	6	8	7	6
147.1	PREDICTED: dihydropyrimidinase-related protein 3 isoform X1 [Gallus gallus]	XP_015149473.1	71 kDa	0.05	0.03	0.026	1.1	33.2677	37.699	32.565	34.481	32.757	37.423	35.896	39.778	0.69	1.2	4.62887e+07	5.43903e+07	67767000	34311000	36788000	42195000	35109000	85867000	0.3247	0.31098	0.28116	0.47349	0.44724	0.36575	9463000	4353900	7971200	12382000	8160900	7878300	5	5	3	5	4	4	5	5	3	5	4	4
147.2	dihydropyrimidinase-like 3, isoform CRA_c [Mus musculus]	EDL10018.1 (+2)	61 kDa	0.44	0.34	0.87	1.1	7.4859	7.9286	8.6295	4.5607	9.2675	4.5382	7.8116	11.436	0.8	1.1	1.01122e+08	1.15771e+08	107070000	137660000	58635000	66307000	69127000	211880000	0.14559	0.10812	0.18621	0.21231	0.24034	0.15671	8388800	3889500	7981700	9288400	9290300	7824300	1	1	1	1	1	1	1	1	1	1	1	1
148	Cluster of PREDICTED: ATP-citrate synthase isoform X1 [Gallus gallus] (XP_015155055.1)	XP_015155055.1 [5]	121 kDa	0.25	0.83	0.16	2	16.4825	32.182	0.86446	22.883	25.7	31.83	24.27	40.446	0.18	1.9	1.396e+07	2.68633e+07	0.76639	19583000	22297000	26858000	20678000	33054000	0	0.086944	0.12306	0.21702	0.15884	0.21358	0	534250	1324400	1702300	1293900	2420100	1	4	4	6	4	6	1	4	4	6	4	7
148.1	PREDICTED: ATP-citrate synthase isoform X1 [Gallus gallus]	XP_015155055.1 (+2)	121 kDa	0.28	0.83	0.15	2	11.628	23.391	0.58712	15.721	18.576	22.794	17.242	30.137	0.18	1.9	1.396e+07	2.68633e+07	0.76639	19583000	22297000	26858000	20678000	33054000	0.022988	0.081584	0.12306	0.21702	0.15884	0.29336	0	631740	1324400	1702300	1293900	3248000	0	0	0	1	0	1	0	0	0	1	0	1
148.2	hypothetical protein cypCar_00030532 [Cyprinus carpio]	KTG00802.1 (+1)	108 kDa	0.17	0.82	0.2	1.8	3.66616	6.4369	0.21889	5.5443	5.2353	6.6456	5.2843	7.3808	0.36	1.7	2.50997e+07	43640000	0.76639	30915000	44384000	66710000	38183000	26027000	0.025909	0.092303	0.067406	0.11727	0.087002	0.13379	0	436750	731440	1091000	604620	1592200	0	1	0	0	0	0	0	1	0	0	0	0
149	Cluster of PREDICTED: prostaglandin reductase 1 isoform X1 [Gallus gallus] (XP_015136093.1)	XP_015136093.1 [3]	36 kDa	0.05	0.24	< 0.00010	4.1	12.0274	48.9273	12.102	9.1533	14.827	47.744	51.851	47.187	0.054	2.8	9.15287e+06	25472000	5895600	10125000	11438000	36268000	16348000	23800000	0.26594	0.30105	0.33545	1.5905	0.96907	1.0238	542650	2164900	1520500	19074000	4173400	7728800	5	3	3	9	9	5	5	3	3	9	9	6
149.1	PREDICTED: prostaglandin reductase 1 isoform X1 [Gallus gallus]	XP_015136093.1	36 kDa	0.04	0.25	< 0.00010	4	11.66	47.1137	11.122	9.031	14.827	45.825	49.27	46.246	0.053	2.9	8.73533e+06	25472000	4643000	10125000	11438000	36268000	16348000	23800000	0.36853	0.30105	0.33545	1.5905	1.5126	1.0238	505950	2164900	1520500	19074000	7448900	7728800	3	2	3	7	6	3	3	2	3	7	6	4
149.2	Prostaglandin reductase 1 [Eurypyga helias]	KFW04005.1 (+1)	37 kDa	0.49	1.5	0.087	4.5	0.345945	1.55118	0.94867	0.089166	0	1.5736	2.3015	0.77845	0.044	3.6	2.4726e+06	8.83683e+06	5074400	2343400	0.90827	11881000	8277600	6351900	0.16335	0.089174	0	0.2382	0.42554	0.27177	579350	105940	0	621800	897840	375290	1	0	0	0	1	0	1	0	0	0	1	0
150	Cluster of T-complex protein 1 subunit theta [Gallus gallus] (NP_001004389.2)	NP_001004389.2 [7]	60 kDa	0.16	0.08	0.82	1	46.8687	45.6893	50.139	43.02	47.447	40.318	54.057	42.693	0.46	1.4	42905000	6.19183e+07	77834000	34928000	15953000	56317000	89094000	40344000	0.47093	0.54055	0.6023	0.4828	0.77739	0.78352	17730000	8952800	3991700	10174000	12160000	11539000	9	9	9	7	9	9	9	9	9	7	9	9
150.1	T-complex protein 1 subunit theta [Gallus gallus]	NP_001004389.2 (+6)	60 kDa	0.16	0.07	0.83	1	46.1777	45.1377	49.275	42.494	46.764	39.939	53.33	42.144	0.47	1.4	3.85013e+07	5.56177e+07	70150000	29401000	15953000	48856000	82548000	35449000	0.47093	0.54055	0.6023	0.4828	0.77739	0.78352	17730000	8952800	3991700	10174000	12160000	11539000	3	4	3	2	3	2	3	4	3	2	3	2
151	Cluster of PREDICTED: citrate synthase, mitochondrial isoform X2 [Gallus gallus] (XP_015155774.1)	XP_015155774.1 [2]	56 kDa	0.15	0.04	0.57	1.1	33.0707	35.0353	33.714	33.867	31.631	33.952	40.819	30.335	0.024	1.4	3.07743e+07	4.19663e+07	36325000	28349000	27649000	44621000	41803000	39475000	0.20599	0.27836	0.26345	0.24152	0.41056	0.34272	9461000	8469100	7728300	11392000	12647000	15685000	7	8	7	6	8	7	7	8	7	6	8	7
151.1	PAB-dependent poly(A)-specific ribonuclease subunit 2 [Chelonia mydas]	EMP31034.1	241 kDa	0.25	0.13	0.75	0.9	12.6417	11.968	14.214	10.935	12.776	12.162	14.815	8.927	0.054	1.2	3.38213e+07	3.91387e+07	35061000	36419000	29984000	39171000	39517000	38728000	0.05924	0.067997	0.075765	0.068586	0.11825	0.098561	2989600	2692100	2517700	3704500	4009500	5152000	1	1	1	1	1	1	1	1	1	1	1	1
151.2	PREDICTED: citrate synthase, mitochondrial isoform X2 [Gallus gallus]	XP_015155774.1	56 kDa	0.11	0.11	0.26	1.1	19.788	22.304	18.846	22.266	18.252	21.09	25.15	20.672	0.09	1.4	4.49697e+07	6.28227e+07	57365000	37416000	40128000	72888000	58402000	57178000	0.35274	0.48872	0.45114	0.41445	0.70286	0.58687	15932000	14246000	12939000	19079000	21285000	26218000	0	1	0	0	0	0	0	1	0	0	0	0
152	PREDICTED: LOW QUALITY PROTEIN: phosphoribosylformylglycinamidine synthase-like, partial [Gallus gallus]	XP_015128884.1	70 kDa	0.09	0.06	0.0012	1.9	44.4827	83.9723	42.358	47.597	43.493	83.818	76.121	91.978	0.77	1.1	1.64763e+07	18279000	17539000	18491000	13399000	15956000	9922000	28959000	0.44338	0.31267	0.49041	0.55916	0.53898	0.63796	2210500	3479300	2654100	3066500	1619800	6357900	9	6	7	7	6	6	9	6	8	8	7	7
153	Cluster of PREDICTED: 40S ribosomal protein S6 [Meleagris gallopavo] (XP_010724000.1)	XP_010724000.1 [9]	29 kDa	0.19	0.35	0.16	0.6	27.2013	17.1257	38.036	23.799	19.769	18.037	19.858	13.482	0.87	1.1	2.99947e+07	33152000	14552000	12252000	63180000	33949000	20889000	44618000	0.69149	0.55696	0.82998	1.2165	0.57535	0.56663	8384900	10025000	18516000	20903000	17210000	15366000	6	4	4	6	4	3	7	4	5	6	4	3
153.1	PREDICTED: 40S ribosomal protein S6 [Meleagris gallopavo]	XP_010724000.1	29 kDa	0.2	0.35	0.2	0.7	21.5647	14.458	29.979	18.99	15.725	15.182	16.992	11.2	0.87	1.1	2.99947e+07	33152000	14552000	12252000	63180000	33949000	20889000	44618000	1.0439	0.55696	0.82998	1.2165	0.801	0.56663	14526000	10025000	18516000	20903000	29371000	15366000	1	0	0	1	0	0	1	0	0	1	0	0
153.2	ribosomal protein S6 [Callorhinchus milii]	AFK10567.1 (+7)	29 kDa	0.09	0.44	0.073	0.4	3.71753	1.43343	5.5932	2.9312	2.6282	1.588	1.3438	1.3685	0.79	1.3	9.76921e+06	1.23391e+07	4607600	358020	24342000	14795000	2891200	19331000	0.33904	0.24316	0.27094	0.49441	0.3497	0.16538	2244100	24901	1974900	3612000	5049300	1757200	0	0	0	0	0	0	0	0	0	0	0	0
154	Cluster of PREDICTED: LOW QUALITY PROTEIN: T-complex protein 1 subunit gamma [Gallus gallus] (XP_015153803.1)	XP_015153803.1	60 kDa	0.21	0.09	0.14	1.3	29.4773	38.386	30.256	26.545	31.631	32.891	47.438	34.829	0.36	2.3	4.63407e+07	1.08653e+08	75326000	19488000	44208000	91971000	217510000	16477000	0.39182	0.3016	0.41613	0.47447	0.5371	0.65189	14296000	4609500	7063100	15981000	11694000	3544400	7	5	6	6	6	7	7	5	6	6	6	7
154.1	PREDICTED: LOW QUALITY PROTEIN: T-complex protein 1 subunit gamma [Gallus gallus]	XP_015153803.1	60 kDa	0.21	0.09	0.15	1.3	27.2513	35.179	27.849	24.637	29.268	30.019	43.445	32.073	0.36	2.3	4.63407e+07	1.08653e+08	75326000	19488000	44208000	91971000	217510000	16477000	0.39182	0.3016	0.41613	0.47447	0.5371	0.65189	14296000	4609500	7063100	15981000	11694000	3544400	4	2	3	3	3	4	4	2	3	3	3	4
155	Cluster of PREDICTED: 26S proteasome non-ATPase regulatory subunit 11 [Gallus gallus] (XP_015154772.1)	XP_015154772.1 [6]	47 kDa	0.14	0.09	0.011	0.7	57.5007	38.7873	51.867	61.327	59.308	32.891	43.025	40.446	0.97	1	3.02223e+07	3.07293e+07	50724000	15644000	24299000	27279000	21445000	43464000	0.39795	0.51474	0.57354	0.63404	0.71774	0.57895	6332400	2838000	5695500	5902700	6126400	6708400	8	8	8	6	6	5	8	8	8	6	6	5
155.1	PREDICTED: 26S proteasome non-ATPase regulatory subunit 11 [Gallus gallus]	XP_015154772.1 (+4)	47 kDa	0.13	0.1	0.014	0.7	44.6913	30.2953	39.536	47.379	47.159	25.911	33.551	31.424	0.97	1	3.02223e+07	3.07293e+07	50724000	15644000	24299000	27279000	21445000	43464000	0.52842	0.72245	0.80498	0.63404	0.71774	0.57895	9560300	3969000	8919400	5902700	6126400	6708400	1	1	1	1	1	1	1	1	1	1	1	1
155.2	PREDICTED: 26S proteasome non-ATPase regulatory subunit 11 [Callorhinchus milii]	XP_007905551.1	47 kDa	0.16	0.08	0.013	0.7	12.0653	8.0891	11.638	13.177	11.381	6.6205	9.0104	8.6364	0.98	1	2.25297e+07	2.24033e+07	31426000	13571000	22592000	25028000	16744000	25438000	0.26748	0.30703	0.3421	0.28123	0.20412	0.20573	3104500	1707000	2471500	1848300	547390	2088000	1	0	0	0	0	0	1	0	0	0	0	0
156	Cluster of probable ATP-dependent RNA helicase DDX5 [Gallus gallus] (NP_990158.1)	NP_990158.1 [8]	67 kDa	0.11	0.08	0.81	1	24.2457	23.7637	25.069	21.968	25.7	21.22	26.477	23.594	0.98	1	4.19063e+07	4.22357e+07	60761000	32112000	32846000	31986000	42244000	52477000	0.47378	0.3992	0.4448	0.2662	0.57411	0.57863	9380000	5728100	8638600	2836000	7017500	9855200	9	8	8	5	7	7	9	8	8	5	7	7
156.1	probable ATP-dependent RNA helicase DDX5 [Gallus gallus]	NP_990158.1 (+7)	67 kDa	0.16	0.12	0.95	1	22.6093	22.4357	24.379	19.484	23.965	18.646	25.737	22.924	0.82	0.9	4.47197e+07	4.22353e+07	60761000	32112000	41286000	31986000	42243000	52477000	0.47378	0.3992	0.4448	0.2662	0.57411	0.57863	9380000	5728100	8638600	2836000	7017500	9855200	5	4	3	2	3	4	5	4	3	2	3	4
157	Cluster of putative ribosomal protein L27 variant 1 [Taeniopygia guttata] (ACH44596.1)	ACH44596.1 [25]	16 kDa	0.12	0.3	0.14	0.7	15.3797	10.2235	17.289	10.069	18.781	10.61	8.8256	11.235	0.51	1.2	144039000	1.69897e+08	86617000	180340000	165160000	146720000	212090000	150880000	0.70775	0	0	0.61027	0	0.69627	29100000	0	0	52547000	0	59541000	3	1	1	2	1	2	3	1	1	2	1	2
157.1	putative ribosomal protein L27 variant 1 [Taeniopygia guttata]	ACH44596.1 (+24)	16 kDa	0.12	0.3	0.14	0.7	14.1784	9.42523	15.939	9.2823	17.314	9.7813	8.1364	10.358	0.51	1.2	144039000	1.69897e+08	86617000	180340000	165160000	146720000	212090000	150880000	0.70775	0.21388	0.23831	0.61027	0.30759	0.69627	29100000	27176000	29032000	52547000	35823000	59541000	0	0	0	0	0	0	0	0	0	0	0	0
158	Cluster of PREDICTED: phosphate carrier protein, mitochondrial isoform X1 [Gallus gallus] (XP_015140161.1)	XP_015140161.1 [8]	40 kDa	0.09	0.32	0.051	0.5	23.3293	11.306	31.985	19.222	18.781	11.671	12.135	10.112	0.12	15	2.72327e+07	4.02039e+08	21082000	16070000	44546000	55536000	701620000	448960000	0.32667	0.37496	0.29892	0.2169	0	0	13084000	12276000	13483000	19332000	0	0	4	4	3	2	1	1	4	4	3	2	1	1
158.1	PREDICTED: phosphate carrier protein, mitochondrial isoform X1 [Gallus gallus]	XP_015140161.1 (+7)	40 kDa	0.1	0.32	0.039	0.4	20.488	8.88567	28.116	16.761	16.587	9.3263	9.4536	7.8771	0.12	15	2.72327e+07	4.02039e+08	21082000	16070000	44546000	55536000	701620000	448960000	0.32667	0.37496	0.29892	0.2169	0.11727	0.11819	13084000	12276000	13483000	19332000	33859000	25263000	2	2	1	1	0	0	2	2	1	1	0	0
159	Cluster of T-complex protein 1 subunit eta [Gallus gallus] (NP_001026712.2)	NP_001026712.2 [10]	59 kDa	0.19	0.17	0.69	0.9	29.901	28.071	24.205	33.867	31.631	28.647	33.096	22.47	0.78	1.1	2.48803e+07	2.75307e+07	20067000	17005000	37569000	36585000	15162000	30845000	0.54877	0.44786	0.49902	1.0454	0.69227	0.32862	3927100	3449900	3941300	5993200	2372300	1362100	8	11	10	10	10	7	9	12	11	11	11	8
159.1	T-complex protein 1 subunit eta [Gallus gallus]	NP_001026712.2 (+5)	59 kDa	0.2	0.16	0.63	0.9	19.4363	18.003	15.798	21.666	20.845	19.075	20.914	14.02	0.75	1.1	2.43387e+07	2.75307e+07	20067000	15236000	37713000	36585000	15162000	30845000	0.54877	0.72347	0.80612	1.0454	1.0405	0.55205	3927100	4664600	5558500	5993200	2671400	2231700	0	1	1	2	2	0	0	1	1	2	2	0
159.2	T-complex protein 1 subunit eta [Xenopus tropicalis]	NP_001032347.1	59 kDa	0.4	0.32	0.61	1.2	3.01077	3.56267	2.1407	4.0518	2.8398	2.8833	5.1995	2.6052	0.56	0.8	4.73677e+07	3.89717e+07	53741000	32846000	55516000	54481000	17517000	44917000	0.20844	0.23926	0.26659	0.30396	0.34409	0.25204	4084700	3702300	4145900	3481400	2073100	1608400	0	1	0	0	1	1	0	1	0	0	1	1
159.3	PREDICTED: T-complex protein 1 subunit eta [Takifugu rubripes]	XP_003977964.1	59 kDa	0.23	0.21	0.28	0.8	3.50973	2.80337	2.6775	4.0083	3.8434	3.0063	3.3222	2.0816	0.2	2.2	1.75553e+07	3.89717e+07	8292000	10330000	34044000	54481000	17517000	44917000	0.26781	0.38086	0.42436	0.48386	0.54773	0.34536	763720	1982900	2119500	3379000	2012200	1561100	0	1	1	0	0	0	0	1	1	0	0	0
159.4	PREDICTED: T-complex protein 1 subunit eta [Nanorana parkeri]	XP_018425642.1	59 kDa	0.2	0.09	0.52	0.9	2.77227	2.5438	2.479	2.9698	2.868	2.778	2.8855	1.9679	0.62	1.3	29676000	3.89717e+07	20067000	13445000	55516000	54481000	17517000	44917000	0.26954	0.30939	0.42718	0.48707	0.44495	0.34752	4165200	3727500	4145900	3481400	2073100	1608400	0	0	0	0	0	0	0	0	0	0	0	0
159.5	LOW QUALITY PROTEIN: T-complex protein 1 subunit eta-like [Mus pahari]	XP_021073409.1	59 kDa	0.77	0.04	0.97	1	0.7832	0.797493	0.76777	0.76053	0.8213	0.52893	0.36665	1.4969	0.29	0.3	1.288e+07	3.29383e+06	24575000	14065000	0.90827	1.1099	9881500	1.1874	0.097896	0.054478	0.060701	0.069211	0.078347	0.16288	728520	397400	0	0	312940	0	0	0	0	0	0	1	0	0	0	0	0	1
160	Cluster of unnamed protein product [Oncorhynchus mykiss] (CDQ66327.1)	CDQ66327.1 [4]	48 kDa	0.04	0.08	0.00071	0.5	60.6043	33.2447	57.919	57.666	66.228	31.83	34.199	33.705	0.7	1.2	2.15957e+07	25634900	13343000	27329000	24115000	40530000	26784000	9590700	0	0	0.40884	0	0	0	0	0	5502400	0	0	0	7	5	6	3	3	4	7	5	6	3	3	4
160.1	PREDICTED: heterogeneous nuclear ribonucleoprotein K isoform X1 [Peromyscus maniculatus bairdii]	XP_006981740.1 (+3)	51 kDa	0.04	0.08	0.00046	0.5	16.1463	8.3933	15.393	15.473	17.573	8.1971	8.7516	8.2312	0.77	1.1	2.24947e+07	25634900	13343000	27329000	26812000	40530000	26784000	9590700	0.48256	0.36692	0.40884	0.25982	0.29412	0.41	4471500	4792600	5502400	4805700	3992400	2604700	0	0	0	0	0	0	0	0	0	0	0	0
161	Cluster of PREDICTED: proliferation-associated protein 2G4 [Gallus gallus] (XP_015155794.1)	XP_015155794.1 [4]	44 kDa	0.05	0.15	0.053	0.8	31.0767	23.3883	34.578	32.952	25.7	22.281	23.167	24.717	0.48	0.7	104441000	6.94568e+07	143120000	100710000	69493000	8485300	143400000	56485000	0.39925	0.35061	0.33774	0.31977	0.65906	0.36483	17072000	9116500	5726700	170800	2794600	7965800	7	6	6	5	7	5	7	6	6	5	7	5
161.1	PREDICTED: proliferation-associated protein 2G4 [Gallus gallus]	XP_015155794.1 (+1)	44 kDa	0.03	0.19	0.13	0.8	23.4643	18.653	26.311	25.671	18.411	18.045	18.784	19.13	0.47	0.6	1.09547e+08	66275100	179810000	95137000	53695000	8485300	143400000	46940000	0.48011	0.43948	0.48969	0.4277	0.79254	0.48797	23103000	12938000	5726700	341590	5589300	11458000	3	3	3	2	3	2	3	3	3	2	3	2
161.2	Proliferation-associated protein 2G4 [Ophiophagus hannah]	ETE68956.1 (+1)	41 kDa	0.21	0.09	0.0058	0.5	5.20973	2.85593	5.7145	4.7669	5.1478	2.9763	2.2136	3.3779	0.29	0.4	8.17487e+07	3.28083e+07	128960000	62591000	53695000	1.1099	1.2922	98425000	0.31839	0.26175	0.18579	0.21184	0.52559	0.24169	11041000	5294800	5726700	0	0	4473300	1	1	1	1	1	1	1	1	1	1	1	1
162	Cluster of unnamed protein product [Gallus gallus] (CAA36917.1)	CAA36917.1 [3]	114 kDa	0.13	0.44	0.76	1.1	34.0393	36.9493	17.289	39.359	45.47	31.83	40.819	38.199	0.51	1.4	3.81447e+07	5.17743e+07	38361000	39800000	36273000	51129000	84667000	19527000	0.075997	0.11821	0.13171	0.15018	0.12545	0.26556	1852600	3970600	4215600	4029900	2968400	1940600	3	4	4	4	3	5	3	4	4	4	3	6
162.1	unnamed protein product [Gallus gallus]	CAA36917.1 (+2)	114 kDa	0.13	0.43	0.78	1.1	32.092	34.568	16.428	37.125	42.723	29.82	38.317	35.567	0.51	1.4	3.81447e+07	5.17743e+07	38361000	39800000	36273000	51129000	84667000	19527000	0.075997	0.11821	0.13171	0.15018	0.12545	0.26556	1852600	3970600	4215600	4029900	2968400	1940600	1	2	2	2	1	3	1	2	2	2	1	3
163	Cluster of single-stranded DNA-binding protein, mitochondrial [Gallus gallus] (NP_001264936.1)	NP_001264936.1	17 kDa	0.1	0.03	0.25	1.1	36.1853	39.3767	35.443	37.528	35.585	41.379	41.922	34.829	0.24	2	1.36368e+07	2.78957e+07	7450300	21980000	11480000	11103000	28533000	44051000	1.3254	1.5214	1.2073	1.3765	2.1879	1.052	4611200	6238200	6950400	6043000	11213000	4732100	4	4	3	4	3	3	5	5	4	4	5	3
163.1	single-stranded DNA-binding protein, mitochondrial [Gallus gallus]	NP_001264936.1	17 kDa	0.1	0.03	0.25	1.1	36.1853	39.3767	35.443	37.528	35.585	41.379	41.922	34.829	0.24	2	1.36368e+07	2.78957e+07	7450300	21980000	11480000	11103000	28533000	44051000	1.3254	1.5214	1.2073	1.3765	2.1879	1.052	4611200	6238200	6950400	6043000	11213000	4732100	4	4	3	4	3	3	5	5	4	4	5	3
165	Cluster of ribosomal protein S13 [Ailuropoda melanoleuca] (ADT82659.1)	ADT82659.1 [47]	17 kDa	0.1	0.31	0.5	0.9	34.8007	29.992	43.223	38.444	22.735	26.525	31.993	31.458	1	1	1.58131e+07	15795000	13302000	24235000	9902200	14996000	18793000	13596000	1.3254	1.5214	1.2073	1.3765	1.5582	1.5705	5904400	7700200	6034100	6809700	8944000	9405800	4	4	4	4	4	4	5	5	4	4	4	4
165.1	ribosomal protein S13 [Ailuropoda melanoleuca]	ADT82659.1 (+46)	17 kDa	0.08	0.31	0.53	0.9	32.3773	28.2717	39.634	36.669	20.829	25.647	28.947	30.221	1	1	1.58131e+07	15795000	13302000	24235000	9902200	14996000	18793000	13596000	1.3254	1.5214	1.2073	1.3765	1.5582	1.5705	5904400	7700200	6034100	6809700	8944000	9405800	2	2	2	2	2	2	3	3	2	2	2	2
166	Cluster of PREDICTED: 60S ribosomal protein L18a [Gallus gallus] (XP_015138221.1)	XP_015138221.1 [2]	21 kDa	0.38	0.14	0.6	1.1	29.5683	33.9777	33.714	29.291	25.7	37.135	19.858	44.94	0.032	1.6	2.60377e+07	4.25693e+07	33261000	18562000	26290000	48021000	41074000	38613000	0.73165	0.57406	0.63964	0.72932	0.82559	1.2173	8651100	4507400	6765200	13970000	9880300	16916000	4	3	3	3	3	4	4	3	3	3	3	4
166.1	PREDICTED: 60S ribosomal protein L18a [Gallus gallus]	XP_015138221.1 (+1)	21 kDa	0.38	0.14	0.6	1.1	28.934	33.271	32.997	28.652	25.153	36.413	19.438	43.962	0.032	1.6	2.60377e+07	4.25693e+07	33261000	18562000	26290000	48021000	41074000	38613000	0.73165	0.57406	0.63964	0.72932	0.82559	1.2173	8651100	4507400	6765200	13970000	9880300	16916000	1	1	1	2	1	1	1	1	1	2	1	1
167	Cluster of acetyl-CoA acetyltransferase, mitochondrial [Gallus gallus] (NP_001264708.1)	NP_001264708.1 [2]	44 kDa	0.04	0.2	0.023	1.4	56.914	80.7427	47.545	54.004	69.193	77.452	81.637	83.139	0.034	1.8	7.69227e+07	1.41987e+08	50669000	92633000	87466000	126650000	125930000	173380000	0.20898	0.23987	0.26728	0.30475	0.34498	0.34769	8912300	11081000	12125000	18175000	11250000	17827000	3	3	3	3	3	3	3	3	3	3	3	3
167.1	acetyl-CoA acetyltransferase, mitochondrial [Gallus gallus]	NP_001264708.1 (+1)	44 kDa	0.04	0.19	0.022	1.4	52.8873	75.107	44.376	50.084	64.202	71.988	75.698	77.635	0.034	1.8	7.69227e+07	1.41987e+08	50669000	92633000	87466000	126650000	125930000	173380000	0.20898	0.23987	0.26728	0.30475	0.34498	0.34769	8912300	11081000	12125000	18175000	11250000	17827000	1	1	1	1	1	1	1	1	1	1	1	1
168	protein TENP [Gallus gallus]	BAU79380.1 (+1)	47 kDa	NaN%	0.04	< 0.00010	0	80.5687	0	80.395	84.21	77.101	0	0	0	< 0.00010	0	4.41257e+07	0	46612000	46144000	39621000	0	0	0	0.98247	0.84746	0.80498	0	0	0	33818000	29305000	28268000	-1	-1	-1	8	8	7				11	9	8
169	Cluster of PREDICTED: very-long-chain 3-oxoacyl-CoA reductase [Gallus gallus] (XP_015142684.1)	XP_015142684.1	43 kDa	0.45	0.14	0.65	0.9	36.7213	32.2777	31.12	37.528	41.516	47.744	18.754	30.335	0.32	0.7	3.48247e+07	2.29269e+07	35132000	31180000	38162000	41117000	5599600	22064000	0.21684	0	0.27732	0.44057	0.22849	0.36076	3704200	0	4900400	5272800	601020	3353500	3	2	3	4	3	3	4	3	4	5	3	4
169.1	PREDICTED: very-long-chain 3-oxoacyl-CoA reductase [Gallus gallus]	XP_015142684.1	43 kDa	0.37	0.18	0.81	0.9	29.3037	27.6037	23.25	31.121	33.54	38.196	17.651	26.964	0.28	0.6	38780000	2.46302e+07	35132000	39454000	41754000	44256000	5223500	24411000	0.21684	0.15888	0.27732	0.44057	0.22849	0.36076	3704200	1981900	4900400	5272800	601020	3353500	1	1	1	3	2	2	2	2	2	4	2	3
170	Cluster of vesicle-trafficking protein SEC22b precursor [Gallus gallus] (NP_001026437.1)	NP_001026437.1 [5]	25 kDa	0.32	0.07	0.041	0.6	63.6877	40.1433	63.105	68.65	59.308	45.622	25.374	49.434	0.28	2.5	12908600	32398000	13491000	17673000	7561800	23773000	62388000	11033000	1.2974	1.8506	1.6593	1.1486	0	0.96887	8905500	8957800	6129000	10702000	0	7659700	6	6	6	5	1	4	7	8	7	5	1	4
170.1	vesicle-trafficking protein SEC22b precursor [Gallus gallus]	NP_001026437.1 (+4)	25 kDa	0.32	0.08	0.043	0.6	63.459	40.1103	62.782	68.564	59.031	45.523	25.374	49.434	0.28	2.5	12908600	32398000	13491000	17673000	7561800	23773000	62388000	11033000	1.2974	1.8506	1.6593	1.1486	0.19162	0.96887	8905500	8957800	6129000	10702000	4516100	7659700	5	5	5	4	1	4	6	7	6	4	1	4
171	PREDICTED: nucleoplasmin-3 [Gallus gallus]	XP_001233764.2	16 kDa	0.2	0.4	0.22	0.6	28.0193	18.186	38.036	30.206	15.816	22.281	16.548	15.729	0.21	0.7	17359400	1.14353e+07	20706000	21799000	9573200	11992000	10118000	12196000	1.0168	1.1672	1.3005	1.4828	1.6786	1.6918	7389500	5240300	5133500	7446000	5398800	5728700	3	3	4	4	3	3	4	4	4	4	4	4
172	Cluster of PREDICTED: 40S ribosomal protein S7 [Fulmarus glacialis] (XP_009572431.1)	XP_009572431.1	24 kDa	0.54	0.35	0.95	1	21.147	21.7013	29.392	19.222	14.827	35.013	13.238	16.853	0.22	3	8.76547e+06	25881000	7427600	12359000	6509800	12808000	49075000	15760000	0.83309	0.48748	0.33469	0.89504	0	0.43539	4301100	5103000	2413700	10604000	0	3322500	4	3	2	4	1	2	5	3	2	4	1	2
172.1	PREDICTED: 40S ribosomal protein S7 [Fulmarus glacialis]	XP_009572431.1	24 kDa	0.54	0.36	0.95	1	19.6217	20.1033	27.375	17.795	13.695	32.467	12.228	15.615	0.22	3	8.76547e+06	25881000	7427600	12359000	6509800	12808000	49075000	15760000	0.83309	0.48748	0.33469	0.89504	0.2	0.43539	4301100	5103000	2413700	10604000	4144500	3322500	0	0	0	1	0	0	0	0	0	1	0	0
173	enhancer of rudimentary homolog [Gallus gallus]	NP_001006475.1 (+31)	12 kDa	0.08	0.12	0.69	1	24.3453	25.1983	22.476	22.883	27.677	25.464	23.167	26.964	0.95	1	57114000	5.99667e+07	38787000	33815000	98740000	53220000	1.2922	126680000	0.56842	0.65244	0.72698	0.8289	0.40393	0.40711	13749000	15638000	17357000	26046000	0	24950000	2	2	2	2	1	1	2	2	2	2	1	1
174	Cluster of matrin-3 [Gallus gallus] (NP_989478.1)	NP_989478.1	101 kDa	0.09	0.46	0.49	1.2	13.6549	16.4593	6.9157	19.222	14.827	14.854	16.548	17.976	0.24	2.7	8.21593e+06	2.20677e+07	1476800	12756000	10415000	24326000	4734200	37143000	0	0.17102	0.14966	0.12566	0	0.19469	0	1167300	1644000	471520	0	2548800	1	4	3	2	2	3	1	5	4	3	3	4
174.1	matrin-3 [Gallus gallus]	NP_989478.1	101 kDa	0.13	0.46	0.61	1.2	13.5242	15.566	6.8447	19.043	14.685	14.701	14.194	17.803	0.24	2.7	8.21593e+06	2.20677e+07	1476800	12756000	10415000	24326000	4734200	37143000	0.027698	0.17102	0.14966	0.12566	0.093116	0.19469	25943	1167300	1644000	471520	88848	2548800	0	2	1	0	0	1	0	2	1	0	0	1
175	Cluster of cognin/prolyl-4-hydroxylase/protein disulfide isomerase, partial [Gallus gallus] (AAA49054.2)	AAA49054.2 [6]	59 kDa	0.18	0.07	0.21	1.2	25.2193	30.0407	23.34	25.629	26.689	24.403	30.89	34.829	0.21	0.8	62611000	50355000	53587000	57190000	77056000	57495000	48117000	45453000	0.21108	0.17602	0.19613	0.30781	0.44978	0.56193	4475100	2662900	4179700	5419500	4231700	4625800	4	2	2	3	4	5	4	3	3	4	5	6
175.1	cognin/prolyl-4-hydroxylase/protein disulfide isomerase, partial [Gallus gallus]	AAA49054.2 (+5)	59 kDa	0.17	0.07	0.21	1.2	25.212	30.0087	23.318	25.629	26.689	24.394	30.852	34.78	0.21	0.8	62611000	50355000	53587000	57190000	77056000	57495000	48117000	45453000	0.21108	0.17602	0.19613	0.30781	0.44978	0.56193	4475100	2662900	4179700	5419500	4231700	4625800	2	2	2	2	2	2	2	3	3	3	3	3
176	Cluster of PREDICTED: monofunctional C1-tetrahydrofolate synthase, mitochondrial [Gallus gallus] (XP_004935674.1)	XP_004935674.1	101 kDa	0.06	0.87	0.021	2.9	11.7523	33.9873	0	16.476	18.781	31.83	35.303	34.829	0.19	2.2	8541000	1.88967e+07	0	15164000	10459000	18847000	10574000	27269000	0	0.17061	0.14931	0.31492	0.3565	0.3023	-1	1698100	1258400	1934300	916470	3144500		5	4	6	6	5		5	4	7	7	6
176.1	PREDICTED: monofunctional C1-tetrahydrofolate synthase, mitochondrial [Gallus gallus]	XP_004935674.1	101 kDa	0.05	0.87	0.02	2.9	11.0397	32.1897	0	15.411	17.708	30.387	33.483	32.699	0.19	2.2	8541000	1.88967e+07	0	15164000	10459000	18847000	10574000	27269000	0	0.17061	0.14931	0.31492	0.3565	0.3023	-1	1698100	1258400	1934300	916470	3144500		1	1	3	2	1		1	1	3	2	1
177	Ribosomal protein S14, partial [Canis lupus familiaris]	CAB46816.1	8 kDa	0.08	0.19	0.0062	0.4	13.8857	5.83313	10.931	14.91	15.816	6.3659	5.516	5.6175	0.086	2.2	11571700	25690000	17018000	10252000	7445100	34811000	26611000	15648000	11.2	8.3846	3.7189	1.3253	1.5002	1.512	15097000	23748000	6217600	7287200	12726000	8519400	4	4	4	2	2	2	5	4	4	2	2	2
178	Cluster of 3-ketoacyl-CoA thiolase, mitochondrial [Gallus gallus] (NP_001006571.1)	NP_001006571.1	42 kDa	0.13	0.1	0.00059	4.1	5.4952	22.3273	6.0512	5.492	4.9424	19.098	23.167	24.717	0.22	0.5	77387000	4.13337e+07	91342000	60604000	80215000	16635000	19985000	87381000	0.22263	0	0.18156	0.5925	1.0307	0.67599	8030900	0	3845600	3819700	10515000	13373000	2	1	2	5	6	5	3	2	2	5	7	5
178.1	3-ketoacyl-CoA thiolase, mitochondrial [Gallus gallus]	NP_001006571.1	42 kDa	0.13	0.1	0.00054	4.1	5.46453	22.1877	6.0083	5.492	4.8933	19.071	22.959	24.533	0.22	0.5	77387000	4.13337e+07	91342000	60604000	80215000	16635000	19985000	87381000	0.22263	0.16295	0.18156	0.5925	1.0307	0.67599	8030900	2490700	3845600	3819700	10515000	13373000	1	1	1	4	4	3	2	2	1	4	5	3
179	Cluster of uncharacterized protein LOC734509 [Xenopus laevis] (NP_001089459.1)	NP_001089459.1 [2]	15 kDa	0.2	0.19	0.92	1	21.924	21.5513	26.781	19.222	19.769	19.077	26.477	19.1	0.13	2.5	6.41167e+07	160970000	41354000	17426000	133570000	105100000	228110000	149700000	3.0953	1.9092	0.57316	1.6936	0.73978	0.74561	27807000	26671000	31673000	33946000	50495000	43094000	5	5	2	3	2	2	6	5	2	3	2	2
179.1	uncharacterized protein LOC734509 [Xenopus laevis]	NP_001089459.1 (+1)	15 kDa	0.19	0.21	0.89	1	14.8437	14.4867	18.491	12.818	13.222	13.023	17.678	12.759	0.13	2.5	6.41167e+07	160970000	41354000	17426000	133570000	105100000	228110000	149700000	3.0953	1.9092	0.57316	1.6936	0.73978	0.74561	27807000	26671000	31673000	33946000	50495000	43094000	1	0	0	1	0	0	1	0	0	1	0	0
180	Cluster of ras-related protein Rab-11B [Gallus gallus] (NP_001012569.1)	NP_001012569.1 [9]	25 kDa	0.78	0.18	0.032	0.4	30.7453	11.2694	37.172	28.375	26.689	16.976	1.1032	15.729	0.53	1.2	21173000	2.46723e+07	21133000	16945000	25441000	22847000	33189000	17981000	0.72413	0.46909	0.4972	0.36815	0	0.67993	7834100	5449400	5516800	3063400	0	4909900	6	3	3	2	1	3	6	3	3	2	1	3
180.1	ras-related protein Rab-11B [Gallus gallus]	NP_001012569.1 (+5)	25 kDa	0.78	0.22	0.035	0.4	12.16	4.3579	15.186	10.973	10.321	6.5646	0.42661	6.0825	0.53	1.2	21173000	2.46723e+07	21133000	16945000	25441000	22847000	33189000	17981000	1.0378	0.46909	0.52267	0.36815	0.19342	0.67993	8421300	5449400	5516800	3063400	2102100	4909900	1	0	0	0	0	0	1	0	0	0	0	0
180.2	PREDICTED: ras-related protein Rab-11A [Melopsittacus undulatus]	XP_005148906.1	27 kDa	0.78	0.16	0.031	0.4	7.45177	2.76988	8.8212	6.9743	6.5598	4.1725	0.27115	3.866	0.5	1.2	20890000	2.46723e+07	20284000	16945000	25441000	22847000	33189000	17981000	0.52808	0.42337	0.47173	0.33442	0.17679	0.61366	6944900	5449400	5516800	3063400	2102100	4909900	0	0	0	0	0	0	0	0	0	0	0	0
180.3	PREDICTED: ras-related protein Rab-11A-like isoform X1 [Sinocyclocheilus rhinocerous]	XP_016429710.1 (+1)	24 kDa	0.78	0.16	0.031	0.4	9.5811	3.56789	11.31	8.9836	8.4497	5.3746	0.34928	4.9798	0.96	1	2.43267e+07	2.46723e+07	30594000	16945000	25441000	22847000	33189000	17981000	0.6065	0.48208	0.53715	0.37767	0.19808	0.69877	8136000	5449400	5516800	3063400	2102100	4909900	0	0	0	0	0	0	0	0	0	0	0	0
181	glutaredoxin-3 [Gallus gallus]	NP_001264313.1	37 kDa	0.21	0.22	0.35	0.8	31.638	26.2107	34.578	36.613	23.723	31.83	20.961	25.841	0.45	0.8	1.58517e+07	12384700	13946000	21594000	12015000	6509100	14244000	16401000	0.60328	0.41541	0.46286	0.52776	0.26964	0.27177	3915000	4200400	2260100	2049700	1809800	2521200	4	4	3	3	2	2	6	4	4	4	2	2
182	Cluster of ribosomal protein S9 [Homo sapiens] (AAA85659.1)	AAA85659.1 [21]	23 kDa	0.67	0.09	0.61	1.3	15.3237	19.5022	16.425	13.73	15.816	33.952	8.8256	15.729	0.91	0.9	41396000	3.829e+07	31911000	68049000	24228000	39820000	1.2922	75050000	0.27763	0	0.35508	1.3066	0	0	5377300	0	4598700	16647000	0	0	2	1	2	4	1	1	2	1	2	5	1	1
182.1	ribosomal protein S9 [Homo sapiens]	AAA85659.1 (+20)	23 kDa	0.67	0.1	0.61	1.3	14.572	18.5587	15.689	13	15.027	32.428	8.3562	14.892	0.91	0.9	41396000	3.829e+07	31911000	68049000	24228000	39820000	1.2922	75050000	0.27763	0.14693	0.35508	1.3066	0.2113	0.21297	5377300	4394800	4598700	16647000	0	6334600	1	0	1	1	0	0	1	0	1	1	0	0
183	Cluster of heterogeneous nuclear ribonucleoprotein R [Gallus gallus] (NP_001006309.3)	NP_001006309.3 [57]	71 kDa	0.15	0.5	0.8	1.1	30.4583	32.9463	13.831	43.936	33.608	28.647	31.993	38.199	0.93	1	35191000	3.40657e+07	50732000	15752000	39089000	42755000	41066000	18376000	0.12588	0.22556	0.19039	0.21709	0.20897	0.28399	3428000	1264200	6136500	3095200	2554900	3539300	4	6	5	5	4	4	4	6	5	5	4	4
183.1	heterogeneous nuclear ribonucleoprotein R [Gallus gallus]	NP_001006309.3 (+52)	71 kDa	0.17	0.54	0.77	1.1	27.21	29.9657	11.068	40.105	30.457	25.472	29.134	35.291	0.79	1.1	38954000	4.44717e+07	50732000	16908000	49222000	73973000	41066000	18376000	0.12471	0.25145	0.2183	0.24891	0.28177	0.28399	3705600	2118900	6536300	3780200	3153400	3539300	1	2	2	2	2	2	1	2	2	2	2	2
183.2	PREDICTED: heterogeneous nuclear ribonucleoprotein Q isoform X1 [Coturnix japonica]	XP_015714376.1 (+3)	70 kDa	0.06	0.17	0.45	0.9	3.24213	2.96993	2.7578	3.8217	3.1469	3.1661	2.8452	2.8985	0.65	0.8	3.89582e+07	30989000	59184000	7157500	50533000	31825000	35121000	26021000	0.12704	0.19968	0.16248	0.18526	0.13617	0.13724	3150500	409560	5736800	2410100	1956400	1670100	1	1	1	1	0	0	1	1	1	1	0	0
184	Cluster of 60S ribosomal protein L31 [Gallus gallus] (NP_001264684.1)	NP_001264684.1 [22]	14 kDa	0.11	0.17	0.64	1.1	14.83	15.7313	12.967	13.73	17.793	13.793	16.548	16.853	0.089	0.5	7.60903e+07	36855000	42476000	87016000	98779000	30083000	38254000	42228000	1.2141	0.53326	1.5527	1.7704	1.3119	2.0199	61899000	59368000	93581000	27088000	22088000	46573000	4	2	4	4	3	4	4	2	4	4	3	4
184.1	60S ribosomal protein L31 [Gallus gallus]	NP_001264684.1 (+21)	14 kDa	0.12	0.21	0.61	1.1	8.56013	9.22933	7.6483	7.3901	10.642	8.076	9.421	10.191	0.089	0.5	7.60903e+07	36855000	42476000	87016000	98779000	30083000	38254000	42228000	1.2141	0.53326	1.5527	1.7704	1.3119	2.0199	61899000	59368000	93581000	27088000	22088000	46573000	1	0	1	1	0	1	1	0	1	1	0	1
185	Cluster of cullin-associated NEDD8-dissociated protein 1 isoform X1 [Amazona aestiva] (KQK76792.1)	KQK76792.1 [11]	136 kDa	0.11	0.84	0.71	1.2	27.5758	32.8977	0.86446	39.359	42.504	31.83	29.787	37.076	0.88	1.1	13457400	1.45643e+07	1068200	23557000	15747000	16580000	13360000	13753000	0	0.16685	0.16026	0.16645	0.26667	0.25513	0	2248200	1642300	1381600	1298500	2047800	1	6	7	6	8	7	1	6	7	6	8	7
185.1	cullin-associated NEDD8-dissociated protein 1 isoform X1 [Amazona aestiva]	KQK76792.1 (+7)	136 kDa	0.12	0.83	0.94	1	7.74661	8.0469	0.33283	11.295	11.612	6.978	8.5116	8.6511	0.88	1.1	13457400	1.45643e+07	1068200	23557000	15747000	16580000	13360000	13753000	0.020421	0.15046	0.19829	0.19116	0.29654	0.25795	15353	1431300	1948400	1127500	1207300	1691600	0	1	1	1	3	2	0	1	1	1	3	2
185.2	cullin-associated and neddylation-dissociated protein 1, partial [Boa constrictor]	ADB92319.1	27 kDa	0.1	0.87	0.57	1.3	8.66533	11.3893	0	12.958	13.038	11.073	10.448	12.647	0.68	0.8	1.63727e+07	1.26397e+07	0	22001000	27117000	14859000	9818200	13242000	0	0.25849	0.28802	0.3284	0.37175	0.37468	-1	4131500	2600000	3242300	2081100	3190000		0	0	0	0	0		0	0	0	0	0
185.3	PREDICTED: cullin-associated NEDD8-dissociated protein 1-like [Melopsittacus undulatus]	XP_005145853.1	137 kDa	0.39	0.88	0.53	1.4	3.61423	5.10833	0	4.7642	6.0785	6.6061	2.8711	5.8478	0.88	0.9	11042000	9.83933e+06	0	17177000	15949000	18499000	1.2922	11019000	0	0.023325	0.052676	0.060062	0.033545	0.033809	-1	204350	446380	509850	0	171320		0	0	0	0	0		0	0	0	0	0
185.4	PREDICTED: LOW QUALITY PROTEIN: cullin-associated NEDD8-dissociated protein 1 [Esox lucius]	XP_019911664.1	145 kDa	0.17	0.81	0.84	1.1	7.54988	8.3527	0.53163	10.342	11.776	7.1721	7.9562	9.9298	0.87	1.1	17854400	19410000	1068200	28731000	23764000	21296000	20566000	16368000	0.019207	0.091596	0.10206	0.086174	0.13173	0.13277	14476	1181800	1574500	646660	607160	1261900	0	0	0	0	0	0	0	0	0	0	0	0
186	Cluster of ribosomal protein S28, partial [Cricetulus griseus] (AAG49498.1)	AAG49498.1 [5]	7 kDa	0.08	0.08	0.63	1	23.035	22.2793	23.34	21.053	24.712	21.22	24.271	21.347	0.21	4.1	10206000	4.14437e+07	5872000	4240000	20506000	15590000	27908000	80833000	1.0758	1.2348	2.6787	1.5688	1.7758	0	16110000	15463000	30229000	30182000	29796000	0	2	2	3	2	2	1	2	2	3	2	2	1
186.1	ribosomal protein S28, partial [Cricetulus griseus]	AAG49498.1 (+4)	7 kDa	0.08	0.08	0.59	1	22.151	21.2803	22.438	20.188	23.827	20.218	23.338	20.285	0.21	4.1	10206000	4.14437e+07	5872000	4240000	20506000	15590000	27908000	80833000	1.0758	1.2348	2.6787	1.5688	1.7758	0.70035	16110000	15463000	30229000	30182000	29796000	31840000	1	1	2	1	1	0	1	1	2	1	1	0
187	Cluster of PREDICTED: elongation factor 1-delta [Gallus gallus] (XP_015156527.1)	XP_015156527.1	32 kDa	0.21	0.19	0.13	0.7	24.0637	17.5197	29.392	21.053	21.746	19.098	13.238	20.223	0.54	0.7	27365000	1.93988e+07	25653000	45140000	11302000	31989000	17142000	9065500	0.5559	0.63807	0.90641	0.81064	0.91765	1.463	4756900	2400800	1693400	5947500	3970700	2938600	3	3	4	3	3	5	5	5	6	5	5	7
187.1	PREDICTED: elongation factor 1-delta [Gallus gallus]	XP_015156527.1	32 kDa	0.21	0.19	0.12	0.7	23.0513	16.7737	27.988	20.349	20.817	18.101	12.861	19.359	0.54	0.7	27365000	1.93988e+07	25653000	45140000	11302000	31989000	17142000	9065500	0.5559	0.63807	0.90641	0.81064	0.91765	1.463	4756900	2400800	1693400	5947500	3970700	2938600	1	1	1	1	1	1	2	2	2	2	2	2
188	Cluster of PREDICTED: ADP-ribosylation factor 2-like [Callorhinchus milii] (XP_007905553.1)	XP_007905553.1 [4]	21 kDa	0.38	0.45	0.38	0.7	35.6737	25.096	53.532	31.464	22.025	23.235	35.402	16.651	0.6	1.3	7.19957e+06	9.00577e+06	5289600	12052000	4257100	5920400	8307900	12789000	1.2182	0.4678	0.52124	0.91064	0.67278	0.513	2809800	2342700	1951900	2039300	3033000	1803800	9	4	4	5	4	2	10	4	4	5	4	2
188.1	PREDICTED: ADP-ribosylation factor 2-like [Callorhinchus milii]	XP_007905553.1	21 kDa	0.43	0.48	0.31	0.6	9.9047	6.222	15.228	6.1448	8.3413	7.1905	8.2701	3.2054	0.27	1.6	9578400	14970600	9276000	14517000	4942200	8915800	16152000	19844000	1.0214	0.35392	0.64814	0.73901	0.50899	0.23466	3707200	2703900	2075700	1936600	3251000	1954100	1	1	1	1	1	0	1	1	1	1	1	0
188.2	ADP-ribosylation factor 4, partial [Merops nubicus]	KFQ23395.1 (+1)	18 kDa	1.3	0.88	0.26	0.3	2.3339	0.639577	3.8848	3.1169	0	0.30873	1.61	0	0.66	0.5	1.58017e+06	753501	4740500	0.88942	0.90827	1.1099	2260500	1.1874	0.88796	0.18609	0	0.23642	0.26763	0	1332300	0	0	0	208260	0	1	0	0	0	0	0	1	0	0	0	0	0
188.3	PREDICTED: ADP-ribosylation factor 4 [Coturnix japonica]	XP_015730397.1	21 kDa	0.18	0.52	0.21	0.5	7.7111	4.19193	11.888	7.2854	3.9599	3.6911	5.0679	3.8168	0.37	0.6	1.90739e+07	1.09142e+07	6200600	28489000	22532000	6374100	6524600	19844000	1.7454	0.58169	0.39435	1.0823	0.83656	0.513	3390000	1981400	1828100	2141900	2815000	1803800	1	0	0	1	0	0	1	0	0	1	0	0
189	Cluster of PREDICTED: LOW QUALITY PROTEIN: U5 small nuclear ribonucleoprotein 200 kDa helicase-like, partial [Gavia stellata] (XP_009817410.1)	XP_009817410.1 [4]	188 kDa	0.07	0.04	0.00021	2.2	14.0883	31.358	14.696	13.73	13.839	33.952	29.787	30.335	0.03	1.5	9626700	1.45127e+07	9216300	11301000	8362800	13212000	13440000	16886000	0.060045	0.073247	0.065655	0.095963	0.090343	0.091055	336730	442930	345280	488170	339350	727830	4	5	5	7	5	5	5	6	5	8	6	6
189.1	PREDICTED: LOW QUALITY PROTEIN: U5 small nuclear ribonucleoprotein 200 kDa helicase-like, partial [Gavia stellata]	XP_009817410.1	188 kDa	0.13	0.8	0.00057	9.6	1.11019	10.6181	1.996	1.1199	0.21468	12.132	10.328	9.3944	0.022	1.7	7.88447e+06	1.30517e+07	8751000	9202700	5699700	11358000	13440000	14357000	0.060683	0.087921	0.057644	0.13536	0.12645	0.12744	308920	423700	247130	614170	481350	901760	1	1	0	1	1	1	1	1	0	2	2	2
189.2	U5 small nuclear ribonucleoprotein 200 kDa helicase, partial [Picoides pubescens]	KFV65632.1	183 kDa	0.09	0.16	0.033	1.4	5.5735	7.66163	4.5584	6.3351	5.827	7.4094	7.1601	8.4154	0.58	1.1	11207400	1.25583e+07	11627000	14375000	7620200	11496000	11465000	14714000	0.062434	0.090483	0.07985	0.11495	0.10306	0.10387	377090	636160	454510	639740	294470	958340	1	1	1	1	1	1	1	1	1	1	1	1
189.3	PREDICTED: U5 small nuclear ribonucleoprotein 200 kDa helicase, partial [Pygoscelis adeliae]	XP_009329485.1	150 kDa	0.02	0.15	0.00089	1.8	5.82293	10.3817	6.7974	5.2076	5.4638	10.649	10.155	10.341	0.77	1.1	9.87523e+06	1.05856e+07	12082000	11844000	5699700	8971700	11465000	11320000	0.057018	0.088339	0.072923	0.083147	0.094122	0.094864	324190	470820	303440	448810	354110	669110	0	0	0	0	0	0	0	0	0	0	0	0
189.4	PREDICTED: U5 small nuclear ribonucleoprotein 200 kDa helicase [Cyprinodon variegatus]	XP_015260157.1	244 kDa	0.14	0.42	0.15	1.5	1.46952	2.18983	1.2488	0.99175	2.168	2.5484	1.9922	2.0289	0.84	1	1.44451e+07	13745000	19519000	14106000	9710200	12665000	11465000	17105000	0.011347	0.026244	0.044193	0.050388	0.037743	0.038041	150540	241020	277880	249950	227440	382120	0	0	0	0	0	0	0	0	0	0	0	0
190	Cluster of aspartate aminotransferase, cytoplasmic [Gallus gallus] (NP_990652.1)	NP_990652.1 [3]	46 kDa	0.07	0.08	0.054	0.8	28.1443	23.7073	28.527	30.206	25.7	25.464	22.064	23.594	0.71	1.3	4.46323e+07	5.72113e+07	95454000	29814000	8629000	86651000	59580000	25403000	0.12777	0.14666	0.16341	0	0.21092	0.21258	4875800	3790800	313830	0	3223500	3382000	3	3	2	1	3	2	3	3	2	1	3	2
190.1	aspartate aminotransferase, cytoplasmic [Gallus gallus]	NP_990652.1	46 kDa	0.08	0.07	0.035	0.8	22.537	18.6193	22.89	23.848	20.873	20.057	16.979	18.822	0.97	1	5.83767e+07	5.72113e+07	95454000	71047000	8629000	86651000	59580000	25403000	0.12777	0.14666	0.16341	0.089535	0.21092	0.21258	6279900	4570600	313830	3127400	4179300	3382000	1	1	1	0	1	1	1	1	1	0	1	1
190.2	hypothetical protein ASZ78_010926 [Callipepla squamata]	OXB67368.1 (+1)	46 kDa	0.06	0.14	0.34	0.9	5.60737	5.088	5.637	6.3575	4.8276	5.407	5.0856	4.7714	0.39	1.7	4.55517e+07	7.52873e+07	106130000	21896000	8629000	86651000	64895000	74316000	0.12777	0.14666	0.078525	0.089535	0.21092	0.10215	3471600	3011000	313830	3127400	2267800	3028200	1	1	0	0	1	0	1	1	0	0	1	0
191	Cluster of trifunctional enzyme subunit beta, mitochondrial isoform X1 [Numida meleagris] (XP_021248743.1)	XP_021248743.1 [3]	55 kDa	0.07	0.09	0.033	1.2	22.9523	28.1467	25.069	21.053	22.735	26.525	27.58	30.335	0.7	0.7	5.83057e+07	4.23817e+07	17613000	22534000	134770000	38307000	54294000	34544000	0.19599	0.22496	0.17837	0.28484	0.43404	0.43756	4456500	5034500	5184100	6618700	8346500	9821500	5	5	3	7	6	8	5	5	3	7	7	9
191.1	trifunctional enzyme subunit beta, mitochondrial isoform X1 [Numida meleagris]	XP_021248743.1	55 kDa	0.12	0.05	0.35	0.9	5.2502	4.8466	5.1129	5.0725	5.5652	4.8286	4.2521	5.4591	0.99	1	5.83057e+07	5.77923e+07	17613000	22534000	134770000	44134000	82828000	46415000	0.22637	0.25983	0.20989	0.42702	0.60051	0.60524	6292100	7018700	4901400	9861900	12053000	14711000	1	1	1	2	1	2	1	1	1	2	1	2
191.2	PREDICTED: trifunctional enzyme subunit beta, mitochondrial [Tauraco erythrolophus]	XP_009981816.1	51 kDa	0.01	0.07	0.0085	1.2	15.7757	19.08	16.981	14.656	15.69	19.207	18.818	19.215	0.98	1	57919000	5.89697e+07	17613000	21374000	134770000	63641000	58524000	54744000	0.24704	0.28356	0.14685	0.26044	0.29482	0.41101	7018200	6910300	5466900	8375100	9326200	13334000	1	1	0	1	1	2	1	1	0	1	1	2
191.3	PREDICTED: LOW QUALITY PROTEIN: trifunctional enzyme subunit beta, mitochondrial [Anser cygnoides domesticus]	XP_013055745.1	51 kDa	0.51	0.47	0.17	2.1	1.62347	3.45823	2.5035	1.1574	1.2095	1.4282	4.4097	4.5368	0.058	18	3.10703e+06	55125000	1626500	7694600	0.90827	40220000	93911000	31244000	0.11456	0.13149	0.070678	0.16705	0.4068	0.29644	59345	1174600	0	1619100	3660500	1420000	0	0	0	0	0	0	0	0	0	0	0	0
192	Cluster of ovomucoid [Gallus gallus] (ACJ04729.1)	ACJ04729.1 [2]	23 kDa	NaN%	0.05	< 0.00010	0	94.0517	0	98.548	89.702	93.905	0	0	0	0.1	0	3.59323e+07	0	25837000	13140000	68820000	0	0	0	1.1669	1.7107	1.4924	0	0	0	89120000	20325000	23083000	-1	-1	-1	5	6	5				6	7	6
192.1	ovomucoid [Gallus gallus]	ACJ04729.1 (+1)	23 kDa	NaN%	0.04	< 0.00010	0	84.1613	0	88.02	80.553	83.911	0	0	0	0.1	0	3.59323e+07	0	25837000	13140000	68820000	0	0	0	1.1669	1.7107	1.4924	0	0	0	89120000	20325000	23083000	-1	-1	-1	1	2	1				1	2	1
193	Cluster of PREDICTED: thioredoxin-dependent peroxide reductase, mitochondrial [Gallus gallus] (XP_426543.4)	XP_426543.4 [4]	31 kDa	0.77	0.13	0.7	0.8	39.3267	33.1086	44.402	39.287	34.291	53.191	4.2958	41.839	0.82	1	27210000	2.62193e+07	23495000	33198000	24937000	31030000	22234000	25394000	0.58654	0.67325	0.75016	0.7763	0	0.51754	7913600	9753200	8704900	10502000	0	6521000	3	3	3	3	0	2	4	4	4	4	0	2
193.1	PREDICTED: thioredoxin-dependent peroxide reductase, mitochondrial [Gallus gallus]	XP_426543.4 (+2)	31 kDa	0.8	0.16	0.83	0.9	27.9907	25.2902	32.787	27.082	24.103	40.847	2.5467	32.477	0.82	1	27210000	2.62193e+07	23495000	33198000	24937000	31030000	22234000	25394000	0.58654	0.67325	0.75016	0.85533	0.15196	0.51754	7913600	9753200	8704900	11529000	1408300	6521000	1	1	1	1	0	1	2	2	2	2	0	1
193.2	PREDICTED: thioredoxin-dependent peroxide reductase, mitochondrial, partial [Falco cherrug]	XP_005443951.1	22 kDa	0.76	0.09	0.48	0.7	6.93787	5.14657	7.2802	7.3099	6.2235	8.4428	0.8272	6.1697	0.31	0.8	2.66807e+07	21287000	19437000	34067000	26538000	23936000	22234000	17691000	0.47815	0.54883	0.61153	0.69727	0.22154	0.48613	5610500	8164900	7570500	9475300	1877700	3542400	0	0	0	0	0	0	0	0	0	0	0	0
194	Cluster of PREDICTED: heterogeneous nuclear ribonucleoprotein M isoform X8 [Gallus gallus] (XP_015155193.1)	XP_015155193.1 [2]	59 kDa	0.1	0.09	0.38	0.9	35.0183	32.4397	32.887	33.575	38.593	36.074	29.787	31.458	0.19	1.9	1.48847e+07	2.78087e+07	16631000	15905000	12118000	11659000	37026000	34741000	0.26839	0.30806	0.26603	0.30333	0.24957	0.34608	6663800	4049600	5433300	856570	5104300	5450600	6	5	4	5	4	5	6	5	4	5	4	5
194.1	PREDICTED: heterogeneous nuclear ribonucleoprotein M isoform X8 [Gallus gallus]	XP_015155193.1 (+1)	59 kDa	0.07	0.07	0.063	0.9	21.8367	18.825	21.125	20.8	23.585	20.394	17.991	18.09	0.27	2.1	1.53307e+07	3.2289e+07	20895000	14573000	10524000	6221100	45160000	45486000	0.26839	0.30806	0.26603	0.30333	0.24957	0.34608	6663800	4049600	5433300	856570	5104300	5450600	2	2	2	2	2	2	2	2	2	2	2	2
195	Cluster of ruvB-like 1 [Gallus gallus] (NP_001006138.1)	NP_001006138.1 [7]	50 kDa	0.19	0.11	0.84	1	40.667	39.5713	37.172	39.359	45.47	30.769	44.128	43.817	0.93	1	2.96353e+07	28229000	56432000	18395000	14079000	35155000	20156000	29376000	0.13612	0.23109	0.17409	0.1985	0.33689	0.33954	5631900	1788100	686630	3802400	3310500	4199200	4	5	4	4	6	6	4	5	4	4	6	6
195.1	ruvB-like 1 [Gallus gallus]	NP_001006138.1 (+3)	50 kDa	0.22	0.05	0.31	1.2	20.1753	23.8237	19.307	20.004	21.215	17.713	26.453	27.305	0.91	0.9	2.81047e+07	26539000	51840000	18395000	14079000	36496000	19559000	23562000	0.18119	0.28782	0.23173	0.26422	0.41393	0.41719	9132800	3780300	707130	6636300	6106300	4011000	1	1	1	1	1	1	1	1	1	1	1	1
195.2	PREDICTED: ruvB-like 1 [Lepidothrix coronata]	XP_017676146.1 (+1)	50 kDa	0.33	0.16	0.29	0.8	7.8538	6.19367	7.1479	7.1332	9.2803	3.89	7.6559	7.0351	0.75	1.2	1.96069e+07	2.29277e+07	35214000	9527600	14079000	24184000	12090000	32509000	0.11643	0.20798	0.14891	0.16978	0.41393	0.41719	4057800	827920	707130	2493800	2110100	6093800	0	0	0	0	1	1	0	0	0	0	1	1
195.3	PREDICTED: LOW QUALITY PROTEIN: ruvB-like 1 [Rattus norvegicus]	XP_008756567.1	53 kDa	0.04	0.17	0.079	0.8	11.8927	9.07153	10.039	11.545	14.094	8.7963	9.5022	8.9161	0.74	1.1	1.96069e+07	2.24477e+07	35214000	9527600	14079000	24184000	19185000	23974000	0.11074	0.19746	0.14163	0.16148	0.1828	0.18424	3705000	755930	645640	2277000	1715100	2492900	1	1	1	1	1	1	1	1	1	1	1	1
196	PREDICTED: ATP synthase F(0) complex subunit B1, mitochondrial [Gallus gallus]	XP_417993.3	29 kDa	0.76	0.38	0.21	0.5	13.8889	7.25407	19.883	11.899	9.8847	11.671	1.1032	8.988	0.24	5	8.90063e+06	4.41633e+07	8264600	8658200	9779100	16349000	95338000	20803000	0.83424	0.55696	0.43557	0.7076	0.16475	0.35396	3271800	3825900	3358400	6441100	6038600	4904300	6	4	3	4	1	2	6	4	3	4	1	2
197	Cluster of T-complex protein 1 subunit delta [Gallus gallus] (NP_996761.1)	NP_996761.1 [6]	58 kDa	0.1	0.06	0.8	1	29.7993	30.3467	29.392	28.375	31.631	27.586	29.749	33.705	0.92	1	3.76233e+07	3.88297e+07	56833000	26864000	29173000	36526000	48426000	31537000	0.48909	0.47501	0.62552	0.50036	0.80736	0.81372	11485000	4326700	7691800	6516500	8909100	8168700	8	7	8	6	7	8	8	7	8	6	7	8
197.1	T-complex protein 1 subunit delta [Gallus gallus]	NP_996761.1 (+5)	58 kDa	0.1	0.05	0.81	1	27.5097	27.9937	26.802	26.507	29.22	25.523	27.4	31.058	0.92	1	3.76233e+07	3.88297e+07	56833000	26864000	29173000	36526000	48426000	31537000	0.48909	0.47501	0.62552	0.50036	0.80736	0.81372	11485000	4326700	7691800	6516500	8909100	8168700	1	1	1	1	1	1	1	1	1	1	1	1
198	Cluster of RPL35 protein [Homo sapiens] (AAH10919.1)	AAH10919.1 [88]	15 kDa	0.13	0.23	0.13	1.3	8.8493	11.6737	8.6446	10.984	6.9193	11.671	13.238	10.112	0.49	1.8	3.41795e+07	6.24597e+07	27330000	6168400	69040000	13720000	48759000	124900000	0.7867	0.90299	1.0061	0.67133	0.75994	0.76593	16418000	7958400	24423000	5330900	41058000	24599000	2	3	2	2	2	2	3	3	3	2	2	2
198.1	RPL35 protein [Homo sapiens]	AAH10919.1 (+87)	15 kDa	0.13	0.23	0.13	1.3	8.75867	11.5533	8.5497	10.883	6.8433	11.566	13.093	10.001	0.49	1.8	3.41795e+07	6.24597e+07	27330000	6168400	69040000	13720000	48759000	124900000	0.7867	0.90299	1.0061	0.67133	0.75994	0.76593	16418000	7958400	24423000	5330900	41058000	24599000	0	1	0	1	0	0	0	1	0	1	0	0
199	Cluster of PREDICTED: endoplasmic reticulum metallopeptidase 1 [Gallus gallus] (XP_424271.3)	XP_424271.3	99 kDa	0.09	0.88	0.0001	16	5.05243	82.9057	0	8.238	6.9193	83.818	75.018	89.881	0.018	6.9	7.64753e+06	5.27733e+07	0	9997600	12945000	57465000	31694000	69161000	0	0.10029	0.11175	0.17308	0.19593	0.19747	0	896860	831630	5542000	2970800	7535000		3	3	3	3	3		3	3	4	4	4
199.1	PREDICTED: endoplasmic reticulum metallopeptidase 1 [Gallus gallus]	XP_424271.3	99 kDa	0.09	0.87	< 0.00010	16	4.44867	72.1097	0	7.1401	6.2059	72.941	65.288	78.1	0.018	6.9	7.64753e+06	5.27733e+07	0	9997600	12945000	57465000	31694000	69161000	0	0.10029	0.11175	0.17308	0.19593	0.19747	0	896860	831630	5542000	2970800	7535000		1	1	1	1	1		1	1	2	2	2
200	Cluster of PREDICTED: protein O-GlcNAcase isoform X1 [Gallus gallus] (XP_015144120.1)	XP_015144120.1 [10]	102 kDa	0.07	0.77	0.2	1.7	24.0151	40.86	2.5934	33.867	35.585	43.501	37.509	41.57	0.3	0.7	19848000	1.39283e+07	16519000	28981000	14044000	11464000	17776000	12545000	0	0.24427	0.27217	0.36127	0.40896	0.41218	0	2470000	1670300	1885200	2472000	2459900	2	6	6	7	7	7	2	7	7	8	8	8
200.1	PREDICTED: protein O-GlcNAcase isoform X1 [Gallus gallus]	XP_015144120.1 (+9)	102 kDa	0.06	0.8	0.21	1.7	22.3356	37.761	1.7289	31.435	33.843	39.889	35.095	38.299	0.96	1	1.43417e+07	1.39283e+07	0.76639	28981000	14044000	11464000	17776000	12545000	0.027273	0.24427	0.27217	0.36127	0.40896	0.41218	0	2470000	1670300	1885200	2472000	2459900	1	1	1	1	1	1	1	1	1	1	1	1
201	Cluster of PREDICTED: leucine-rich PPR motif-containing protein, mitochondrial [Gallus gallus] (XP_001234903.3)	XP_001234903.3	156 kDa	0.29	0.94	0.059	2.9	4.7961	13.8993	0	5.492	8.8963	13.793	9.9288	17.976	0.68	1.3	9.94677e+06	1.27947e+07	0.76639	22041000	7799300	12839000	12491000	13054000	0	0.062993	0.11978	0.19582	0.18775	0.22342	-1	219000	416110	1738100	902300	701000	0	3	5	7	6	7	0	3	5	7	6	7
201.1	PREDICTED: leucine-rich PPR motif-containing protein, mitochondrial [Gallus gallus]	XP_001234903.3	156 kDa	0.3	0.94	0.06	2.9	4.68297	13.5846	0	5.3512	8.6977	13.366	9.6907	17.697	0.68	1.3	9.94677e+06	1.27947e+07	0	22041000	7799300	12839000	12491000	13054000	0	0.062993	0.11978	0.19582	0.18775	0.22342	-1	219000	416110	1738100	902300	701000		2	3	4	3	4		2	3	4	3	4
202	glutathione peroxidase 1 [Gallus gallus]	NP_001264782.2	22 kDa	0.54	0.15	0.72	0.9	22.93	20.4038	22.476	26.545	19.769	26.525	7.7224	26.964	0.79	0.8	3.24103e+07	2.70817e+07	36736000	10080000	50415000	48848000	1.2922	32397000	0.68319	0.32962	0.16891	0.68437	0.21802	0.47778	9641600	6195200	4431100	14704000	0	7501700	4	2	1	3	1	2	4	2	1	3	1	2
203	Cluster of annexin A2 [Gallus gallus] (NP_990682.1)	NP_990682.1 [6]	39 kDa	0.52	0.25	0.26	1.7	11.8304	19.8913	14.696	11.899	8.8963	31.83	13.238	14.606	0.3	1.7	11701700	19593200	15096000	14294000	5715100	29497000	20371000	8911600	0.22863	0.27778	0.19668	0.89291	0.39949	0.56364	2142100	1027300	485430	9073900	1245100	1295400	5	3	2	8	3	4	6	4	2	10	4	4
203.1	annexin A2 [Gallus gallus]	NP_990682.1 (+3)	39 kDa	0.52	0.18	0.23	1.8	10.3792	18.2293	12.172	10.544	8.4217	29.154	11.606	13.928	0.69	1.3	1.82824e+07	2.31149e+07	34932000	14200000	5715100	29717000	30716000	8911600	0.33877	0.27778	0.19668	1.4329	0.39949	0.56364	2883900	1027300	485430	11412000	1245100	1295400	1	1	1	4	1	2	1	1	1	5	1	2
203.2	PREDICTED: annexin A2 [Nannospalax galili]	XP_008835101.1	39 kDa	0.74	0.87	0.67	1.4	0.627577	0.84984	0.9674	0.91533	0	1.3131	1.1032	0.13322	0.55	2	1.2007e+07	2.4396e+07	21537000	14484000	0.90827	59678000	13510000	1.1874	0.15378	0.084182	0	0.35291	0.12107	0.12202	2439600	545660	0	6736100	570480	0	1	1	0	1	1	0	1	1	0	1	1	0
203.3	PREDICTED: macrophage erythroblast attacher [Gekko japonicus]	XP_015265567.1	47 kDa	0.59	0.87	0.85	0.9	0.69388	0.613357	1.3888	0.33311	0.35973	1.0297	0.40149	0.40888	0.21	3.6	10492400	3.79697e+07	10581000	14484000	6412200	72471000	30716000	10722000	0.19335	0.14228	0.076267	0.18076	0.20463	0.099214	1102700	545660	281790	3160600	1297000	527910	1	0	0	0	0	0	1	0	0	0	0	0
204	Cluster of 40S ribosomal protein S11 [Gallus gallus] (NP_001026004.1)	NP_001026004.1 [2]	18 kDa	0.74	0.61	0.62	0.7	21.1966	15.8488	33.714	21.968	7.9078	26.525	17.651	3.3705	0.048	0.3	3.60927e+07	12311900	35262000	48808000	24208000	13690000	19449000	3796700	1.2389	0.69724	0	1.506	0.96077	0.5847	22890000	13202000	0	13431000	17867000	448650	5	3	1	5	4	2	6	4	1	6	4	2
204.1	40S ribosomal protein S11 [Gallus gallus]	NP_001026004.1	18 kDa	0.61	0.72	0.66	0.8	10.3803	7.93677	17.543	10.977	2.6209	12.002	9.1889	2.6194	0.32	0.6	3.60927e+07	22041900	35262000	48808000	24208000	23301000	39028000	3796700	1.619	0.99388	0.20339	1.7596	0.96442	0.5847	24450000	14784000	2553300	15161000	18861000	448650	1	1	0	1	1	1	2	2	0	2	1	1
204.2	Ribosomal protein S11 [Rattus norvegicus]	AAH58465.1	18 kDa	0.87	0.5	0.63	0.8	8.26143	6.22041	12.337	8.4224	4.0249	11.346	6.7434	0.57184	0.058	0.3	39244000	1.11032e+07	35882000	57642000	24208000	10852000	18661000	3796700	0.85876	0.40059	0.2021	1.2523	0.95712	0.26291	21330000	11620000	2553300	11702000	16873000	448650	0	0	0	1	1	0	0	0	0	1	1	0
205	Cluster of T-complex protein 1 subunit alpha [Gallus gallus] (NP_001006405.1)	NP_001006405.1 [9]	60 kDa	0.14	0.06	0.038	1.4	37.7233	51.1227	36.73	36.146	40.294	52.216	57.755	43.397	0.96	1	2.67243e+07	2.71027e+07	26512000	29274000	24387000	39678000	19519000	22111000	0.37069	0.15136	0.22942	0.30724	0.46181	0.29845	5526500	2075300	1725800	2555200	1437100	2033200	9	5	5	6	9	5	9	5	5	6	9	5
205.1	T-complex protein 1 subunit alpha [Gallus gallus]	NP_001006405.1 (+1)	60 kDa	0.17	0.17	0.11	1.3	21.426	28.504	23.085	17.345	23.848	29.219	32.826	23.467	0.43	1.2	1.98047e+07	2.47467e+07	21703000	21452000	16259000	35058000	22111000	17071000	0.5372	0.23389	0.33605	0.47447	0.76322	0.43716	6140500	2503100	1798400	3390200	2032400	2444500	2	0	0	2	2	1	2	0	0	2	2	1
205.2	PREDICTED: T-complex protein 1 subunit alpha [Python bivittatus]	XP_007439686.1	60 kDa	0.07	0.15	0.02	1.4	11.3077	15.7607	9.451	12.897	11.575	16.414	16.374	14.494	0.29	0.7	6.40387e+07	4.48863e+07	90589000	46666000	54861000	57524000	29096000	48039000	0.20419	0.1102	0.12279	0.14001	0.24511	0.15974	4912500	2424700	1653200	1720300	842460	1621900	1	1	1	1	1	1	1	1	1	1	1	1
205.3	T-complex protein 1 subunit alpha [Lonchura striata domestica]	OWK61787.1 (+4)	55 kDa	0.41	0.11	0.16	1.7	1.14363	1.95647	1.0113	1.2724	1.1472	1.6504	2.8581	1.3609	0.28	0.7	6.37893e+07	4.17763e+07	90589000	45918000	54861000	57524000	19766000	48039000	0.16557	0.12248	0.13647	0.1556	0.37709	0.17753	5731200	2779100	1928800	2007000	1436500	1892200	0	0	0	0	1	0	0	0	0	0	1	0
205.4	T-complex protein 1 subunit alpha [Amazona aestiva]	KQK81591.1	60 kDa	0.19	0.33	0.27	1.3	2.7873	3.62403	1.983	3.7702	2.6087	3.5637	4.3434	2.965	0.026	0.1	6.52347e+07	9.69867e+06	90589000	50254000	54861000	1.1099	29096000	1.1874	0.095824	0.10999	0.059453	0.067789	0.24463	0.077341	4912500	1298200	1653200	0	842460	0	0	1	0	0	0	0	0	1	0	0	0	0
206	Cluster of mitochondrial translation elongation factor Tu [Gallus gallus] (ARS01456.1)	ARS01456.1 [2]	47 kDa	0.05	0.21	0.18	0.8	31.595	25.171	38.036	32.037	24.712	26.525	24.271	24.717	0.075	0.5	5.14073e+07	2.75977e+07	68362000	49274000	36586000	24186000	34992000	23615000	0.43856	0.3095	0.24857	0.39321	0.32083	0.32335	9323300	6084200	5604500	5725900	4871500	7945800	5	3	3	4	3	3	6	4	3	4	3	3
206.1	mitochondrial translation elongation factor Tu [Gallus gallus]	ARS01456.1 (+1)	47 kDa	0.04	0.2	0.19	0.8	30.6157	24.9127	36.449	31.16	24.238	26.017	24.094	24.627	0.075	0.5	5.14073e+07	2.75977e+07	68362000	49274000	36586000	24186000	34992000	23615000	0.43856	0.3095	0.24857	0.39321	0.32083	0.32335	9323300	6084200	5604500	5725900	4871500	7945800	4	2	2	2	2	2	4	2	2	2	2	2
207	Cluster of laminin subunit alpha-5 [Amazona aestiva] (KQL12458.1)	KQL12458.1 [3]	261 kDa	0.06	0.16	0.27	0.9	32.5243	28.5003	35.443	26.545	35.585	27.586	27.58	30.335	0.51	1.2	1.83913e+07	22207000	28802000	14369000	12003000	21454000	23563000	21604000	0.88684	0.61254	0.68251	0.7782	0.88093	0.88787	3882600	3368300	1235600	5357200	6621900	7269800	4	4	4	4	4	4	5	4	4	4	4	4
207.1	laminin subunit alpha-5 [Amazona aestiva]	KQL12458.1	261 kDa	0.05	0.21	0.09	0.7	17.7327	12.9633	20.727	13.649	18.822	13.561	12.997	12.332	0.88	1	1.51328e+07	1.43877e+07	24035000	9360500	12003000	14581000	14918000	13664000	0.043383	0.037086	0.041323	0.047116	0.053336	0.053756	420760	290070	399870	480800	509580	530720	1	1	1	1	1	1	1	1	1	1	1	1
207.2	PREDICTED: LOW QUALITY PROTEIN: 40S ribosomal protein S21-like [Sorex araneus]	XP_012789010.1	9 kDa	0.09	0.23	0.51	1.1	4.21027	4.6437	4.8207	3.1165	4.6936	4.3089	4.4804	5.1418	0.86	1.1	1.84312e+07	19942000	34376000	12353000	8564700	19131000	20779000	19916000	2.5948	1.7835	1.9872	2.2658	2.5649	2.5851	11057000	9742700	3186800	15457000	19223000	21117000	1	1	1	1	1	1	1	1	1	1	1	1
207.3	hypothetical protein ASZ78_005568 [Callipepla squamata]	OXB67886.1	375 kDa	0.16	0.12	0.81	1	10.581	10.8926	9.8951	9.7789	12.069	9.7158	10.102	12.86	0.56	0.7	1.43858e+07	9856900	28571000	6021600	8564700	10123000	9829500	9618200	0.022385	0.017046	0.018994	0.021656	0.024515	0.024708	170460	72052	120250	133470	133530	162220	0	0	0	0	0	0	0	0	0	0	0	0
208	Cluster of vesicle-associated membrane protein-associated protein B/C [Gallus gallus] (NP_001006296.1)	NP_001006296.1 [4]	27 kDa	0.24	0.23	0.15	0.7	27.3	19.365	31.12	20.137	30.643	20.159	14.342	23.594	0.25	1.5	14380900	21630000	7902700	20072000	15168000	29884000	17840000	17166000	0.89195	0.68353	0.76161	0.98618	0.60145	0.83938	8124700	8164000	7768800	11107000	3730900	3355000	8	5	5	4	4	3	9	6	6	5	4	4
208.1	hypothetical protein H355_003870 [Colinus virginianus]	OXB73568.1 (+2)	28 kDa	0.26	0.31	0.37	0.8	18.005	14.1513	21.288	11.637	21.09	14.106	10.537	17.811	0.54	0.8	2.67623e+07	21630000	14209000	35528000	30550000	29884000	17840000	17166000	1.0931	0.77624	0.86492	0.98618	0.83282	0.83938	10494000	12704000	9612300	11107000	6752900	3355000	3	2	1	2	2	1	3	2	1	2	2	1
208.2	vesicle-associated membrane protein-associated protein B/C [Gallus gallus]	NP_001006296.1	27 kDa	0.24	0.03	0.0032	0.5	7.11217	3.71183	7.2642	6.852	7.2203	4.337	2.6785	4.12	0.35	1.6	9.48847e+06	15167800	6111100	9985300	12369000	25152000	10493000	9858400	0.69079	0.59081	0.65831	0.52506	0.37008	0.59905	5755000	3624200	5925300	5068800	708900	776630	1	1	1	0	0	0	1	1	1	0	0	0
209	Cluster of PREDICTED: mitochondrial 2-oxoglutarate/malate carrier protein, partial [Gallus gallus] (XP_015129005.1)	XP_015129005.1 [4]	28 kDa	0.39	0.02	0.24	1.5	34.6767	50.4223	34.578	33.867	35.585	41.379	72.812	37.076	0.82	0.9	3.09777e+07	2.84136e+07	35408000	25009000	32516000	30786000	44984000	9470700	0.35332	0.40555	0.45188	0.42664	0.5776	0.44191	3044400	4663100	4624500	4099500	6288800	254350	4	4	4	5	5	5	4	4	4	5	5	5
209.1	PREDICTED: mitochondrial 2-oxoglutarate/malate carrier protein, partial [Gallus gallus]	XP_015129005.1	28 kDa	0.36	0.02	0.33	1.3	23.7333	30.839	24.111	23.94	23.149	27.406	43.294	21.817	0.32	0.6	4.45853e+07	2.5325e+07	64186000	29312000	40258000	30991000	44984000	1.1874	0.35332	0.40555	0.45188	0.73571	0.83282	0.58784	3044400	4663100	4624500	7327400	10400000	0	2	2	2	2	2	2	2	2	2	2	2	2
209.2	PREDICTED: mitochondrial 2-oxoglutarate/malate carrier protein [Lepidothrix coronata]	XP_017695046.1	31 kDa	0.49	0.15	0.23	1.7	9.25187	15.4467	8.6446	8.238	10.873	10.972	24.133	11.235	0.69	1.3	1.87597e+07	2.4371e+07	19533000	15533000	21213000	27983000	45130000	1.1874	0.092052	0.10566	0.11773	0.28478	0.32237	0.15315	882360	668800	1065400	2796100	2177900	0	1	1	1	1	1	1	1	1	1	1	1	1
209.3	PREDICTED: mitochondrial 2-oxoglutarate/malate carrier protein isoform X2 [Chrysemys picta bellii]	XP_005295334.1 (+1)	34 kDa	0.28	0.08	0.022	2.4	1.675	4.04287	1.8049	1.6722	1.5479	2.9444	5.1779	4.0063	0.15	3.9	5.71733e+06	2.25336e+07	0.76639	17152000	0.90827	22625000	35505000	9470700	0.084264	0.09672	0.10777	0.25942	0.29367	0.29598	0	704920	0	2175100	3365600	508690	0	0	0	0	0	1	0	0	0	0	0	1
210	Cluster of PREDICTED: mitochondrial import receptor subunit TOM34 [Gallus gallus] (XP_417366.3)	XP_417366.3	33 kDa	0.3	0.04	0.3	0.8	33.129	27.3643	31.985	34.782	32.62	25.464	36.406	20.223	0.25	0.8	1.78153e+07	1.49303e+07	19757000	18458000	15231000	18167000	14152000	12472000	0.70228	0.47699	0.53148	0.42883	0.48543	0.48926	2500500	1959000	1652500	3422100	3661300	2064200	5	4	3	3	3	2	6	4	4	3	3	3
210.1	PREDICTED: mitochondrial import receptor subunit TOM34 [Gallus gallus]	XP_417366.3	33 kDa	0.3	0.04	0.3	0.8	33.1227	27.3643	31.976	34.776	32.616	25.464	36.406	20.223	0.25	0.8	1.78153e+07	1.49303e+07	19757000	18458000	15231000	18167000	14152000	12472000	0.70228	0.47699	0.53148	0.42883	0.48543	0.48926	2500500	1959000	1652500	3422100	3661300	2064200	5	4	3	3	3	2	6	4	4	3	3	3
211	Cluster of sideroflexin-1 [Gallus gallus] (NP_001264672.1)	NP_001264672.1 [3]	36 kDa	0.47	0.04	0.16	1.9	30.6903	57.422	29.392	32.036	30.643	42.44	88.256	41.57	0.3	1.4	2.21597e+07	30015000	17193000	23941000	25345000	27426000	41625000	20994000	0.62285	0.56413	0.62858	0.68271	0.81131	0.8177	5044100	4524700	7415900	7232600	13351000	7299200	8	7	7	8	7	6	8	7	7	8	7	6
211.1	sideroflexin-1 [Gallus gallus]	NP_001264672.1 (+1)	36 kDa	0.46	0.07	0.19	1.7	28.1433	48.879	25.993	29.467	28.97	35.922	74.763	35.952	0.37	1.3	2.19317e+07	2.77843e+07	16677000	23198000	25920000	25844000	37424000	20085000	0.62285	0.56413	0.62858	1.12	0.81131	0.8177	5044100	4524700	7415900	11411000	13351000	7299200	4	4	4	6	4	5	4	4	4	6	4	5
211.2	PREDICTED: sideroflexin-1 [Echinops telfairi]	XP_004696859.1	36 kDa	0.5	0.44	0.055	4.7	1.80419	8.41133	2.5934	1.8307	0.98847	6.3785	13.238	5.6175	0.31	1.7	2.14757e+07	3.70827e+07	20024000	21502000	22901000	21352000	63706000	26190000	0.079935	0.091751	0.10223	0.24543	0.13195	0.13299	1055300	1080100	1341900	3054700	3586700	1719300	1	1	1	1	1	1	1	1	1	1	1	1
212	Cluster of PREDICTED: serine/threonine-protein phosphatase PP1-alpha catalytic subunit [Gallus gallus] (XP_015128130.1)	XP_015128130.1 [59]	38 kDa	0.12	0.06	0.15	1.2	23.25	26.9533	24.205	23.799	21.746	30.769	25.374	24.717	0.07	0.5	1.44693e+07	7.07227e+06	12485000	20301000	10622000	7496600	7694900	6025300	0.28582	0.21866	0.20468	0.2778	0.26418	0.2659	1389600	1745900	612830	1845500	740940	463390	5	5	4	5	4	5	6	5	4	5	4	5
212.1	protein phosphatase 1, catalytic subunit, beta isoform [Homo sapiens]	AAV38549.1 (+10)	37 kDa	0.16	0.16	0.058	0.7	6.6982	4.72663	7.9152	5.9582	6.2212	5.242	3.8716	5.0663	0.17	0.6	1.28017e+07	7586100	7708000	15674000	15023000	11170000	5855400	5732900	0.25259	0.18388	0.20489	0.23361	0.26445	0.26653	1170400	1830100	833970	1555300	850720	973370	1	1	1	1	1	1	1	1	1	1	1	1
212.2	protein phosphatase 1cgamma [Mus musculus]	AAC53384.1 (+45)	37 kDa	0.14	0.07	0.23	0.9	9.52907	8.3938	8.7848	9.6234	10.179	8.4306	7.1858	9.565	0.58	0.8	7258700	6.12587e+06	6088700	8089800	7597600	9679200	4620100	4078300	0.2543	0.18507	0.20621	0.23512	0.26616	0.26825	784570	384980	421750	1243100	581180	569360	1	1	1	1	1	1	1	1	1	1	1	1
212.3	PREDICTED: serine/threonine-protein phosphatase PP1-alpha catalytic subunit [Gallus gallus]	XP_015128130.1	38 kDa	0.37	0.3	0.064	2.3	4.49843	10.4953	4.4315	5.8707	3.1931	13.698	11.596	6.1918	0.026	0.3	12910000	4.01297e+06	10481000	17751000	10498000	3935000	5604900	2499000	0.35057	0.28703	0.20293	0.36466	0.26193	0.26399	2213800	3022700	582790	2737900	790920	155420	1	1	0	1	1	1	1	1	0	1	1	1
212.4	PREDICTED: serine/threonine-protein phosphatase PP1-alpha catalytic subunit [Latimeria chalumnae]	XP_014345866.1	37 kDa	0.27	0.21	0.16	1.5	1.47813	2.1452	1.8269	1.3541	1.2534	2.018	1.632	2.7856	0.96	1	3.66027e+06	3514900	2891000	8089800	0.90827	5484900	2560800	2499000	0.15918	0.087001	0.09694	0.11053	0.12512	0.26483	144340	384980	0	302160	136590	155420	0	0	0	0	0	1	0	0	0	0	0	1
213	Cluster of acidic leucine-rich nuclear phosphoprotein 32 family member A isoform X3 [Ictidomys tridecemlineatus] (XP_005316792.1)	XP_005316792.1 [11]	29 kDa	0.3	0.11	0.24	1.3	30.9467	40.8627	29.392	34.782	28.666	38.196	54.057	30.335	0.16	0.3	4.35247e+07	14399300	41773000	16630000	72171000	21771000	17747000	3679900	0.92264	0.6093	0.6789	0.5405	0.87627	0.61667	18192000	11821000	19239000	9385600	16577000	543560	4	4	3	4	4	4	6	4	4	4	5	4
213.1	Acidic leucine-rich nuclear phosphoprotein 32 family member B, partial [Chlamydotis macqueenii]	KFP34972.1 (+10)	27 kDa	0.34	0.06	0.45	0.9	18.8287	16.1233	18.783	19.946	17.757	16.06	21.586	10.724	0.37	0.6	4.35247e+07	2.4226e+07	41773000	16630000	72171000	29727000	39271000	3679900	0.92264	0.6093	0.6789	0.5405	0.87627	0.61667	18192000	11821000	19239000	9385600	16577000	543560	0	0	0	0	1	1	0	0	0	0	1	1
214	Cluster of hypothetical protein ASZ78_005958 [Callipepla squamata] (OXB64306.1)	OXB64306.1 [11]	25 kDa	0.28	0.02	0.28	0.8	31.2663	25.9213	31.12	32.036	30.643	23.342	34.199	20.223	0.18	6.5	2.03706e+07	1.32075e+08	3136900	34253000	23722000	24824000	260140000	111260000	1.2974	0.90407	1.6593	0.58959	0.41259	0.41584	561510	13545000	15695000	9594000	16477000	8217200	5	4	5	3	2	2	7	5	7	3	2	2
214.1	hypothetical protein ASZ78_005958 [Callipepla squamata]	OXB64306.1 (+10)	25 kDa	0.28	0.02	0.29	0.8	31.1137	25.8777	30.987	31.924	30.43	23.211	34.199	20.223	0.18	6.5	2.03706e+07	1.32075e+08	3136900	34253000	23722000	24824000	260140000	111260000	1.2974	0.90407	1.6593	0.58959	0.41259	0.41584	561510	13545000	15695000	9594000	16477000	8217200	4	3	4	2	2	2	5	3	6	2	2	2
215	Cluster of PREDICTED: dihydrolipoyllysine-residue acetyltransferase component of pyruvate dehydrogenase complex, mitochondrial [Gallus gallus] (XP_417933.3)	XP_417933.3 [3]	67 kDa	0.12	0.14	0.016	1.5	17.4813	26.6353	19.018	14.645	18.781	26.525	29.787	23.594	0.84	1.1	2.64103e+07	2.91863e+07	43538000	12528000	23165000	27574000	14014000	45971000	0.18322	0.15338	0.1709	0.27893	0.30245	0.22233	2677900	968910	1903700	2225900	443830	3626000	4	2	3	5	3	2	5	3	4	6	4	3
215.1	PREDICTED: dihydrolipoyllysine-residue acetyltransferase component of pyruvate dehydrogenase complex, mitochondrial [Gallus gallus]	XP_417933.3	67 kDa	0.12	0.11	0.013	1.5	16.3957	24.76	17.668	14.317	17.202	23.3	28.058	22.922	0.84	1.1	2.64103e+07	2.91863e+07	43538000	12528000	23165000	27574000	14014000	45971000	0.18322	0.15338	0.1709	0.34352	0.30245	0.22233	2677900	968910	1903700	3789500	443830	3626000	1	1	1	1	1	1	1	1	1	1	1	1
215.2	PREDICTED: dihydrolipoyllysine-residue acetyltransferase component of pyruvate dehydrogenase complex, mitochondrial, partial [Apaloderma vittatum]	XP_009876585.1 (+1)	40 kDa	1.3	0.87	0.85	1.2	0.617643	0.743167	0.86446	0	0.98847	1.8298	0.3997	0	0.37	3700000	0.854693	3.16413e+06	0.76639	0.88942	0.90827	9492400	1.2922	1.1874	0.070236	0	0.089828	0.21434	0.11594	0	0	0	0	662360	0	0	1	0	1	1	0	0	1	0	1	1	0	0
216	Cluster of PREDICTED: 60S ribosomal protein L13a, partial [Aquila chrysaetos canadensis] (XP_011599949.1)	XP_011599949.1 [2]	21 kDa	0.51	0.09	0.93	1	15.587	16.0207	17.289	14.645	14.827	21.22	6.6192	20.223	0.48	1.4	3.02597e+07	42626000	30140000	36660000	23979000	73417000	29308000	25153000	0.50343	0.57785	0.64386	0.73413	0	0.83759	3886000	6842100	5204900	10279000	0	3974600	3	3	3	3	1	3	3	3	3	3	1	3
216.1	PREDICTED: 60S ribosomal protein L13a, partial [Aquila chrysaetos canadensis]	XP_011599949.1 (+1)	21 kDa	0.51	0.09	0.93	1	15.53	15.9741	17.216	14.568	14.806	21.175	6.6192	20.128	0.48	1.4	3.02597e+07	42626000	30140000	36660000	23979000	73417000	29308000	25153000	0.50343	0.57785	0.64386	0.73413	0.23151	0.83759	3886000	6842100	5204900	10279000	1980100	3974600	2	2	2	1	1	2	2	2	2	1	1	2
217	Cluster of dolichyl-diphosphooligosaccharide--protein glycosyltransferase subunit DAD1 [Gallus gallus] (NP_001007474.1)	NP_001007474.1	13 kDa	0.05	0.03	0.0032	1.3	29.4283	36.9003	30.256	28.375	29.654	35.013	38.612	37.076	0.22	1.5	2.00527e+07	3.08277e+07	13259000	25766000	21133000	22038000	27067000	43378000	0.92646	1.0634	1.842	2.1002	2.3775	1.5414	7593400	18255000	25001000	41131000	51232000	46629000	3	3	4	3	3	3	3	3	4	4	4	3
217.1	dolichyl-diphosphooligosaccharide--protein glycosyltransferase subunit DAD1 [Gallus gallus]	NP_001007474.1	13 kDa	0.05	0.03	0.0027	1.3	26.2117	32.9017	27.018	25.221	26.396	31.356	34.314	33.035	0.22	1.5	2.00527e+07	3.08277e+07	13259000	25766000	21133000	22038000	27067000	43378000	0.92646	1.0634	1.842	2.1002	2.3775	1.5414	7593400	18255000	25001000	41131000	51232000	46629000	2	2	3	2	2	2	2	2	3	3	3	2
218	Cluster of sarcoplasmic/endoplasmic reticulum calcium ATPase 2 isoform 1 [Gallus gallus] (NP_001258902.1)	NP_001258902.1 [5]	110 kDa	0.11	0.13	0.0016	2.2	8.01663	17.9157	6.9157	8.238	8.8962	16.976	16.548	20.223	0.5	0.8	1.23853e+07	9.52997e+06	12224000	14816000	10116000	7447100	4518800	16624000	0.10685	0.090453	0.10079	0.19809	0.22424	0.27586	759010	804000	213380	312000	291590	2113900	4	3	3	5	4	6	4	3	3	5	5	6
218.1	sarcoplasmic/endoplasmic reticulum calcium ATPase 2 isoform 1 [Gallus gallus]	NP_001258902.1 (+4)	110 kDa	0.09	0.11	0.00061	2.2	7.42383	16.6763	6.5331	7.7052	8.0332	15.926	15.777	18.326	0.5	0.8	1.23853e+07	9.52997e+06	12224000	14816000	10116000	7447100	4518800	16624000	0.10685	0.090453	0.10079	0.19809	0.22424	0.27586	759010	804000	213380	312000	291590	2113900	3	2	2	3	3	4	3	2	2	3	4	4
219	Cluster of plasma membrane calcium-transporting ATPase 1 [Gallus gallus] (NP_001161474.1)	NP_001161474.1 [20]	133 kDa	0.009	0.2	0.012	1.5	13.981	21.176	16.425	14.645	10.873	21.22	20.961	21.347	0.56	1.1	11228000	1.22037e+07	13286000	10009000	10389000	13294000	9892200	13425000	1.4197	1.6295	1.8157	0.061854	0.10648	0.69737	9374100	9465500	12923000	171730	256460	8832300	4	3	3	4	5	6	5	4	4	4	5	6
219.1	small nuclear ribonucleoprotein E, partial [Mus musculus]	CAA46626.1 (+12)	10 kDa	0.25	0.26	0.029	0.5	8.86273	4.00723	9.9654	10.431	6.1918	3.77	3.136	5.1157	0.094	1.7	1.32827e+07	2.19327e+07	17897000	10009000	11942000	20794000	17120000	27884000	1.4197	1.6295	1.8157	0.46594	0.52745	1.2874	9374100	9465500	12923000	5441100	4337400	17386000	1	1	1	0	0	1	1	1	1	0	0	1
219.2	plasma membrane calcium-transporting ATPase 1 [Gallus gallus]	NP_001161474.1 (+6)	133 kDa	0.08	0.23	0.00014	4.7	2.46317	11.4897	2.5934	1.8307	2.9654	11.019	12.561	10.889	0.28	1.7	5.13217e+06	8651800	8557600	0.88942	6838900	10664000	8149600	7141800	0.020919	0.024012	0.026755	0.061854	0.10648	0.10732	124890	0	110970	171730	256460	278690	1	1	1	1	2	1	1	1	1	1	2	1
220	Cluster of PREDICTED: non-specific lipid-transfer protein [Notothenia coriiceps] (XP_010774379.1)	XP_010774379.1	58 kDa	0.1	0.2	0.21	1.2	13.981	16.7993	16.425	14.645	10.873	15.915	18.754	15.729	0.51	1.3	2.38103e+07	3.02243e+07	10088000	29909000	31434000	36502000	18745000	35426000	0	0	0	0	0.44881	0	0	0	0	0	6702600	0	4	2	2	3	5	3	4	2	2	3	5	3
220.1	RecName: Full=Non-specific lipid-transfer protein; Short=NSL-TP; AltName: Full=Propanoyl-CoA C-acyltransferase; AltName: Full=SCP-chi; AltName: Full=SCPX; AltName: Full=Sterol carrier protein 2; Short=SCP-2; AltName: Full=Sterol carrier protein X; Short=SCP-X	Q07598.1	59 kDa	0.34	0.48	0.23	1.6	1.24119	1.98683	1.9154	1.0386	0.76957	1.589	2.7694	1.6021	0.51	1.3	2.38103e+07	3.02243e+07	10088000	29909000	31434000	36502000	18745000	35426000	0.21064	0.11348	0.12645	0.22317	0.44881	0.25462	713150	2414800	3202600	4869300	6702600	5633200	0	0	0	0	0	0	0	0	0	0	0	0
221	Cluster of PREDICTED: erlin-2 [Gallus gallus] (XP_424380.1)	XP_424380.1 [2]	38 kDa	0.04	0.12	0.11	0.9	29.477	25.165	25.895	32.911	29.625	24.367	26.44	24.688	0.26	0.8	5.04157e+07	3.93863e+07	53722000	39305000	58220000	49388000	41068000	27703000	0.24281	0.39021	0.31356	0.2902	0.40471	0.4079	7535600	7802600	5155300	6108700	5592800	2916800	4	6	3	3	3	3	4	6	3	3	3	3
221.1	PREDICTED: erlin-2 [Gallus gallus]	XP_424380.1	38 kDa	0.04	0.15	0.1	0.8	10.9389	8.874	9.1996	12.474	11.143	8.5184	9.2448	8.8588	0.056	0.6	6.07877e+07	3.93863e+07	53722000	70421000	58220000	49388000	41068000	27703000	0.24517	0.39416	0.31356	0.35752	0.40471	0.4079	8084300	8344700	5155300	6953300	5592800	2916800	1	1	1	0	0	1	1	1	1	0	0	1
221.2	erlin-1 [Gallus gallus]	NP_001026394.2	39 kDa	0.05	0.11	0.11	0.9	13.8963	11.963	12.283	15.395	14.011	11.508	12.558	11.823	0.42	0.7	60527000	4.48333e+07	87188000	36173000	58220000	59785000	47012000	27703000	0.24046	0.38625	0.19547	0.22288	0.2523	0.25428	6986900	7260500	4949000	5264100	4098800	2800200	1	2	0	0	0	0	1	2	0	0	0	0
222	60S ribosomal protein L38, partial [Scophthalmus maximus]	ABJ98663.1 (+39)	8 kDa	0.13	0.27	0.029	1.7	15.7757	26.2463	20.747	13.73	12.85	27.586	28.683	22.47	0.55	2.1	91401000	1.90153e+08	198540000	37567000	38096000	475930000	56725000	37805000	0.92485	1.0616	1.1828	1.3487	2.8882	2.9109	62779000	77099000	94261000	166050000	204860000	210820000	2	2	2	2	3	3	2	2	2	2	3	3
223	Cluster of PREDICTED: polyadenylate-binding protein 3 [Cebus capucinus imitator] (XP_017393035.1)	XP_017393035.1 [2]	71 kDa	0.09	0.27	0.16	1.3	16.758	21.5573	12.967	15.561	21.746	21.22	19.858	23.594	0.75	0.8	27054000	2.27487e+07	34309000	27511000	19342000	38726000	29520000	1.1874	0.12613	0.14478	0.25296	0.21927	0.36225	0.28447	2235200	1518700	4642200	3011100	4804300	0	5	4	6	5	5	4	5	4	6	5	5	4
223.1	PREDICTED: polyadenylate-binding protein 3 [Cebus capucinus imitator]	XP_017393035.1	71 kDa	0.32	0.26	0.062	2.1	1.5051	3.10263	1.1434	1.4456	1.9263	3.7745	1.9516	3.5818	0.68	0.8	2.35147e+07	1.85867e+07	27404000	18011000	25129000	36881000	18879000	1.1874	0.081278	0.093293	0.16004	0.11852	0.13417	0.13523	812390	508920	3438600	1206300	1203300	0	0	0	0	0	0	0	0	0	0	0	0	0
223.2	PREDICTED: polyadenylate-binding protein 1-like [Austrofundulus limnaeus]	XP_013886612.1	71 kDa	0.1	0.24	0.15	1.3	5.79953	7.40077	4.8744	5.1389	7.3853	8.2611	6.7825	7.1587	0.7	0.8	2.79437e+07	2.27487e+07	36978000	27511000	19342000	38726000	29520000	1.1874	0.17098	0.19626	0.34588	0.32001	0.36225	0.28447	3658100	2528400	5845700	4816000	4804300	0	0	0	0	0	0	0	0	0	0	0	0	0
224	Cluster of hypothetical protein RCJMB04_2d15 [Gallus gallus] (CAG31088.1)	CAG31088.1 [10]	68 kDa	0.05	0.87	0.061	2.3	13.6317	31.3997	0	20.137	20.758	31.83	29.787	32.582	0.21	1.9	1.7832e+07	3.45677e+07	0.76639	37093000	16403000	27327000	36923000	39453000	0	0.38996	0.29409	0.33469	0.37887	0.38258	0	8476200	3871300	10649000	9481600	6528100	0	7	6	5	5	6	0	7	6	5	5	6
224.1	hypothetical protein RCJMB04_2d15 [Gallus gallus]	CAG31088.1 (+8)	68 kDa	0.07	0.87	0.065	2.3	10.9587	25.08	0	16.277	16.599	24.055	23.975	27.21	0.21	1.9	1.7832e+07	3.45677e+07	0.76639	37093000	16403000	27327000	36923000	39453000	0	0.38996	0.36216	0.33469	0.37887	0.47112	0	8476200	6222300	10649000	9481600	11505000	0	2	1	0	1	1	0	2	1	0	1	1
224.2	PREDICTED: LOW QUALITY PROTEIN: calnexin [Monodelphis domestica]	XP_007507872.1	69 kDa	0.18	0.87	0.064	2.4	2.4322	5.89427	0	3.5081	3.7885	7.0238	5.7658	4.8932	0.28	1.8	1.07059e+07	1.94737e+07	0	23217000	8900600	18139000	23316000	16966000	0	0.20286	0.22603	0.25772	0.21298	0.29404	-1	2381100	1520200	4008900	2656000	1551600		0	0	0	0	0		0	0	0	0	0
225	Cluster of pyruvate dehydrogenase E1 component subunit beta, mitochondrial [Gallus gallus] (NP_001185549.1)	NP_001185549.1 [2]	39 kDa	0.16	0.23	0.0079	2.2	9.42543	20.7373	10.373	10.984	6.9193	24.403	19.858	17.951	0.84	1.1	2.55107e+07	2.90847e+07	14562000	37637000	24333000	59685000	10994000	16575000	0.33651	0.38625	0.43038	0.49071	0.72931	0.73505	4025600	4256200	1509600	13108000	4617000	8812200	4	4	4	4	5	4	4	4	4	4	5	4
225.1	pyruvate dehydrogenase E1 component subunit beta, mitochondrial [Gallus gallus]	NP_001185549.1 (+1)	39 kDa	0.16	0.23	0.0078	2.2	9.34117	20.593	10.284	10.903	6.8365	24.195	19.793	17.791	0.84	1.1	2.55107e+07	2.90847e+07	14562000	37637000	24333000	59685000	10994000	16575000	0.33651	0.38625	0.43038	0.49071	0.72931	0.73505	4025600	4256200	1509600	13108000	4617000	8812200	2	2	2	2	4	2	2	2	2	2	4	2
226	PREDICTED: transketolase [Meleagris gallopavo]	XP_010716778.1	63 kDa	0.1	0.1	0.91	1	26.875	26.5997	28.527	28.375	23.723	29.708	25.374	24.717	0.15	1.4	3.94623e+07	54397000	23926000	49038000	45423000	59252000	49874000	54065000	0.30745	0.28543	0.31804	0.28164	0.4105	0.41373	7288800	5041900	7465300	7549500	5542300	7071300	5	4	5	4	4	4	6	5	5	4	5	5
227	Cluster of PREDICTED: coatomer subunit alpha [Aquila chrysaetos canadensis] (XP_011595606.1)	XP_011595606.1	138 kDa	0.07	0.27	0.01	1.8	11.5349	20.8363	12.967	13.73	7.9078	19.098	22.064	21.347	0.36	0.8	1.08797e+07	9.03523e+06	11890000	13175000	7574000	9137800	10060000	7907900	0.083689	0.148	0.10703	0.18803	0.17501	0.17639	346330	957310	482460	1016800	708050	661180	4	7	4	6	5	5	4	7	4	6	5	5
227.1	PREDICTED: coatomer subunit alpha [Aquila chrysaetos canadensis]	XP_011595606.1	138 kDa	0.08	0.26	0.0084	1.8	10.1607	18.5867	11.266	12.079	7.1372	16.936	19.619	19.205	0.4	0.9	10596000	9.03523e+06	11890000	12324000	7574000	9137800	10060000	7907900	0.083689	0.148	0.10703	0.18803	0.17501	0.17639	346330	957310	482460	1016800	708050	661180	0	0	0	0	0	0	0	0	0	0	0	0
228	Cluster of PREDICTED: isoleucine--tRNA ligase, cytoplasmic isoform X2 [Gallus gallus] (XP_015148966.1)	XP_015148966.1 [2]	145 kDa	0.14	0.48	0.079	1.7	10.5518	18.2347	16.425	7.3226	7.9078	20.159	15.445	19.1	0.57	1.1	11689200	13433000	12271000	8081600	14715000	17082000	10122000	13095000	0.14524	0.091669	0.10214	0.2118	0.13183	0.14076	1136500	100100	450200	1093200	404580	1146900	7	4	4	7	4	6	7	4	4	7	4	6
228.1	PREDICTED: isoleucine--tRNA ligase, cytoplasmic isoform X2 [Gallus gallus]	XP_015148966.1	145 kDa	0.13	0.47	0.061	1.8	9.234	16.4837	14.25	6.665	6.787	18.641	14.361	16.449	0.41	1.2	11689200	14384000	12271000	8081600	14715000	17082000	10122000	15948000	0.14524	0.091669	0.10214	0.2118	0.13183	0.16822	1136500	100100	450200	1093200	404580	1386600	3	2	2	3	2	3	3	2	2	3	2	3
228.2	PREDICTED: isoleucine--tRNA ligase, cytoplasmic [Cariama cristata]	XP_009708055.1	126 kDa	0.51	0.55	0.59	1.3	1.00433	1.30023	1.618	0.53625	0.85873	1.055	0.79128	2.0544	0.083	1.7	1.28585e+07	2.16807e+07	15779000	8081600	14715000	24243000	25054000	15745000	0.092128	0.051357	0.057224	0.13435	0.073859	0.11329	780240	117860	530070	820780	409530	907200	0	0	0	0	0	1	0	0	0	0	0	1
229	Cluster of PREDICTED: exportin-2 isoform X1 [Coturnix japonica] (XP_015737063.1)	XP_015737063.1 [5]	116 kDa	0.09	0.87	0.18	1.8	17.72	32.531	0	27.46	25.7	29.708	35.303	32.582	0.97	1	12427000	1.20937e+07	0	19021000	18260000	23883000	12398000	1.1874	0	0.10257	0.14942	0.17036	0.26405	0.10441	0	996500	1453000	2235000	1673800	0		4	5	4	7	3		4	5	4	7	3
229.1	PREDICTED: exportin-2 isoform X1 [Coturnix japonica]	XP_015737063.1 (+3)	116 kDa	0.06	0.87	0.16	1.9	8.93067	16.7953	0	14.008	12.784	15.614	17.267	17.505	1	1	12427000	1.24727e+07	0	19021000	18260000	23883000	13535000	1.1874	0	0.11582	0.16391	0.18689	0.25799	0.12392	0	979320	1501800	2321300	1645000	0		0	0	0	0	0		0	0	0	0	0
229.2	exportin-2 isoform X1 [Amazona aestiva]	KQK82608.1	111 kDa	0.14	0.87	0.2	1.8	7.485	13.5157	0	11.478	10.977	12.025	15.724	12.798	0.98	1	1.43117e+07	1.4063e+07	0	19021000	23914000	28654000	13535000	1.1874	0	0.089322	0.13492	0.15384	0.27011	0.0849	0	1013700	1404100	2148800	1702700	0		0	0	0	1	0		0	0	0	1	0
230	dehydrogenase/reductase SDR family member 4 [Gallus gallus]	NP_001264054.1	28 kDa	0.24	0.22	0.53	0.9	14.156	12.4429	11.238	17.391	13.839	11.671	9.9288	15.729	0.23	2.4	1.89705e+07	45752000	34567000	19795000	2549600	62049000	61971000	13236000	0.34683	0.24842	0.2768	0.72138	0.57253	0.57704	5094200	2396300	179270	9473700	17973000	7040700	3	2	2	4	3	3	3	2	2	4	3	3
231	Cluster of F-actin-capping protein subunit alpha-1 [Gallus gallus] (NP_990846.1)	NP_990846.1 [4]	33 kDa	0.1	0.08	0.0011	0.6	25.8033	14.261	25.934	23.799	27.677	12.732	15.445	14.606	0.41	0.8	1.98393e+07	1.51483e+07	19099000	23564000	16855000	24509000	10404000	10532000	0.41619	0.41599	0.46352	0.43161	0.48859	0.48173	5209700	7474700	3395400	5211500	2795900	2930000	7	6	6	5	5	3	7	6	6	5	5	3
231.1	F-actin-capping protein subunit alpha-1 [Gallus gallus]	NP_990846.1 (+1)	33 kDa	0.18	0.08	0.0061	0.6	13.979	8.295	13.622	13.114	15.201	6.6625	8.6054	9.6171	0.51	0.8	2.43153e+07	1.89297e+07	22842000	25998000	24106000	33541000	12716000	10532000	0.54172	0.6218	0.69283	0.59619	0.67489	0.48173	7238000	11047000	4933300	6711400	3737900	2930000	2	2	2	2	2	1	2	2	2	2	2	1
231.2	F-actin-capping protein subunit alpha-2 [Gallus gallus]	NP_001004380.1 (+1)	33 kDa	0.38	0.06	0.0064	0.5	8.412	3.842	8.8201	7.8926	8.5233	4.9396	4.3764	2.21	0.82	0.9	1.91337e+07	17652000	19557000	26935000	10909000	20426000	10304000	22226000	0.29066	0.21019	0.2342	0.26703	0.30228	0.1441	3181400	3902700	1857500	3711500	1853800	1750900	1	1	1	1	1	0	1	1	1	1	1	0
232	Cluster of hypothetical protein ASZ78_010110 [Callipepla squamata] (OXB53986.1)	OXB53986.1 [3]	24 kDa	0.81	0.12	0.33	0.7	30.3897	19.7753	34.205	29.906	27.058	25.116	1.7619	32.448	0.47	1.2	3.27137e+07	3.90723e+07	24945000	46063000	27133000	44708000	41634000	30875000	0.57611	0.53348	0.59443	0.67776	0.43655	0.66296	7853700	8264800	6771700	11587000	2481900	7678400	5	4	4	4	1	4	5	4	4	4	1	4
232.1	hypothetical protein ASZ78_010110 [Callipepla squamata]	OXB53986.1	24 kDa	0.83	0.27	0.42	0.7	10.9801	7.41853	14.422	9.1192	9.3991	7.3091	1.3385	13.608	0.45	1.2	2.87063e+07	3.50277e+07	21420000	40422000	24277000	37865000	41634000	25584000	0.84388	0.71305	0.7945	0.90589	0.43655	1.0336	8094800	7448300	6817200	10889000	2481900	8036700	2	1	2	2	1	2	2	1	2	2	1	2
232.2	unnamed protein product [Oikopleura dioica]	CBY33817.1	20 kDa	0.86	0.11	0.57	0.8	12.0233	9.1946	11.078	13.459	11.533	13.479	0.081792	14.023	0.87	1	60769000	63463000	59807000	74987000	47513000	88015000	41634000	60740000	0.30834	0.35392	0.39435	0.44963	0.23282	0.513	7612700	9081200	6726100	12284000	2812800	9597100	1	1	1	1	0	1	1	1	1	1	0	1
232.3	ras-related protein Rab-6A isoform X1 [Oryzias latipes]	XP_020564624.1	23 kDa	0.78	0.36	0.062	0.3	1.82337	0.617685	2.5176	1.7375	1.215	0.83562	0.064134	0.9533	0.54	1.2	3.64993e+07	43703000	21930000	52966000	34602000	54780000	41634000	34695000	0.43195	0.4958	0.34002	0.38769	0.20296	0.44232	5785300	6196200	4701200	7561500	2481900	5401500	0	0	0	0	0	0	0	0	0	0	0	0
233	Cluster of PREDICTED: cytochrome c oxidase subunit 5A, mitochondrial-like [Chrysochloris asiatica] (XP_006866537.1)	XP_006866537.1	17 kDa	0.18	0.1	0.37	1.1	28.4717	32.239	31.12	25.629	28.666	26.525	31.993	38.199	0.26	2.1	66337000	1.36618e+08	57365000	65924000	75722000	87420000	244460000	77975000	0.65381	0.44702	0.49809	0.56792	0.64289	0.64795	12213000	13773000	18170000	21893000	24774000	23389000	3	2	2	2	2	2	3	2	2	2	2	2
233.1	PREDICTED: cytochrome c oxidase subunit 5A, mitochondrial-like [Chrysochloris asiatica]	XP_006866537.1	17 kDa	0.18	0.08	0.33	1.1	28.218	32.239	30.359	25.629	28.666	26.525	31.993	38.199	0.26	2.1	66337000	1.36618e+08	57365000	65924000	75722000	87420000	244460000	77975000	0.65381	0.44702	0.49809	0.56792	0.64289	0.64795	12213000	13773000	18170000	21893000	24774000	23389000	2	2	2	2	2	2	2	2	2	2	2	2
234	acetyl-CoA acetyltransferase, cytosolic [Gallus gallus]	NP_001034376.2	41 kDa	0.12	0.21	0.21	0.8	28.572	22.9927	32.849	31.121	21.746	24.403	19.858	24.717	0.93	1	1.09773e+07	1.13711e+07	10354000	14919000	7659000	17837000	9507100	6769100	0.52292	0.60022	0.53161	0.76255	0.68616	0.87001	1742500	3105000	1794500	5123200	1581200	1733400	6	6	5	6	5	6	6	6	5	6	5	6
235	Cluster of ATP synthase subunit gamma, mitochondrial isoform 1 [Gallus gallus] (NP_001265025.1)	NP_001265025.1 [2]	33 kDa	0.19	0.08	0.39	1.1	24.8803	28.106	25.069	22.883	26.689	26.525	34.199	23.594	0.79	0.9	2.20383e+07	19698000	13727000	14913000	37475000	20286000	14973000	23835000	0.8627	0.62713	0.52715	0.4255	0.90192	0.90902	4396700	2163800	8884300	3442200	4694600	5849400	7	5	4	3	5	4	7	5	4	3	5	5
235.1	ATP synthase subunit gamma, mitochondrial isoform 1 [Gallus gallus]	NP_001265025.1 (+1)	33 kDa	0.19	0.08	0.39	1.1	24.732	27.9253	24.853	22.782	26.561	26.388	33.919	23.469	0.79	0.9	2.20383e+07	19698000	13727000	14913000	37475000	20286000	14973000	23835000	0.8627	0.62713	0.52715	0.4255	0.90192	0.90902	4396700	2163800	8884300	3442200	4694600	5849400	5	4	3	2	3	3	5	4	3	2	3	4
236	Cluster of PREDICTED: mitochondrial import receptor subunit TOM22 homolog [Gallus gallus] (XP_015144124.1)	XP_015144124.1 [3]	25 kDa	0.39	0.32	0.37	0.7	24.8157	18.604	30.256	28.375	15.816	16.976	26.477	12.359	0.99	1	6.92803e+06	6898400	9274700	6159800	5349600	9752000	6158400	4784800	0.51928	0.78118	0.58348	0.62744	1.1235	0.75904	4499900	5333000	9334700	8047700	9608800	14969000	5	5	3	4	5	3	6	6	4	5	6	3
236.1	hypothetical protein ASZ78_014408 [Callipepla squamata]	OXB60856.1 (+1)	15 kDa	0.22	0.11	0.59	1.1	10.9028	11.8687	11.238	9.6084	11.862	10.61	14.884	10.112	0.54	2.2	2.6961e+07	59615000	64216000	7000900	9666000	14841000	148860000	15144000	0.45622	0.89395	0.58348	0.66528	1.2856	0.75904	7614600	9517400	9334700	15655000	18858000	14969000	2	2	2	2	2	2	2	2	2	2	2	2
236.2	PREDICTED: mitochondrial import receptor subunit TOM22 homolog [Gallus gallus]	XP_015144124.1	25 kDa	0.69	0.62	0.27	0.5	13.8963	6.72397	18.977	18.758	3.9539	6.3659	11.559	2.247	0.38	0.6	3.46167e+06	1980390	4866200	3880200	1638600	4210900	1252600	477670	0.58234	0.66842	0.31966	0.58959	0.9613	0.19312	1385300	1148700	172820	440750	359920	56445	2	2	1	2	2	1	3	3	2	3	3	1
237	PREDICTED: proteasome subunit beta type-6-like [Gallus gallus]	XP_015129007.1	27 kDa	0.8	0.14	0.78	0.9	29.2893	25.6115	31.12	32.036	24.712	29.708	3.3096	43.817	0.96	1	2.03813e+07	2.02273e+07	20148000	23472000	17524000	23534000	15731000	21417000	0.51472	0.59081	0.65831	0.52506	0.17307	0.85637	4526800	6677400	5677100	5308500	1138800	8014900	4	4	4	3	1	4	4	4	4	3	1	4
238	Cluster of PREDICTED: ATP synthase subunit d, mitochondrial [Gallus gallus] (XP_001232599.1)	XP_001232599.1 [2]	18 kDa	0.56	0.2	0.61	1.2	19.819	24.3827	23.99	19.28	16.187	39.986	14.342	18.82	0.18	2.3	2.50627e+07	5.86123e+07	44091000	16545000	14552000	23353000	86706000	65778000	0.77905	2.4309	1.1074	6.3219	0	1.4406	6119700	8996300	4251000	29112000	0	13312000	4	4	3	6	1	2	4	5	3	9	1	2
238.1	PREDICTED: ATP synthase subunit d, mitochondrial [Gallus gallus]	XP_001232599.1	18 kDa	0.62	0.21	0.63	1.2	16.2817	20.169	19.937	15.892	13.016	34.488	10.803	15.216	0.18	2.3	2.50627e+07	5.86123e+07	44091000	16545000	14552000	23353000	86706000	65778000	1.2067	2.4309	1.1074	6.3219	0.26251	1.4406	7366200	8996300	4251000	29112000	7322500	13312000	2	1	1	3	0	1	2	2	1	5	0	1
238.2	PREDICTED: ATP synthase subunit d, mitochondrial isoform X1 [Pterocles gutturalis]	XP_010084404.1	18 kDa	0.26	0.13	0.39	1.2	3.5374	4.21383	4.0531	3.3881	3.171	5.4982	3.5391	3.6042	0.84	1.1	5.32657e+07	5.68453e+07	61645000	54656000	43496000	31793000	86706000	52037000	0.35143	0.67059	0.44947	1.2627	0.26251	0.26458	4873200	4118200	3823000	14908000	7322500	5124200	0	0	0	0	0	0	0	0	0	0	0	0
239	Cluster of PREDICTED: 26S protease regulatory subunit 10B-like [Colobus angolensis palliatus] (XP_011796261.1)	XP_011796261.1 [2]	24 kDa	0.49	0.23	0.1	0.6	17.0277	9.5016	21.611	14.645	14.827	10.61	4.4128	13.482	0.62	1.1	1.98183e+07	22634000	26305000	18097000	15053000	27723000	25705000	14474000	0.69489	0.38017	0.63943	0.36815	0.41675	0.7011	5740300	1259700	2321400	4178300	4189600	5407300	7	4	6	2	2	4	7	4	6	2	2	4
239.1	PREDICTED: 26S protease regulatory subunit 10B-like [Colobus angolensis palliatus]	XP_011796261.1	24 kDa	0.31	0.79	0.39	0.5	3.6832	2.00477	7.0507	1.9152	2.0837	2.6142	1.3591	2.041	0.18	1.9	1.754e+07	3.40383e+07	32289000	0.88942	20331000	31451000	42232000	28432000	0.59246	0.29125	0.52551	0.17167	0.19433	0.42216	3912500	0	1340200	2057400	2674900	4437300	0	0	0	0	0	0	0	0	0	0	0	0
239.2	proteasome 26S subunit ATPase 6, partial [Malaclemys terrapin]	AFQ90896.1	25 kDa	0.56	0.12	0.14	0.6	11.4997	7.08117	12.667	11.827	10.005	7.5903	2.9132	10.74	0.91	1	2.20877e+07	22634000	26305000	18097000	21861000	27723000	25705000	14474000	0.79732	0.46909	0.75336	0.36815	0.41675	0.98003	7568100	2519400	3302600	4178300	4189600	6377300	0	0	0	0	0	0	0	0	0	0	0	0
240	Cluster of PREDICTED: ubiquitin-activating enzyme E1 Y, partial [Melopsittacus undulatus] (XP_005140504.1)	XP_005140504.1 [5]	23 kDa	0.09	0.88	0.25	1.7	23.0533	39.134	0	37.529	31.631	35.013	40.819	41.57	0.34	1.6	1.80743e+07	2.86153e+07	0	22563000	31660000	34017000	24009000	27820000	0	0.44893	0.10005	0.19659	0.25251	0.27374	-1	5389300	2332100	3150600	864630	3555400		7	4	6	7	6		7	4	6	7	7
240.1	PREDICTED: ubiquitin-activating enzyme E1 Y, partial [Melopsittacus undulatus]	XP_005140504.1	23 kDa	0.03	0.89	0.24	1.7	6.05927	10.298	0	10.27	7.9078	10.61	10.172	10.112	0.8	1.3	6.95967e+06	9.31537e+06	0	20879000	0.90827	17982000	1.2922	9964100	0	0.31692	0.16287	0.18571	0.45578	0.21188	-1	2569300	0	1254800	0	784960		1	1	1	1	1		1	1	1	1	1
240.2	ubiquitin-activating enzyme E1 Y-like, partial [Numida meleagris]	XP_021237426.1	10 kDa	1.7	1.7	0.48	0.2	0.369933	0.07814	0	1.1098	0	0	0.23442	0	0.37	1e-07	1.0925e+07	1.1965	0	32775000	0.90827	1.1099	1.2922	1.1874	0	0.87511	0	0	0.52083	0	-1	12219000	0	0	0	0		1	0	0	0	0		1	0	0	0	0
240.3	ubiquitin-activating enzyme E1 [Carassius auratus]	BAA94076.1 (+1)	118 kDa	1.7	1.7	0.44	6.9	0.06432	0.445267	0	0.19296	0	0	1.3358	0	0.37	1e-07	8.52933e+06	0.826533	0	25588000	0.90827	0	1.2922	1.1874	0	0.027113	0	0	0.079201	0	-1	367230	0	0	0	0		0	0		1	0		0	0		1	0
240.4	PREDICTED: ubiquitin-like modifier-activating enzyme 1 [Falco cherrug]	XP_014141927.1	110 kDa	0.13	0.87	0.23	1.7	13.5867	23.3967	0	20.454	20.306	20.111	23.974	26.105	0.2	1.9	1.74617e+07	34014000	0	20725000	31660000	42071000	24009000	35962000	0	0.15474	0.10005	0.19659	0.22254	0.27374	-1	1379900	2332100	3150600	2593900	3555400		0	0	0	0	0		0	0	0	0	0
241	Cluster of hypothetical protein RCJMB04_1a14 [Gallus gallus] (CAG30932.1)	CAG30932.1 [4]	86 kDa	0.21	0.94	0.032	3.2	7.99343	25.2963	0	9.1533	14.827	19.098	27.58	29.211	0.57	1.4	1.03173e+07	14853400	0	18851000	12101000	20852000	18205000	5503200	0	0.15983	0.27905	0.37948	0.36018	0.43296	-1	2401300	2628800	4677800	4696100	386090		4	6	6	5	6		4	6	7	6	7
241.1	hypothetical protein RCJMB04_1a14 [Gallus gallus]	CAG30932.1 (+3)	86 kDa	0.21	0.94	0.029	3.2	6.88717	22.094	0	7.8755	12.786	16.96	23.566	25.756	0.57	1.4	1.03173e+07	14853400	0	18851000	12101000	20852000	18205000	5503200	0	0.15983	0.27905	0.37948	0.36018	0.43296	-1	2401300	2628800	4677800	4696100	386090		1	3	2	1	2		1	3	3	2	3
242	Cluster of PREDICTED: D-3-phosphoglycerate dehydrogenase [Gallus gallus] (XP_422226.3)	XP_422226.3	55 kDa	0.18	0.16	0.082	0.7	29.2947	21.239	34.578	25.629	27.677	16.976	24.271	22.47	0.21	0.7	3.94793e+07	29329000	38130000	42671000	37637000	42011000	19334000	26642000	0.43952	0.25983	0.37452	0.33011	0.60051	0.27305	9635900	3915400	7330500	6033300	3868900	3563800	7	4	5	4	6	3	7	4	5	4	6	3
242.1	PREDICTED: D-3-phosphoglycerate dehydrogenase [Gallus gallus]	XP_422226.3	55 kDa	0.17	0.16	0.084	0.7	28.5067	20.7857	33.708	24.964	26.848	16.738	23.715	21.904	0.21	0.7	3.94793e+07	29329000	38130000	42671000	37637000	42011000	19334000	26642000	0.43952	0.25983	0.37452	0.33011	0.60051	0.27305	9635900	3915400	7330500	6033300	3868900	3563800	5	2	3	2	5	2	5	2	3	2	5	2
243	Cluster of hemoglobin subunit beta [Gallus gallus] (NP_990820.1)	NP_990820.1 [3]	16 kDa	0.23	0.23	0.25	1.3	10.3632	13.4557	12.967	8.238	9.8847	16.976	11.032	12.359	0.44	1.4	1.62353e+07	2.30767e+07	10134000	25278000	13294000	13645000	35346000	20239000	1.0072	0.45761	0.85802	0.97831	0.65812	1.1162	4049500	4244200	5093800	2380500	2985100	7811000	4	2	3	3	2	3	4	2	3	3	2	3
243.1	hemoglobin subunit beta [Gallus gallus]	NP_990820.1 (+2)	16 kDa	0.23	0.19	0.19	1.3	9.04807	12.0341	10.82	7.4551	8.8691	15.165	9.8353	11.102	0.44	1.4	1.62353e+07	2.30767e+07	10134000	25278000	13294000	13645000	35346000	20239000	1.0072	0.45761	0.85802	0.97831	0.65812	1.1162	4049500	4244200	5093800	2380500	2985100	7811000	0	0	0	1	0	0	0	0	0	1	0	0
244	Cluster of RPS27 [Bos taurus] (ABC84249.1)	ABC84249.1 [103]	9 kDa	0.06	0.29	0.1	1.4	21.063	28.8197	26.798	14.645	21.746	29.708	29.787	26.964	0.68	1.1	25287500	2.89683e+07	9673500	33496000	32693000	30577000	33057000	23271000	1.4706	0	1.8808	0	2.4276	0	4023000	0	13967000	0	26755000	0	2	1	2	1	2	1	3	1	3	2	3	2
244.1	RPS27 [Bos taurus]	ABC84249.1 (+102)	9 kDa	0.06	0.3	0.11	1.4	14.5228	19.7177	18.502	9.9603	15.106	20.204	20.611	18.338	0.68	1.1	25287500	2.89683e+07	9673500	33496000	32693000	30577000	33057000	23271000	1.4706	0.37632	1.8808	1.1631	2.4276	1.327	4023000	6057200	13967000	16758000	26755000	16304000	1	0	1	0	1	0	1	0	1	0	1	0
245	Cluster of small nuclear ribonucleoprotein Sm D2 isoform X1 [Odocoileus virginianus texanus] (XP_020753775.1)	XP_020753775.1	21 kDa	0.4	0.16	0.28	0.8	22.8717	17.2923	24.205	25.629	18.781	9.5489	19.858	22.47	0.54	1.3	2.0038e+07	26097000	18970000	9997900	31146000	17099000	39067000	22125000	0.70661	1.112	0.61931	0.4311	1.1664	0.80565	5564600	6606700	10278000	1491400	9785600	7782900	4	4	2	2	4	3	4	5	3	2	4	3
245.1	small nuclear ribonucleoprotein Sm D2 isoform X1 [Odocoileus virginianus texanus]	XP_020753775.1	21 kDa	0.38	0.17	0.28	0.8	21.8947	16.6846	23.113	24.745	17.826	9.5489	19.12	21.385	0.54	1.3	2.0038e+07	26097000	18970000	9997900	31146000	17099000	39067000	22125000	0.70661	1.112	0.61931	0.4311	1.1664	0.80565	5564600	6606700	10278000	1491400	9785600	7782900	3	3	1	2	3	2	3	4	2	2	3	2
246	Cluster of PREDICTED: small nuclear ribonucleoprotein F-like [Myotis lucifugus] (XP_006082142.1)	XP_006082142.1 [2]	10 kDa	0.32	0.43	0.64	0.9	15.4854	13.214	22.476	9.1533	14.827	8.4879	16.548	14.606	0.008	2.2	16349000	35885000	10084000	23447000	15516000	37327000	34301000	36027000	1.0734	0.86876	0.96801	1.1118	1.2586	1.2685	9126800	9740000	10791000	19801000	19045000	21597000	4	3	3	2	2	2	4	3	3	2	2	2
246.1	PREDICTED: small nuclear ribonucleoprotein F-like [Myotis lucifugus]	XP_006082142.1	10 kDa	0.48	0.5	0.92	1	7.3372	7.64257	10.675	3.389	7.9476	3.5699	10.704	8.6538	0.2	1.5	2.40367e+07	35885000	10928000	23447000	37735000	37327000	34301000	36027000	1.3954	0.87511	0.97509	1.1118	1.2586	1.2685	10503000	11500000	9950000	19801000	19045000	21597000	1	1	1	1	1	1	1	1	1	1	1	1
246.2	PREDICTED: small nuclear ribonucleoprotein F-like [Microtus ochrogaster]	XP_005352230.1	10 kDa	0.1	0.41	0.24	0.7	7.7043	5.12943	11.321	5.3797	6.4122	4.5279	5.3807	5.4797	0.03	2.2	2.16083e+07	4.65687e+07	14005000	35304000	15516000	44020000	52955000	42731000	0.75135	0.86241	0.96093	0.45439	0.51437	0.51842	7750200	7980100	11632000	11519000	13416000	12624000	1	1	1	0	0	0	1	1	1	0	0	0
247	Cluster of p32 subunit of splicing factor SF2, partial [Gallus gallus] (BAA82513.1)	BAA82513.1	24 kDa	0.3	0.24	0.16	1.5	21.827	32.831	24.036	25.629	15.816	41.379	34.863	22.251	0.099	2	4.09677e+07	83597000	23581000	42790000	56532000	49783000	107840000	93168000	0.61747	0.49022	0	0.62281	1.0193	0.71057	16533000	21045000	0	34129000	13660000	13762000	2	2	1	2	2	1	3	3	2	3	3	2
247.1	p32 subunit of splicing factor SF2, partial [Gallus gallus]	BAA82513.1	24 kDa	0.33	0.26	0.18	1.5	13.7557	21.1447	15.44	16.106	9.7211	27.478	22.279	13.677	0.099	2	4.09677e+07	83597000	23581000	42790000	56532000	49783000	107840000	93168000	0.61747	0.49022	0.33645	0.62281	1.0193	0.71057	16533000	21045000	7453100	34129000	13660000	13762000	1	1	0	1	1	0	1	1	0	1	1	0
248	Cluster of ornithine aminotransferase, mitochondrial [Gallus gallus] (NP_001006567.1)	NP_001006567.1 [2]	48 kDa	0.1	0.02	0.0021	0.7	31.9087	22.5977	31.985	31.121	32.62	24.403	23.167	20.223	0.53	1.1	2.54177e+07	28797000	25127000	31994000	19132000	22444000	32119000	31828000	0.42505	0.39077	0.33495	0.49646	0.43232	0.56642	4113100	4677500	1734200	3614700	2746200	7466400	6	5	4	5	4	5	6	5	4	5	4	5
248.1	ornithine aminotransferase, mitochondrial [Gallus gallus]	NP_001006567.1 (+1)	48 kDa	0.09	0.03	0.0027	0.7	25.833	18.7953	26.617	25.234	25.648	20.326	19.081	16.979	0.53	1.1	2.54177e+07	28797000	25127000	31994000	19132000	22444000	32119000	31828000	0.42505	0.39077	0.33495	0.49646	0.43232	0.56642	4113100	4677500	1734200	3614700	2746200	7466400	2	2	1	2	1	2	2	2	1	2	1	2
249	Cluster of PREDICTED: hydroxysteroid dehydrogenase-like protein 2 [Gallus gallus] (XP_003643140.1)	XP_003643140.1	44 kDa	0.13	0.17	0.001	3.4	20.5157	69.7923	16.975	23.928	20.644	60.758	69.248	79.371	0.14	1.7	2.26553e+07	38929000	22918000	19222000	25826000	41122000	23074000	52591000	0.37829	0.54421	0.48381	0.84294	1.1402	0.96173	3582800	5822300	5068900	14852000	6090100	13315000	4	5	4	5	6	5	4	5	4	6	7	6
249.1	PREDICTED: hydroxysteroid dehydrogenase-like protein 2 [Gallus gallus]	XP_003643140.1	44 kDa	0.13	0.17	0.001	3.4	20.408	69.5637	16.88	23.795	20.549	60.567	69.014	79.11	0.14	1.7	22655000	38929000	22917000	19222000	25826000	41122000	23074000	52591000	0.37829	0.54421	0.48381	0.84294	1.1402	0.96173	3582800	5822300	5068900	14852000	6090100	13315000	4	5	4	5	6	5	4	5	4	6	7	6
250	Cluster of 40S ribosomal protein S10 [Gallus gallus] (NP_001244226.1)	NP_001244226.1 [9]	19 kDa	0.09	0.47	0.13	1.5	14.7213	22.612	21.611	14.645	7.9078	23.342	24.271	20.223	0.9	0.9	6.54777e+06	6.0119e+06	4262200	9870100	5511000	1.1099	5141700	12894000	0.54899	0.38098	0	0.48402	0.56056	0	952660	622120	0	0	1811800	0	4	3	1	3	2	1	4	3	1	3	2	1
250.1	40S ribosomal protein S10 [Gallus gallus]	NP_001244226.1 (+7)	19 kDa	0.09	0.47	0.13	1.5	8.6203	13.3177	12.76	8.4508	4.6501	13.789	14.272	11.892	0.91	0.9	6.50107e+06	6.0119e+06	4122100	9870100	5511000	1.1099	5141700	12894000	0.56277	0.38978	0.1971	0.49519	0.56056	0.25641	1051200	686480	447120	0	1811800	1172000	1	1	0	1	0	0	1	1	0	1	0	0
250.2	PREDICTED: 40S ribosomal protein S10 [Salmo salar]	XP_014001858.1	20 kDa	0.09	0.46	0.13	1.5	6.1012	9.2941	8.8514	6.1945	3.2577	9.5525	9.9986	8.3312	0.91	0.9	6.50107e+06	6.0119e+06	4122100	9870100	5511000	1.1099	5141700	12894000	0.5352	0.37219	0.18893	0.47284	0.53526	0.24578	854100	557760	363290	0	1472100	952290	1	1	0	1	0	0	1	1	0	1	0	0
251	Cluster of unnamed protein product [Mus musculus] (BAE40130.1)	BAE40130.1 [3]	23 kDa	0.04	0.05	0.0026	1.3	45.6793	58.223	46.857	42.883	47.298	59.189	55.776	59.704	0.95	1	15678300	15989000	9241900	20866000	16927000	21156000	12585000	14226000	1.4133	1.6222	2.2581	1.6189	1.1357	2.3514	16556000	12312000	10453000	25128000	9785700	20431000	5	5	5	4	5	4	5	5	5	4	5	4
251.1	unnamed protein product [Mus musculus]	BAE40130.1 (+1)	23 kDa	0.06	0.02	0.0028	1.3	21.2693	28.0753	21.804	21.086	20.918	29.494	26.13	28.602	0.95	1	15678300	15989000	9241900	20866000	16927000	21156000	12585000	14226000	1.4133	1.6222	2.2581	1.6189	1.8326	2.3514	16556000	12312000	10453000	25128000	15578000	20431000	1	1	1	1	1	1	1	1	1	1	1	1
251.2	Nascent polypeptide-associated complex subunit alpha [Salmo salar]	ACI69346.1	23 kDa	0.09	0.13	0.18	1.2	8.96647	10.3851	9.1108	7.7176	10.071	9.3184	11.18	10.657	0.85	1.1	45576000	4.91313e+07	31918000	72892000	31918000	71261000	31520000	44613000	0.26586	0.30516	0.34002	0.17929	0.43886	0.20456	8433900	8238400	4208100	9323400	3992900	6589700	0	0	0	0	1	0	0	0	0	0	1	0
252	Cluster of C-1-tetrahydrofolate synthase, cytoplasmic [Gallus gallus] (NP_001034392.1)	NP_001034392.1 [7]	100 kDa	0.09	0.87	0.002	5	6.98067	35.0683	0	10.069	10.873	35.013	31.993	38.199	0.073	2.5	9686400	2.40413e+07	0	19387000	9672200	26669000	20157000	25298000	0	0.065491	0.099136	0.15278	0.17903	0.25704	-1	676170	299150	1788300	925160	1926100		5	7	9	8	13		5	7	11	8	13
252.1	C-1-tetrahydrofolate synthase, cytoplasmic [Gallus gallus]	NP_001034392.1 (+2)	100 kDa	0.17	0.89	0.0022	6.9	3.26553	22.4067	0	4.2327	5.5639	22.273	18.694	26.253	0.088	2.4	9.69707e+06	2.32183e+07	0	20342000	8749200	25718000	22109000	21828000	0	0.065116	0.15054	0.31767	0.24743	0.48396	-1	664090	330320	2677500	1350500	2771300		0	0	1	0	2		0	0	1	0	2
252.2	C-1-tetrahydrofolate synthase, cytoplasmic, partial [Apaloderma vittatum]	KFP79664.1 (+1)	99 kDa	0.62	1.2	0.26	2.5	1.36764	3.41487	0	0.91533	3.1876	1.4547	5.6651	3.1248	0.082	2.4	8.24807e+06	20026000	0	15995000	8749200	22194000	15742000	22142000	0	0.032369	0.073476	0.083777	0.14492	0.25272	0	278120	362080	895400	306800	1010600		1	1	0	1	1		1	1	0	1	1
252.3	PREDICTED: c-1-tetrahydrofolate synthase, cytoplasmic [Chelonia mydas]	XP_007068064.1	99 kDa	0.13	1	0.024	3.2	1.87613	5.99853	0	3.7621	1.8663	6.7467	6.0197	5.2292	0.036	2.8	10345000	2.90813e+07	0	20342000	10693000	29956000	26599000	30689000	0	0.065867	0.073391	0.12787	0.14475	0.19818	-1	688240	205050	1987700	1118200	2222000		1	1	1	1	1		1	1	1	1	1
252.4	C-1-tetrahydrofolate synthase, cytoplasmic [Meriones unguiculatus]	XP_021491210.1	101 kDa	0.79	1.7	0.19	4.9	0.30511	1.5017	0	0.91533	0	2.6663	0.283	1.5558	0.14	3.3	8.62333e+06	2.88017e+07	0	25870000	0.90827	36155000	15742000	34508000	0	0.031616	0	0.081794	0.045469	0.093321	-1	425290	0	1592800	290060	1700600		1	0	1	0	1		1	0	1	0	1
253	Cluster of PREDICTED: peptidyl-prolyl cis-trans isomerase B, partial [Meleagris gallopavo] (XP_019474804.1)	XP_019474804.1	20 kDa	0.34	0.13	0.59	1.1	28.3573	32.1817	31.985	28.375	24.712	32.891	20.961	42.693	0.079	2	2.68743e+07	52746000	14172000	46144000	20307000	60065000	55099000	43074000	0.3181	0	0	0	0	0.52924	2775800	0	0	0	0	3393300	2	1	1	1	1	2	2	1	1	1	1	2
253.1	PREDICTED: peptidyl-prolyl cis-trans isomerase B, partial [Meleagris gallopavo]	XP_019474804.1	20 kDa	0.34	0.13	0.59	1.1	20.8683	23.7037	23.548	20.876	18.181	24.198	15.421	31.492	0.079	2	2.68743e+07	52746000	14172000	46144000	20307000	60065000	55099000	43074000	0.3181	0.1666	0.18563	0.21166	0.2396	0.52924	2775800	2781400	1427900	4191300	3722600	3393300	0	0	0	0	0	0	0	0	0	0	0	0
254	Cluster of PREDICTED: ruvB-like 2 isoform X1 [Xenopus tropicalis] (XP_012821814.1)	XP_012821814.1	51 kDa	0.3	0.16	0.41	0.8	23.7003	20.029	25.369	26.265	19.467	14.854	26.477	18.756	0.065	0.2	4.21663e+07	6.46747e+06	64156000	44072000	18271000	3264400	16138000	1.1874	0.31805	0.36507	0.31363	0.3576	0.52502	0.408	9911000	6528900	3212600	1360800	5148700	0	4	4	3	4	5	3	4	4	3	4	5	3
254.1	PREDICTED: ruvB-like 2 isoform X1 [Xenopus tropicalis]	XP_012821814.1	51 kDa	0.3	0.16	0.33	0.8	20.4297	16.5527	22.014	22.687	16.588	12.106	21.963	15.589	0.065	0.2	4.21663e+07	6.46747e+06	64156000	44072000	18271000	3264400	16138000	1.1874	0.31805	0.36507	0.31363	0.3576	0.52502	0.408	9911000	6528900	3212600	1360800	5148700	0	1	1	1	1	1	1	1	1	1	1	1	1
255	Cluster of ubiquitin-conjugating enzyme E2 N isoform X1 [Columba livia] (XP_021151280.1)	XP_021151280.1	21 kDa	1.2	0.68	0.18	0.3	6.2844	1.78917	11.238	3.6613	3.9539	4.244	0	1.1235	0.24	0.4	100286000	4.4895e+07	86024000	50484000	164350000	62961000	1.2922	71724000	0.71643	0.34337	0	0	0	0	13017000	8248700	0	0	0	0	3	2	1	2	0	1	4	2	1	2	0	1
255.1	ubiquitin-conjugating enzyme E2 N isoform X1 [Columba livia]	XP_021151280.1	21 kDa	1.2	0.69	0.18	0.3	4.652	1.29441	8.3371	2.7583	2.8606	3.0704	0	0.81283	0.24	0.4	100286000	4.4895e+07	86024000	50484000	164350000	62961000	1.2922	71724000	0.71643	0.34337	0.17542	0.43624	0	0.2282	13017000	8248700	13334000	10526000	0	6519600	0	0	0	0	0	0	0	0	0	0	0	0
256	Cluster of nuclear calmodulin-binding protein, partial [Gallus gallus] (AAC69888.1)	AAC69888.1	84 kDa	0.51	0.89	0.99	1	11.142	11.2423	0	14.645	18.781	16.976	5.516	11.235	0.9	1.1	1.08755e+07	1.19868e+07	0	8483400	24143000	12031000	4308300	19621000	0	0.11943	0.18138	0.20681	0.17176	0.30154	-1	191760	1710700	857460	348970	2609700		4	5	5	3	5		4	5	5	3	5
256.1	nuclear calmodulin-binding protein, partial [Gallus gallus]	AAC69888.1	84 kDa	0.45	0.88	0.87	1.1	9.521	10.5242	0	12.782	15.781	14.841	5.5095	11.222	0.85	1.1	1.08755e+07	1.25038e+07	0	8483400	24143000	13582000	4308300	19621000	0	0.11943	0.18138	0.20681	0.17176	0.30154	-1	191760	1710700	857460	348970	2609700		2	3	3	2	4		2	3	3	2	4
257	Cluster of Y-box-binding protein 3 [Gallus gallus] (NP_990737.2)	NP_990737.2 [8]	31 kDa	0.3	0.05	0.32	0.8	38.8537	32.307	40.629	39.359	36.573	43.5	27.58	25.841	0.12	1.7	12694000	2.12883e+07	13588000	13276000	11218000	15505000	18635000	29725000	0.4697	0.38968	0.43362	0.47525	0.55967	0.80347	4237300	4744800	8719300	7128000	5290700	10814000	8	5	5	5	3	4	9	5	5	5	3	4
257.1	Nuclease-sensitive element-binding protein 1, partial [Aptenodytes forsteri]	KFM01689.1 (+5)	29 kDa	0.3	0.03	0.57	0.9	33.8637	30.5363	33.764	34.759	33.068	41.079	26.215	24.315	0.23	1.4	1.53187e+07	2.14683e+07	16637000	13276000	16043000	16045000	18635000	29725000	0.82981	0.55431	0.43362	0.70423	0.55967	0.80347	9572400	8843200	8719300	12786000	5290700	10814000	2	2	2	2	2	2	3	2	2	2	2	2
257.2	Y-box-binding protein 3 [Gallus gallus]	NP_990737.2	31 kDa	1.7	0.54	0.041	0.06	2.27939	0.12769	3.4374	2.4123	0.98847	0	0	0.38307	0.37	0.5	6.85523e+06	3.23847e+06	7073900	9294700	4197100	1.1099	1.2922	9715400	0.31236	0.22504	0.11817	0	0	0.15372	1069800	646460	340520	0	0	883110	1	0	1	0	0	0	1	0	1	0	0	0
257.3	PREDICTED: LOW QUALITY PROTEIN: nuclease-sensitive element-binding protein 1-like [Callithrix jacchus]	XP_017824023.1	35 kDa	1.5	0.68	0.65	0.7	0.883707	0.584047	1.4242	0.23845	0.98847	1.6058	0	0.14634	0.29	0.6	9569200	5.90773e+06	9163900	9294700	10249000	8007800	0	9715400	0.26694	0.092046	0.10256	0.24626	0	0.13342	2069700	646460	831540	1470300	0	883110	1	0	1	1		0	1	0	1	1		0
258	Cluster of sodium/potassium-transporting ATPase subunit alpha-1 [Anas platyrhynchos] (NP_001297314.1)	NP_001297314.1 [20]	113 kDa	0.06	0.27	< 0.00010	5.4	9.78913	52.6307	8.6446	12.815	7.9078	49.866	51.851	56.175	0.52	0.7	1.16832e+07	8.23563e+06	20588000	5229800	9231700	8643000	5248900	10815000	0.050205	0.11907	0.06421	0.17432	0.27913	0.23362	872480	182330	183710	1339000	683460	937820	2	5	2	10	12	12	2	5	2	10	12	12
258.1	sodium/potassium-transporting ATPase subunit alpha-1 [Anas platyrhynchos]	NP_001297314.1 (+7)	113 kDa	0.06	0.17	0.00011	3.5	8.0471	28.3927	7.5002	9.6178	7.0233	27.098	27.58	30.5	0.59	0.8	1.17181e+07	8.89207e+06	20588000	5334500	9231700	9916300	5828900	10931000	0.050205	0.11907	0.06421	0.27818	0.41864	0.42194	872480	182330	183710	1904600	1583600	2604300	0	0	0	0	0	0	0	0	0	0	0	0
258.2	hypothetical protein BRAFLDRAFT_57104 [Branchiostoma floridae]	XP_002610679.1 (+2)	107 kDa	0.17	1.7	0.00056	140	0.06703	9.5129	0	0.20109	0	9.6175	7.8362	11.085	0.28	3.1	1887100	5.87347e+06	0	5661300	0	6322600	1158800	10139000	0	0.029801	0	0.11752	0.13303	0.13408	0	102380	0	414590	140960	479250		0		1	1	1		0		1	1	1
258.3	Potassium-transporting ATPase alpha chain 1 [Larimichthys crocea]	KKF32592.1 (+1)	104 kDa	0.65	1.7	0.11	6.2	0.30511	1.89	0	0.91533	0	1.061	3.3096	1.2994	0.43	1.9	1675500	3.23213e+06	0	5026500	0	4021800	3637000	2037600	0	0.030665	0	0.038959	0.044102	0.090466	0	94684	0	87698	76787	50162		1		1	1	1		1		1	1	1
258.4	hypothetical protein cypCar_00042003 [Cyprinus carpio]	KTF83352.1 (+5)	106 kDa	0.7	NaN%	0.068	INF	0	1.60436	0	0	0	0.43988	2.6742	1.699	0.019	INF	0	4.83517e+06	0	0	0	6418500	2338800	5748200	0	0	0	0.11972	0.28572	0.28797	0	0	0	405570	325820	617630				0	1	1				0	1	1
258.5	LOW QUALITY PROTEIN: sodium/potassium-transporting ATPase subunit alpha-3-like, partial [Rhincodon typus]	XP_020381348.1	66 kDa	0.49	0.17	0.09	2.8	0.62484	1.73547	0.66445	0.70355	0.50652	2.692	1.4753	1.0391	0.44	2	1.2473e+07	2.46083e+07	37419000	0.88942	0.90827	18970000	37422000	17433000	0.042442	0.048716	0.054281	0.12725	0.22218	0.14518	1109300	0	0	1697800	1185100	2190300	0	0	0	1	0	0	0	0	0	1	0	0
259	Cluster of PREDICTED: dynein light chain roadblock-type 1 isoform X1 [Gallus gallus] (XP_417328.3)	XP_417328.3 [17]	11 kDa	0.11	0.1	0.084	0.8	18.6437	15.301	20.747	17.391	17.793	16.976	15.445	13.482	0.097	2	1.78274e+07	3.49007e+07	11289000	9461100	32732000	38285000	29842000	36575000	1.1729	1.3462	1.5	0.95628	1.9361	1.9514	8017100	3622000	12300000	13923000	5040500	15873000	3	3	3	2	3	3	3	3	3	2	3	3
259.1	PREDICTED: dynein light chain roadblock-type 1 isoform X1 [Gallus gallus]	XP_417328.3 (+16)	11 kDa	0.11	0.1	0.084	0.8	18.5953	15.252	20.7	17.342	17.744	16.919	15.397	13.44	0.097	2	1.78274e+07	3.49007e+07	11289000	9461100	32732000	38285000	29842000	36575000	1.1729	1.3462	1.5	0.95628	1.9361	1.9514	8017100	3622000	12300000	13923000	5040500	15873000	2	2	2	1	2	2	2	2	2	1	2	2
260	Cluster of PREDICTED: 60S acidic ribosomal protein P2 [Coturnix japonica] (XP_015719263.1)	XP_015719263.1	12 kDa	0.16	0.17	0.11	0.8	32.0673	24.1723	31.985	37.528	26.689	20.159	24.27	28.088	0.81	1.1	30070000	3.42347e+07	27533000	41479000	21198000	22381000	64925000	15398000	1.6569	1.2046	1.3422	1.5304	0.98201	1.7461	24864000	18384000	25435000	25217000	31956000	23425000	4	3	3	3	2	3	4	3	3	3	2	3
260.1	PREDICTED: 60S acidic ribosomal protein P2 [Coturnix japonica]	XP_015719263.1	12 kDa	0.16	0.17	0.11	0.8	31.8787	23.9857	31.83	37.306	26.5	19.988	24.076	27.893	0.81	1.1	30070000	3.42347e+07	27533000	41479000	21198000	22381000	64925000	15398000	1.6569	1.2046	1.3422	1.5304	0.98201	1.7461	24864000	18384000	25435000	25217000	31956000	23425000	3	2	2	2	1	2	3	2	2	2	1	2
261	Cluster of carbonyl reductase [NADPH] 1 [Gallus gallus] (NP_001025966.1)	NP_001025966.1 [7]	30 kDa	0.14	0.08	0.069	0.8	39.0197	31.3207	36.224	38.378	42.457	29.639	36.29	28.033	0.61	0.9	2.67243e+07	2.30517e+07	23961000	27707000	28505000	26959000	10232000	31964000	0.606	0.5766	0.4275	0.56515	0.51662	0.5427	5125700	5912900	5203000	7421700	2461100	5189400	3	4	5	4	5	3	3	4	5	4	5	3
261.1	carbonyl reductase [NADPH] 1 [Gallus gallus]	NP_001025966.1 (+1)	30 kDa	0.06	0.08	0.0041	0.7	32.015	21.8527	29.851	31.173	35.021	21.542	20.771	23.245	0.75	0.9	2.67243e+07	25168000	23961000	27707000	28505000	26472000	17068000	31964000	0.606	0.69558	0.77504	0.66318	0.75072	0.75664	5125700	7374500	8973200	9362700	5232400	7260200	2	2	2	2	2	2	2	2	2	2	2	2
261.2	PREDICTED: carbonyl reductase [NADPH] 1-like [Lepidothrix coronata]	XP_017688631.1	30 kDa	0.68	0.13	0.35	1.7	1.60233	2.76739	1.353	1.7226	1.7314	4.1318	3.5424	0.62796	0.69	1.2	21627000	26849300	22417000	20353000	22111000	21809000	8594900	50144000	0.20078	0.23046	0.25679	0.46712	0.33144	0.15722	3058300	2794000	3653400	5480700	1036800	2962700	0	0	0	1	1	0	0	0	0	1	1	0
261.3	PREDICTED: carbonyl reductase [NADPH] 1 [Mustela putorius furo]	XP_004762189.1	31 kDa	0.95	0.93	0.29	3.3	0.835923	2.76399	0.96667	0	1.5411	0.79096	5.7493	1.7517	0.89	1.1	38904000	43024500	55410000	0	61302000	70664000	8265500	50144000	0.093085	0	0.25273	0.13574	0.3262	0.32877	2766500	0	3403000	3892800	1072600	3118600	0		1	0	1	1	0		1	0	1	1
261.4	PREDICTED: carbonyl reductase [NADPH] 1-like [Echinops telfairi]	XP_004697001.1 (+1)	30 kDa	NaN%	1	0.16	0	0.76135	0	0	0.75325	1.5308	0	0	0	0.12	0	3.84853e+07	0	0	54154000	61302000	0	0	0	0	0.10765	0.25474	0	0	0	0	2448200	3232800	0	0	0		0	1					0	1
261.5	PREDICTED: carbonyl reductase [NADPH] 1 [Ficedula albicollis]	XP_005037188.1	16 kDa	0.78	0.54	0.76	1.2	1.05402	1.27007	0.94963	1.6695	0.54293	0.77702	2.4161	0.6171	0.51	0.8	5.69553e+07	44737000	55410000	54154000	61302000	70664000	13403000	50144000	0.17835	0.45761	0.2281	0.26008	0.65812	0.29673	4778500	4451300	5877800	6723900	2502700	5386700	0	1	0	0	1	0	0	1	0	0	1	0
262	Cluster of PREDICTED: profilin-2 isoform X1 [Anser cygnoides domesticus] (XP_013054732.1)	XP_013054732.1	12 kDa	0.06	0.24	0.7	1.1	30.3617	32.1213	22.476	32.036	36.573	31.83	34.199	30.335	0.36	1.4	35736800	51770000	48164000	9126400	49920000	45909000	68080000	41321000	0	0.64526	1.2589	1.4354	1.6248	0.93529	0	9023900	16764000	15269000	21534000	15223000	1	2	2	2	2	2	1	2	3	3	3	2
262.1	PREDICTED: profilin-2 isoform X1 [Anser cygnoides domesticus]	XP_013054732.1	12 kDa	0.06	0.24	0.7	1.1	29.793	31.519	22.055	31.436	35.888	31.233	33.558	29.766	0.36	1.4	35736800	51770000	48164000	9126400	49920000	45909000	68080000	41321000	0.24233	0.64526	1.2589	1.4354	1.6248	0.93529	6527100	9023900	16764000	15269000	21534000	15223000	0	0	0	0	0	0	0	0	0	0	0	0
263	Cluster of ran-specific GTPase-activating protein [Gallus gallus] (NP_001006183.1)	NP_001006183.1 [6]	24 kDa	0.37	0.29	0.029	0.4	18.1657	6.88737	23.34	18.307	12.85	9.5489	6.6192	4.494	0.66	0.7	72809000	5.05977e+07	25542000	141280000	51605000	47833000	1.2922	103960000	0.7985	0.93235	0.76886	0	0	0	18525000	15968000	21646000	0	0	0	6	4	3	2	2	1	7	5	4	3	3	2
263.1	ran-specific GTPase-activating protein [Gallus gallus]	NP_001006183.1	24 kDa	0.37	0.51	0.067	0.3	7.45773	1.90647	11.106	7.7032	3.564	2.6401	1.8319	1.2474	0.66	0.7	72809000	5.05977e+07	25542000	141280000	51605000	47833000	1.2922	103960000	1.0585	0.93235	0.7666	0.60575	0.68571	0.42648	18286000	15968000	21646000	19808000	0	15356000	1	0	0	0	0	0	1	0	0	0	0	0
263.2	PREDICTED: ran-specific GTPase-activating protein [Apteryx australis mantelli]	XP_013800954.1	24 kDa	0.37	0.07	0.029	0.6	2.99717	1.71803	2.8056	2.9741	3.2118	2.3792	1.6508	1.1241	0.53	0.6	8.00463e+07	5.05977e+07	47254000	141280000	51605000	47833000	1.2922	103960000	0.60293	0.69206	0.77112	0.60909	0.68949	0.42867	17401000	15968000	21646000	19808000	0	15356000	0	0	0	0	0	0	0	0	0	0	0	0
263.3	Ran-specific GTPase-activating protein [Chelonia mydas]	EMP40289.1 (+3)	26 kDa	0.37	0.1	0.019	0.5	3.54853	1.8689	3.9164	3.2353	3.4939	2.5881	1.7958	1.2228	0.53	0.6	8.00463e+07	5.05977e+07	47254000	141280000	51605000	47833000	1.2922	103960000	0.73404	0.62559	0.69706	0.55408	0.62722	0.39234	19887000	18249000	24738000	22638000	0	17549000	1	0	0	0	0	0	1	0	0	0	0	0
264	Cluster of MICOS complex subunit MIC60 isoform X3 [Numida meleagris] (XP_021252255.1)	XP_021252255.1	82 kDa	0.09	0.88	0.008	3.7	6.67543	24.4353	0	9.1533	10.873	26.525	22.064	24.717	0.17	2.1	1.16787e+07	2.42673e+07	0	17124000	17912000	32835000	17100000	22867000	0	0.12321	0.18724	0.27302	0.30906	0.45667	-1	309660	1135300	3146300	1241600	2261600		3	3	4	4	6		3	4	5	5	7
264.1	MICOS complex subunit MIC60 isoform X3 [Numida meleagris]	XP_021252255.1	82 kDa	0.09	0.87	0.0076	3.7	6.30307	23.1687	0	8.6692	10.24	25.1	21.054	23.352	0.17	2.1	1.16787e+07	2.42673e+07	0	17124000	17912000	32835000	17100000	22867000	0	0.12321	0.18724	0.27302	0.30906	0.45667	-1	309660	1135300	3146300	1241600	2261600		1	1	1	1	1		1	2	2	2	2
265	Cluster of PREDICTED: inosine-5'-monophosphate dehydrogenase 2 isoform X4 [Zonotrichia albicollis] (XP_005488419.1)	XP_005488419.1 [2]	56 kDa	0.37	0.18	0.063	2.3	4.3256	9.78653	3.4578	4.5766	4.9424	13.793	8.8256	6.741	0.52	1.6	1.29334e+07	2.03596e+07	17453000	11789000	9558100	40797000	12580000	7701700	0.16233	0.25693	0.13389	0.32641	0.26797	0.27009	1328700	1337200	806510	7570700	1028000	2100700	3	4	2	4	3	3	3	4	2	4	3	3
265.1	PREDICTED: inosine-5'-monophosphate dehydrogenase 2 isoform X4 [Zonotrichia albicollis]	XP_005488419.1 (+1)	56 kDa	0.37	0.21	0.071	2.2	3.94107	8.57677	3.0542	4.0472	4.7218	11.974	8.0644	5.6919	0.52	1.6	1.29334e+07	2.03595e+07	17453000	11789000	9558100	40797000	12580000	7701600	0.16233	0.25693	0.13389	0.32641	0.26797	0.27009	1328700	1337200	806510	7570700	1028000	2100700	1	2	1	2	1	1	1	2	1	2	1	1
266	Cluster of prefoldin subunit 1 isoform 1 [Gallus gallus] (NP_001264075.1)	NP_001264075.1 [3]	14 kDa	0.22	0.07	0.25	0.8	21.2233	17.9573	19.882	21.053	22.735	14.854	16.548	22.47	0.92	1.1	2.41677e+07	2.54257e+07	22565000	29256000	20682000	22793000	47116000	6368000	1.2421	0.54321	1.0376	1.183	0.78122	1.3498	4286100	5385600	7918500	8610400	4774800	1507600	4	2	3	3	2	3	4	2	3	3	2	3
266.1	prefoldin subunit 1 isoform 1 [Gallus gallus]	NP_001264075.1 (+2)	14 kDa	0.22	0.07	0.26	0.8	20.527	17.4147	19.274	20.341	21.966	14.382	16.058	21.804	0.92	1.1	2.41677e+07	2.54257e+07	22565000	29256000	20682000	22793000	47116000	6368000	1.2421	0.54321	1.0376	1.183	0.78122	1.3498	4286100	5385600	7918500	8610400	4774800	1507600	2	1	1	1	1	1	2	1	1	1	1	1
267	Cluster of PREDICTED: adenosylhomocysteinase [Gallus gallus] (XP_417331.5)	XP_417331.5	48 kDa	0.28	0.16	0.027	0.6	30.7547	17.2507	35.443	31.121	25.7	11.671	19.858	20.223	0.25	0.8	2.22103e+07	1.84687e+07	27247000	20219000	19165000	20874000	17646000	16886000	0.62366	0.49481	0.55134	0.38696	0.43804	0.71723	8564000	3044500	2436600	2978700	2134200	4386400	8	6	6	4	4	6	8	6	6	4	4	6
267.1	PREDICTED: adenosylhomocysteinase [Gallus gallus]	XP_417331.5	48 kDa	0.28	0.16	0.029	0.6	29.5183	16.847	33.866	30.052	24.637	11.413	19.59	19.538	0.25	0.8	2.22103e+07	1.84687e+07	27247000	20219000	19165000	20874000	17646000	16886000	0.62366	0.49481	0.55134	0.38696	0.43804	0.71723	8564000	3044500	2436600	2978700	2134200	4386400	4	3	3	2	2	3	4	3	3	2	2	3
268	cytochrome c oxidase subunit Vaa-like [Scleropages formosus]	KPP65451.1 (+1)	19 kDa	0.33	0.15	0.14	0.7	12.926	9.1835	12.967	10.984	14.827	6.3659	8.8256	12.359	0.81	1.2	4.45717e+07	5.16473e+07	43172000	16014000	74529000	92968000	36934000	25040000	0.15507	0.65074	0.19833	0.49856	0.56437	0.94324	4095400	5866200	7860700	9730800	12214000	10292000	1	2	1	2	2	3	1	2	1	2	2	3
269	Cluster of RING finger protein 10 [Amazona aestiva] (KQL59919.1)	KQL59919.1 [31]	116 kDa	0.11	0.16	0.17	1.2	20.274	24.485	21.611	16.476	22.735	22.281	27.58	23.594	0.68	1.2	1.01064e+07	11846200	7801900	5332200	17185000	8575600	13180000	13783000	0.10049	0.43915	0.90793	0.55792	0.63157	0.63654	567070	1099700	5249200	5147800	5951700	4479300	3	4	6	4	4	4	4	4	6	4	4	4
269.1	RING finger protein 10 [Amazona aestiva]	KQL59919.1	116 kDa	0.17	0.12	0.8	1	13.0093	12.6067	14.176	11.266	13.586	10.204	13.297	14.319	0.73	1.2	10313700	12031900	7801900	5332200	17807000	7216700	12983000	15896000	0.10049	0.085151	0.094878	0.10818	0.12246	0.12343	567070	222470	684680	872840	1059400	746550	2	2	2	2	2	2	2	2	2	2	2	2
269.2	PREDICTED: dynein light chain 1, cytoplasmic-like [Bos indicus]	XP_019812000.1	10 kDa	0.14	0.36	0.027	1.9	2.61147	4.8643	2.0514	2.1001	3.6829	4.8686	5.5383	4.186	0.53	1.2	17268000	2.00967e+07	23065000	10932000	17807000	20992000	23402000	15896000	0.691	0.79315	1.5929	1.0077	1.1407	1.1497	4376000	1976900	7531500	9422700	10844000	8212100	0	1	2	1	1	1	0	1	2	1	1	1
269.3	similar to cytoplasmic dynein light chain 1, partial [Bos taurus]	BAC56467.1 (+28)	9 kDa	0.26	0.39	0.32	1.3	1.93007	2.59663	1.9931	1.1511	2.646	2.6687	3.2373	1.8839	0.065	1.8	17268000	3.15733e+07	23065000	10932000	17807000	30623000	39711000	24386000	0.81003	0.38129	1.036	0.48442	0.54836	0.55268	4376000	1976900	7531500	6410400	8048800	5763200	0	0	1	0	0	0	0	0	1	0	0	0
270	PREDICTED: eukaryotic initiation factor 4A-I isoform X1 [Coturnix japonica]	XP_015706693.1	29 kDa	0.11	0.12	0.52	0.9	34.2973	32.0317	34.579	38.264	30.049	28.439	35.746	31.91	0.65	0.8	136107000	113367000	87721000	168920000	151680000	185070000	53321000	101710000	0.81253	0.54396	0.80951	0.923	0.54979	0.55412	39774000	30708000	33567000	25098000	14091000	16910000	2	2	2	3	2	2	3	2	2	3	2	2
271	methylosome protein 50 [Gallus gallus]	NP_001026087.1	39 kDa	0.09	0.12	0.079	0.8	40.3393	32.531	34.578	43.936	42.504	29.708	35.303	32.582	0.74	1.2	50326000	5.92313e+07	27431000	85914000	37633000	24515000	79333000	73846000	0.44648	0.39017	0.31051	0.35405	0.40078	0.40394	21680000	12232000	16056000	5389100	12370000	13481000	5	4	3	3	3	3	5	4	3	3	3	3
272	Cluster of dipeptidyl peptidase 1 precursor [Gallus gallus] (NP_001308483.1)	NP_001308483.1 [2]	52 kDa	0.36	0.27	0.021	4.4	7.89987	34.8507	10.373	6.4073	6.9193	41.379	20.48	42.693	0.27	3.1	3.08323e+06	9519900	4185800	2247700	2816200	19377000	3271900	5910800	0.18582	0.25175	0.19768	0.21953	0.30675	0.3649	340690	296750	229410	2635400	356350	1793800	4	5	3	4	3	5	4	5	3	4	3	5
272.1	PREDICTED: dipeptidyl peptidase 1 [Cuculus canorus]	XP_009564796.1	47 kDa	0.36	0.5	0.018	5.7	3.82883	21.7007	5.9774	3.1646	2.3445	25.706	12.785	26.611	0.35	8.6	3.09713e+06	2.6785e+07	4185800	2289400	2816200	71226000	2788800	6340100	0.19639	0.22542	0.25117	0.1835	0.32419	0.32674	613420	408720	390910	4385300	333620	2623300	1	1	1	1	1	1	1	1	1	1	1	1
272.2	dipeptidyl peptidase 1 precursor [Gallus gallus]	NP_001308483.1	52 kDa	0.36	0.18	0.03	3.2	4.0421	13.1356	4.3692	3.2285	4.5286	15.664	7.6867	16.056	0.15	3.1	1828000	5750400	1934200	1811500	1738300	10107000	3271900	3872300	0.17525	0.27807	0.14419	0.25557	0.2893	0.40306	67955	184770	67905	885430	379090	964310	1	2	0	2	1	2	1	2	0	2	1	2
273	mitochondrial import receptor subunit TOM6 homolog [Gallus gallus]	NP_001289063.1	8 kDa	0.21	0.16	0.65	1.1	21.001	22.6873	18.154	20.137	24.712	21.22	18.754	28.088	0.47	1.2	7930000	9701400	10113000	6005500	7671500	8747500	7078700	13278000	1.9077	2.1897	2.4398	1.4507	1.6422	3.1739	9860200	12200000	16333000	9475900	8452200	15775000	2	2	2	1	1	2	3	3	3	2	2	3
274	Cluster of PREDICTED: ATP-dependent 6-phosphofructokinase, platelet type isoform X1 [Gallus gallus] (XP_015137049.1)	XP_015137049.1 [4]	86 kDa	0.41	0.87	0.36	1.7	5.68703	9.42557	0	9.1533	7.9078	13.793	6.6192	7.8645	0.46	2.6	11948000	3.05576e+07	0	14092000	21752000	74567000	8549900	8555800	0	0.1585	0.17661	0.2572	0.16734	0.22975	-1	1756500	2673300	6010800	216620	2168400		4	4	5	3	4		4	4	5	3	4
274.1	PREDICTED: ATP-dependent 6-phosphofructokinase, platelet type isoform X1 [Gallus gallus]	XP_015137049.1 (+3)	86 kDa	0.41	0.87	0.36	1.7	5.6427	9.35567	0	9.0698	7.8583	13.721	6.564	7.782	0.46	2.6	11948000	3.05576e+07	0	14092000	21752000	74567000	8549900	8555800	0	0.1585	0.17661	0.2572	0.16734	0.22975	-1	1756500	2673300	6010800	216620	2168400		2	2	3	1	2		2	2	3	1	2
275	Cluster of aminoimidazole-4-carboxamide ribonucleotidetransformylase/IMP cyclohydrolase [Gallus gallus] (AAU93564.1)	AAU93564.1 [5]	64 kDa	0.19	0.05	0.4	0.9	22.739	20.517	21.611	22.883	23.723	16.976	19.858	24.717	0.67	1	1.32567e+07	1.26563e+07	11257000	15541000	12972000	12175000	12291000	13503000	0.30191	0.34653	0.46403	0.44026	0.31337	0.5023	1354000	2268600	3452600	1536900	1183700	2403700	5	5	6	5	4	5	6	6	7	6	4	6
275.1	aminoimidazole-4-carboxamide ribonucleotidetransformylase/IMP cyclohydrolase [Gallus gallus]	AAU93564.1 (+4)	64 kDa	0.19	0.05	0.39	0.9	22.654	20.4177	21.507	22.813	23.642	16.888	19.766	24.599	0.67	1	1.32567e+07	1.26563e+07	11257000	15541000	12972000	12175000	12291000	13503000	0.30191	0.34653	0.46403	0.44026	0.31337	0.5023	1354000	2268600	3452600	1536900	1183700	2403700	3	3	4	3	2	3	4	4	5	4	2	4
276	proteasome subunit beta type-5 [Gallus gallus]	NP_001264655.1	27 kDa	0.42	0.12	0.29	0.8	17.7457	13.4341	19.883	15.561	17.793	19.098	7.7224	13.482	0.47	1.4	4.09213e+06	5.76583e+06	3160900	3843400	5272100	9488200	2687300	5122000	0.91193	0.81029	0.46944	1.0294	0.37684	0.87406	1417900	1412800	1024500	3810600	453560	1464700	6	5	3	4	2	4	6	5	3	5	2	4
277	Cluster of hydroxyacyl-coenzyme A dehydrogenase, mitochondrial [Gallus gallus] (NP_001264826.1)	NP_001264826.1 [3]	34 kDa	0.16	0.18	0.015	1.8	16.1317	29.228	18.154	17.391	12.85	29.708	24.271	33.705	0.7	1.3	2.06299e+07	2.69627e+07	5326600	45147000	11416000	42013000	28588000	10287000	0.38839	0.27395	0.35267	0.52126	0.64114	0.69463	2235300	3772200	2903100	7257600	3459600	3300800	4	3	3	5	4	6	4	3	3	5	4	6
277.1	hydroxyacyl-coenzyme A dehydrogenase, mitochondrial [Gallus gallus]	NP_001264826.1	34 kDa	0.14	0.2	0.011	1.8	13.9157	25.473	16.052	14.913	10.782	26.467	21.597	28.355	0.69	1.3	2.06299e+07	27203000	5326600	45147000	11416000	42013000	28588000	11008000	0.38839	0.31651	0.35267	0.74855	0.64114	0.85404	2235300	4813600	2903100	9371400	3459600	4114000	1	0	0	1	1	2	1	0	0	1	1	2
277.2	hypothetical protein M959_14627, partial [Chaetura pelagica]	KFU94515.1 (+1)	30 kDa	0.39	0.1	0.15	1.7	2.11103	3.57487	1.9842	2.3636	1.9853	3.0442	2.5322	5.1482	0.72	1.3	2.0868e+07	26659000	6190300	48324000	8089600	31747000	33993000	14237000	0.20159	0.23139	0.25783	0.29397	0.33278	0.53522	2141200	2730800	1585700	5143900	2153100	2487700	0	0	0	0	0	1	0	0	0	0	0	1
278	Cluster of PREDICTED: glutathione S-transferase 2-like [Gallus gallus] (XP_015129713.1)	XP_015129713.1 [2]	29 kDa	0.26	0.22	0.012	0.4	11.2371	4.39037	13.831	10.984	8.8963	4.244	3.3096	5.6175	0.63	0.7	16241000	1.1985e+07	9462000	16978000	22283000	25221000	1.2922	10734000	0.49572	0.74114	0.43362	0	0	0.35246	2452100	767530	1175100	0	0	634210	6	5	3	1	1	2	6	5	3	1	1	2
278.1	PREDICTED: glutathione S-transferase 2-like [Gallus gallus]	XP_015129713.1	29 kDa	0.25	0.14	0.0039	0.4	10.4191	4.329	11.677	10.684	8.8963	4.244	3.3096	5.4334	0.44	0.6	18492000	1.1985e+07	16215000	16978000	22283000	25221000	1.2922	10734000	0.64569	0.74114	0.43362	0.14495	0.16409	0.35246	4077100	767530	1175100	1319900	0	634210	2	4	3	1	1	1	2	4	3	1	1	1
278.2	glutathione S-transferase Mu 1-like [Columba livia]	XP_005510501.1	38 kDa	1.7	1.4	0.33	0.08	0.818023	0.0613867	2.154	0.30007	0	0	0	0.18416	0.37	5e-07	1.43547e+06	0.765767	4306400	0.88942	0.90827	1.1099	0	1.1874	0.34576	0.085696	0	0	0	0.12422	827060	0	0	0	0	0	1	0	0	0		0	1	0	0	0		0
279	Cluster of PREDICTED: heterogeneous nuclear ribonucleoprotein A3 isoform X1 [Gallus gallus] (XP_003641619.2)	XP_003641619.2 [73]	41 kDa	0.09	0.11	0.41	0.9	16.5343	15.308	18.154	14.645	16.804	16.976	14.342	14.606	0.37	0.7	2.48507e+07	17135300	19377000	36159000	19016000	26449000	15920000	9036900	0.2253	0.16482	0.18365	0	0	0	3344400	3969200	2189500	0	0	0	3	2	2	1	1	1	3	2	2	1	1	1
279.1	PREDICTED: heterogeneous nuclear ribonucleoprotein A3 isoform X1 [Gallus gallus]	XP_003641619.2 (+72)	41 kDa	0.09	0.1	0.45	0.9	16.3707	15.308	17.854	14.553	16.705	16.976	14.342	14.606	0.37	0.7	2.48507e+07	17135300	19377000	36159000	19016000	26449000	15920000	9036900	0.2253	0.16482	0.18365	0.10016	0.11338	0.11428	3344400	3969200	2189500	1457000	849150	562030	1	1	1	1	1	1	1	1	1	1	1	1
280	Cluster of hypothetical protein RCJMB04_19c7 [Gallus gallus] (CAG32157.1)	CAG32157.1 [3]	17 kDa	0.36	0.08	0.0035	0.4	40.3453	16.4397	42.358	42.105	36.573	13.793	23.167	12.359	0.78	0.8	14856300	1.23293e+07	13502000	6091900	24975000	7461700	25450000	4076300	1.7924	1.5214	2.2924	0.9221	0.62363	0.62854	9399800	2974200	8584800	2073500	5528300	481690	6	5	6	3	2	2	6	5	6	3	2	2
280.1	hypothetical protein RCJMB04_19c7 [Gallus gallus]	CAG32157.1 (+2)	17 kDa	0.36	0.08	0.0035	0.4	40.303	16.4397	42.318	42.063	36.528	13.793	23.167	12.359	0.78	0.8	14856300	1.23293e+07	13502000	6091900	24975000	7461700	25450000	4076300	1.7924	1.5214	2.2924	0.9221	0.62363	0.62854	9399800	2974200	8584800	2073500	5528300	481690	5	4	5	3	2	2	5	4	5	3	2	2
281	similar to ribosomal protein L17, partial [Bos taurus]	BAC56477.1 (+28)	21 kDa	0.87	0.61	0.079	0.2	4.85107	0.728167	7.7801	1.8307	4.9424	1.061	0	1.1235	0.026	0.1	1.26976e+07	1.8875e+06	16006000	15371000	6715700	2716800	1.2922	2945700	0.50013	0.34962	0.63964	0.20337	0	0.23203	4633200	4661200	4269700	258510	0	316450	3	2	3	1	0	1	3	2	3	1	0	1
282	Cluster of polypyrimidine tract-binding protein 1 [Gallus gallus] (NP_001026106.1)	NP_001026106.1 [7]	57 kDa	0.29	0.12	0.68	1.1	11.6737	12.7133	12.102	10.069	12.85	16.976	9.9288	11.235	0.31	0.7	1.60837e+07	1.05024e+07	22327000	12762000	13162000	17792000	7208500	6506600	0.21894	0.2513	0.28001	0.41258	0.36141	0.47072	3095100	1670900	2038600	2680900	332060	712330	3	4	3	4	3	4	4	4	4	5	4	5
282.1	polypyrimidine tract-binding protein 1 [Gallus gallus]	NP_001026106.1 (+6)	57 kDa	0.32	0.21	0.73	1.1	10.6332	11.5548	11.116	8.2157	12.568	15.737	8.6694	10.258	0.31	0.7	1.60837e+07	1.05024e+07	22327000	12762000	13162000	17792000	7208500	6506600	0.21894	0.2513	0.28001	0.41258	0.36141	0.47072	3095100	1670900	2038600	2680900	332060	712330	2	2	2	2	2	2	3	2	3	3	3	3
283	Cluster of dol-P-Man:Man(7)GlcNAc(2)-PP-Dol alpha-1,6-mannosyltransferase precursor [Gallus gallus] (NP_001034359.2)	NP_001034359.2	56 kDa	0.05	0.15	0.00048	2.1	11.0657	23.7563	9.509	12.815	10.873	22.281	24.271	24.717	0.23	0.5	48381000	2.54703e+07	33991000	76683000	34469000	14397000	20680000	41334000	0.10425	0.11966	0.13333	0.2357	0.17209	0.17344	3395500	2888900	1514800	4932200	3718900	6296300	2	2	2	3	2	2	2	2	2	3	2	2
283.1	dol-P-Man:Man(7)GlcNAc(2)-PP-Dol alpha-1,6-mannosyltransferase precursor [Gallus gallus]	NP_001034359.2	56 kDa	0.05	0.15	0.00047	2.1	11.0584	23.7477	9.5023	12.804	10.869	22.277	24.258	24.708	0.23	0.5	48381000	2.54703e+07	33991000	76683000	34469000	14397000	20680000	41334000	0.10425	0.11966	0.13333	0.2357	0.17209	0.17344	3395500	2888900	1514800	4932200	3718900	6296300	2	2	2	3	2	2	2	2	2	3	2	2
284	Cluster of PREDICTED: ATP synthase subunit g, mitochondrial [Gallus gallus] (XP_015153697.1)	XP_015153697.1	12 kDa	0.38	0.63	0.36	1.5	22.9909	34.634	6.9157	27.46	34.597	32.891	48.541	22.47	0.079	3.3	2.63373e+07	8.77423e+07	11993000	51918000	15101000	43625000	99512000	120090000	0.58805	1.1889	1.3247	1.5105	1.7098	1.7233	4347600	10435000	6305300	18602000	25039000	31710000	2	2	2	2	2	2	2	3	3	3	3	3
284.1	PREDICTED: ATP synthase subunit g, mitochondrial [Gallus gallus]	XP_015153697.1	12 kDa	0.38	0.63	0.36	1.5	22.9909	34.634	6.9157	27.46	34.597	32.891	48.541	22.47	0.079	3.3	2.63373e+07	8.77423e+07	11993000	51918000	15101000	43625000	99512000	120090000	0.58805	1.1889	1.3247	1.5105	1.7098	1.7233	4347600	10435000	6305300	18602000	25039000	31710000	2	2	2	2	2	2	2	3	3	3	3	3
285	Cluster of PREDICTED: xaa-Pro aminopeptidase 1 [Gallus gallus] (XP_421751.2)	XP_421751.2	70 kDa	0.1	0.07	0.74	1	15.687	16.0917	14.696	15.561	16.804	14.854	15.445	17.976	0.022	0.6	48848000	2.98237e+07	44876000	59181000	42487000	30960000	28730000	29781000	0.082218	0.14533	0.10515	0.18464	0.13572	0.13679	2523400	3437600	1318000	3500900	856350	1035000	2	3	2	3	2	2	2	3	2	3	2	2
285.1	PREDICTED: xaa-Pro aminopeptidase 1 [Gallus gallus]	XP_421751.2	70 kDa	0.12	0.08	0.87	1	14.391	14.601	13.37	14.273	15.53	13.369	13.901	16.533	0.022	0.6	48848000	2.98237e+07	44876000	59181000	42487000	30960000	28730000	29781000	0.082218	0.14533	0.10515	0.18464	0.13572	0.13679	2523400	3437600	1318000	3500900	856350	1035000	1	2	1	2	1	1	1	2	1	2	1	1
286	protein lin-28 homolog A [Gallus gallus]	NP_001026944.2	22 kDa	0.78	0.08	0.0036	0.2	39.498	9.85473	38.901	43.02	36.573	12.732	1.1032	15.729	0.011	0.2	3.55843e+07	6.77483e+06	45007000	31114000	30632000	14773000	1.2922	5551500	0.46358	0.32589	0.5929	0.41403	0.21573	0.47237	3284200	4392000	5092100	2381200	0	1067400	2	2	2	2	1	2	3	2	3	2	1	2
287	Cluster of hypothetical protein H355_007109 [Colinus virginianus] (OXB84226.1)	OXB84226.1 [3]	25 kDa	0.04	0.11	0.088	1.2	21.2307	24.443	20.747	19.222	23.723	25.464	24.271	23.594	0.098	0.6	3.74363e+07	2.27947e+07	49160000	35859000	27290000	19260000	27419000	21705000	0.39794	0.45677	0.73226	0.5803	0	0.66208	2743200	3982900	5869400	2941100	0	3921400	2	2	3	2	1	2	3	3	4	3	2	3
287.1	hypothetical protein H355_007109 [Colinus virginianus]	OXB84226.1 (+2)	25 kDa	0.04	0.11	0.088	1.2	21.2177	24.4407	20.723	19.212	23.718	25.464	24.271	23.587	0.098	0.6	3.74363e+07	2.27947e+07	49160000	35859000	27290000	19260000	27419000	21705000	0.39794	0.45677	0.73226	0.5803	0.4065	0.66208	2743200	3982900	5869400	2941100	1634500	3921400	1	1	2	2	1	1	2	2	3	3	2	2
288	Cluster of PREDICTED: acyl-CoA dehydrogenase family member 9, mitochondrial isoform X1 [Gallus gallus] (XP_015148551.1)	XP_015148551.1 [3]	57 kDa	0.14	0.18	0.018	1.6	19.6393	32.1913	21.611	15.561	21.746	27.586	36.406	32.582	0.95	1	2.80673e+07	28441000	25025000	28270000	30907000	18918000	28424000	37981000	0.14032	0.10785	0.12017	0.21024	0.20487	0.3322	1912500	1343100	1887900	681190	2947400	3579700	6	4	4	5	5	6	6	4	4	5	5	6
288.1	PREDICTED: acyl-CoA dehydrogenase family member 9, mitochondrial isoform X1 [Gallus gallus]	XP_015148551.1	57 kDa	0.17	0.13	0.031	1.5	7.32803	11.3489	7.7973	6.2438	7.943	9.2477	11.802	12.997	0.37	1.2	21670000	25830000	20742000	21883000	22385000	18918000	25425000	33147000	0.15923	0.11793	0.1314	0.31997	0.26284	0.36506	1726300	1619800	2222200	1272800	3325800	3977400	1	1	1	1	1	1	1	1	1	1	1	1
288.2	acyl-CoA dehydrogenase family member 9, mitochondrial [Rhincodon typus]	XP_020383709.1	70 kDa	0.3	0.13	0.26	1.3	5.2015	6.83563	5.0971	4.5766	5.9308	7.6972	8.3157	4.494	0.6	0.8	42279000	3.24897e+07	20742000	47178000	58917000	14910000	25425000	57134000	0.081812	0.04575	0.050976	0.1193	0.13505	0.066314	1347400	1040400	1515600	380620	2595800	1646700	1	1	1	1	1	1	1	1	1	1	1	1
288.3	acyl-CoA dehydrogenase family member 9, mitochondrial [Gallus gallus]	NP_001006136.1	68 kDa	0.28	0.25	0.055	1.9	5.9107	11.4917	6.771	4.1768	6.7843	7.7132	13.4	13.362	0.18	0.5	42397000	2.22813e+07	21096000	47178000	58917000	14910000	18787000	33147000	0.17992	0.097762	0.10893	0.19144	0.21672	0.29934	2663900	1066400	1553500	390140	2920500	3181900	1	1	0	0	1	1	1	1	0	0	1	1
289	Cluster of NADH dehydrogenase [ubiquinone] iron-sulfur protein 3, mitochondrial [Gallus gallus] (NP_001139804.1)	NP_001139804.1 [2]	29 kDa	0.17	0.17	0.12	1.3	17.293	23.0077	15.56	15.561	20.758	21.22	27.58	20.223	0.44	1.7	18069800	29890300	32340000	13030000	8839400	6500900	38310000	44860000	0.33306	0.38229	0.42596	0.69108	0.34388	0.55412	1614700	3807600	2145300	3379800	6266600	5594200	3	3	3	4	2	3	3	3	3	4	2	3
289.1	NADH dehydrogenase [ubiquinone] iron-sulfur protein 3, mitochondrial [Gallus gallus]	NP_001139804.1 (+1)	29 kDa	0.16	0.22	0.17	1.3	8.32213	10.761	7.3486	7.1408	10.477	9.9573	12.775	9.5507	0.44	1.7	18069800	29890300	32340000	13030000	8839400	6500900	38310000	44860000	0.33306	0.38229	0.42596	0.69108	0.34388	0.55412	1614700	3807600	2145300	3379800	6266600	5594200	0	0	0	0	0	0	0	0	0	0	0	0
290	Cluster of spectrin beta chain, non-erythrocytic 1 [Gallus gallus] (NP_001186354.1)	NP_001186354.1 [30]	274 kDa	0.25	0.89	0.12	2.2	9.141	20.0513	0	15.561	11.862	23.342	14.342	22.47	0.98	1	8.35223e+06	8254400	0.76639	9043700	16013000	8318600	7759900	8684700	0	0.079503	0.12614	0.13039	0.16255	0.13717	-1	-1	1126600	667410	64459	395750	0	3	4	9	5	7	0	3	4	9	5	7
290.1	spectrin beta chain, non-erythrocytic 1 [Gallus gallus]	NP_001186354.1 (+7)	274 kDa	0.88	NaN%	0.12	INF	0	4.2177	0	0	0	7.0356	0	5.6175	0.12	9900000	0.302757	2.99407e+06	0	0	0.90827	3898400	1.2922	5083800	0	0	0	0.060194	0	0.033883	-1	-1	0	77226	0	37082			0	2	0	2			0	2	0	2
290.2	PREDICTED: alpha-actinin-1 isoform X1 [Anolis carolinensis]	XP_003224902.1 (+20)	103 kDa	0.05	0.89	0.39	1.5	6.2057	9.2655	0	10.479	8.1381	9.2382	8.8474	9.7109	0.55	1.4	8.35223e+06	11964300	0	9043700	16013000	17751000	7759900	10382000	0	0.096458	0.14589	0.16634	0.13872	0.18978	-1	275880	1117200	954550	128920	640630		1	1	1	1	1		1	1	1	1	1
290.3	alpha-actinin-4 [Gallus gallus]	NP_990457.1	104 kDa	0.11	0.89	0.06	2.4	2.0186	4.8342	0	3.4433	2.6125	4.6551	4.3982	5.4493	0.91	1.1	9.17167e+06	1.00733e+07	0	11502000	16013000	17751000	1.2922	12469000	0	0.062549	0.1064	0.16465	0.18638	0.18785	-1	173330	1135900	970460	0	509550		0	0	1	1	1		0	0	1	1	1
291	Cluster of ovalbumin-related protein X [Gallus gallus] (NP_001263315.1)	NP_001263315.1 [5]	44 kDa	NaN%	0.17	0.00057	0	24.685	0	27.741	26.545	19.769	0	0	0	0.049	0	6.74793e+07	0	24238000	107480000	70720000	0	0	0	0.33996	0.33764	0.27029	0	0	0	6172500	10983000	9019100	-1	-1	-1	5	4	3				5	4	3
291.1	ovalbumin-related protein X [Gallus gallus]	NP_001263315.1 (+3)	44 kDa	NaN%	0.17	0.00048	0	23.7383	0	26.29	25.737	19.188	0	0	0	0.028	0	7.08393e+07	0	34318000	107480000	70720000	0	0	0	0.29415	0.33764	0.27029	0	0	0	10068000	10983000	9019100	-1	-1	-1	3	3	2				3	3	2
291.2	Ovalbumin, partial [Cathartes aura]	KFP48047.1	26 kDa	NaN%	0.8	0.095	0	0.622383	0	1.1907	0.3933	0.28315	0	0	0	0.37	0	2.51563e+06	0	7546900	0.88942	0.90827	0	0	0	0.38577	0.12787	0.14248	0	0	0	2276900	0	0	-1	-1	-1	1	0	0				1	0	0
292	Cluster of PREDICTED: adenylyl cyclase-associated protein 1 isoform X1 [Gallus gallus] (XP_003642632.2)	XP_003642632.2 [3]	67 kDa	0.34	0.24	0.31	1.4	14.9847	20.33	18.154	10.984	15.816	25.464	23.167	12.359	0.86	1.1	3.80767e+07	4.07577e+07	50700000	35378000	28152000	64962000	36857000	20454000	0.1809	0.20764	0.23136	0.19246	0.29861	0.21958	6387100	3134900	1638600	4514500	4931900	3246400	4	4	4	3	4	3	4	4	4	3	4	3
292.1	PREDICTED: adenylyl cyclase-associated protein 1 isoform X1 [Gallus gallus]	XP_003642632.2 (+2)	67 kDa	0.34	0.25	0.3	1.4	14.7943	20.143	17.946	10.827	15.61	25.283	22.902	12.244	0.86	1.1	3.80767e+07	4.07577e+07	50700000	35378000	28152000	64962000	36857000	20454000	0.1809	0.20764	0.23136	0.19246	0.29861	0.21958	6387100	3134900	1638600	4514500	4931900	3246400	2	2	2	2	2	2	2	2	2	2	2	2
293	Cluster of fumarate hydratase, mitochondrial [Gallus gallus] (NP_001006382.1)	NP_001006382.1 [7]	54 kDa	0.08	0.11	0.93	1	19.8813	19.7473	19.883	21.968	17.793	18.037	19.858	21.347	0.54	1.2	3.77717e+07	4.51227e+07	46257000	42399000	24659000	30970000	43119000	61279000	0.1663	0.19089	0.13706	0.15627	0.27452	0.27669	2831100	3523000	812760	1013000	2580700	4318200	4	4	2	2	4	4	4	4	2	2	4	4
293.1	fumarate hydratase, mitochondrial [Gallus gallus]	NP_001006382.1 (+6)	54 kDa	0.08	0.1	0.95	1	19.4573	19.3513	19.434	21.511	17.427	17.68	19.476	20.898	0.65	1.1	3.72433e+07	4.22217e+07	46257000	40814000	24659000	30970000	38390000	57305000	0.1663	0.19089	0.13706	0.15627	0.27452	0.27669	2831100	3523000	812760	1013000	2580700	4318200	1	1	1	1	1	1	1	1	1	1	1	1
294	Cluster of peptidyl-prolyl cis-trans isomerase FKBP3 [Gallus gallus] (NP_989972.1)	NP_989972.1	25 kDa	0.22	0.31	0.83	0.9	22.9943	21.814	28.527	25.629	14.827	26.525	22.064	16.853	0.83	1.1	2.00823e+07	2.22853e+07	18653000	17607000	23987000	15798000	40344000	10714000	0.77818	0.89322	0.99526	1.8663	0.95046	0.95795	5284000	4356400	3438300	4680400	5451600	3688600	5	5	5	7	4	4	5	5	5	7	4	4
294.1	peptidyl-prolyl cis-trans isomerase FKBP3 [Gallus gallus]	NP_989972.1	25 kDa	0.17	0.29	0.68	0.9	19.0467	17.4363	23.005	21.302	12.833	20.084	18.006	14.219	0.83	1.1	2.00823e+07	2.22853e+07	18653000	17607000	23987000	15798000	40344000	10714000	0.77818	0.89322	0.99526	1.8663	0.95046	0.95795	5284000	4356400	3438300	4680400	5451600	3688600	1	1	1	1	1	1	1	1	1	1	1	1
295	pyruvate carboxylase, mitochondrial [Gallus gallus]	NP_989677.1	127 kDa	0.09	0.89	0.012	3.4	7.56657	25.6013	0	12.815	9.8847	23.342	25.374	28.088	0.12	2.2	10102000	22131000	0	18916000	11390000	26927000	18546000	20920000	0	0.077525	0.086382	0.13324	0.15083	0.15201	-1	450530	328350	1266900	958920	1456600		3	3	4	4	4		3	3	4	4	4
296	Cluster of proteasome subunit alpha type-3 [Gallus gallus] (NP_001006491.1)	NP_001006491.1 [4]	28 kDa	0.2	0.07	0.4	0.9	15.0693	13.526	13.831	15.561	15.816	11.671	16.548	12.359	0.53	1.4	3.96823e+07	5.67317e+07	49413000	38591000	31043000	34735000	105730000	29730000	0.34367	0.39448	0.27443	0.50116	0	0.357	6849700	5799100	6633000	5478100	0	5238100	2	2	2	2	1	2	3	3	2	3	1	2
296.1	proteasome subunit alpha type-3 [Gallus gallus]	NP_001006491.1 (+3)	28 kDa	0.18	0.07	0.33	0.9	13.487	11.9593	12.414	13.945	14.102	10.4	14.465	11.013	0.53	1.4	3.96823e+07	5.67317e+07	49413000	38591000	31043000	34735000	105730000	29730000	0.34367	0.39448	0.27443	0.50116	0.16608	0.357	6849700	5799100	6633000	5478100	7653700	5238100	0	0	0	0	0	0	0	0	0	0	0	0
297	Cluster of far upstream element-binding protein 2 [Gallus gallus] (NP_989608.1)	NP_989608.1	81 kDa	0.1	0.77	0.4	1.4	27.4681	39.1203	3.0942	37.794	41.516	35.013	43.025	39.323	0.21	1.7	2.40531e+07	41670000	8236200	38420000	25503000	54140000	26710000	44160000	0	0.21817	0.19003	0.21667	0.24527	0.2472	0	3077400	1155200	4990200	3174400	4735500	2	6	6	6	6	6	2	6	6	6	6	6
[truncated: 816 more rows]
[truncated: 14 more columns]

## Sheet: S2B
Supplementary Table S2. Proteins identified by LC/MS-MS in male and female chicken PGCs.
B. Closed clusters
[truncated: 780 more rows]
[truncated: 8 more columns]

## Sheet: S2C
Supplementary Table S2. Proteins identified by LC/MS-MS in male and female chicken PGCs.
[truncated: 163 more rows]
[truncated: 15 more columns]

[truncated: 1 more sheets: S2D]
