# Supplementary material for: Protein expression reveals a molecular sexual identity of avian primordial germ cells at pre-gonadal stages
Source: Sci Rep. 2021 Sep 28;11:19236. doi: 10.1038/s41598-021-98454-2 (PMC8478952; doi:10.1038/s41598-021-98454-2)
Supplement: Supplementary file 4 — Supplementary Information 4. [file 41598_2021_98454_MOESM4_ESM.xlsx]

## Sheet: table S4
Supplementary table S4 : Proteins identified by nanoLC-MS/MS analysis in albumin from hen egg white (SIGMA) and chicken serum (SIGMA)
MS Sample :	albumin from hen egg white (SIGMA)
Group ID	Sub-group ID	Protein ID	Description	log(E value)	Coverage	MW	size	Spectra	Specific	Uniques	Specific uniques	Uniques peptide-mod-charge	Theoretical number of tryptic peptides	PAI	emPAI	spectral count AI	Sub-group proteins	number of MS samples
a1	a1.a1	a1.a1.a1	tr|A0A2H4Y814|A0A2H4Y814_CHICK OVA (Fragment) OS=Gallus gallus OX=9031 GN=OVA PE=2 SV=1	-802.152	90	42.7	386	618	32	107	3	151	17	8.88235	7.62699e+08	36.3529	1	1
a1	a1.a2	a1.a2.a1	tr|A0A2H4Y7V4|A0A2H4Y7V4_CHICK OVA (Fragment) OS=Gallus gallus OX=9031 GN=OVA PE=2 SV=1	-770.441	85	42.7	386	615	10	104	2	151	17	8.88235	7.62699e+08	36.1765	1	1
a1	a1.a3	a1.a3.a1	tr|A0A2H4Y831|A0A2H4Y831_CHICK OVA (Fragment) OS=Gallus gallus OX=9031 GN=OVA PE=2 SV=1	-770.224	90	42.8	386	613	1	102	1	150	17	8.82353	6.66085e+08	36.0588	1	1
a1	a1.a4	a1.a4.a1	tr|A0A2H4Y8N8|A0A2H4Y8N8_CHICK OVA (Fragment) OS=Gallus gallus OX=9031 GN=OVA PE=2 SV=1	-805.263	90	42.8	386	613	1	105	1	153	17	9	999999999	36.0588	1	1
a1	a1.a5	a1.a5.a1	tr|A0A2H4Y8M4|A0A2H4Y8M4_CHICK OVA (Fragment) OS=Gallus gallus OX=9031 GN=OVA PE=2 SV=1	-811.479	90	42.8	386	611	3	107	2	153	17	9	999999999	35.9412	1	1
a1	a1.a6	a1.a6.a1	tr|A0A2H4Y855|A0A2H4Y855_CHICK OVA (Fragment) OS=Gallus gallus OX=9031 GN=OVA PE=2 SV=1	-740.137	83	42.7	386	598	1	99	1	143	17	8.41176	2.58086e+08	35.1765	1	1
a1	a1.a7	a1.a7.a1	tr|A0A2H4Y898|A0A2H4Y898_CHICK OVA (Fragment) OS=Gallus gallus OX=9031 GN=OVA PE=2 SV=1	-779.909	90	42.7	386	590	1	105	1	146	17	8.58824	3.87468e+08	34.7059	1	1
a1	a1.a8	a1.a8.a1	tr|A0A2H4Y8D5|A0A2H4Y8D5_CHICK OVA (Fragment) OS=Gallus gallus OX=9031 GN=OVA PE=2 SV=1	-735.398	89	42.7	386	585	1	101	1	145	17	8.52941	3.38386e+08	34.4118	1	1
a1	a1.a9	a1.a9.a1	tr|A0A2H4Y7Z2|A0A2H4Y7Z2_CHICK OVA (Fragment) OS=Gallus gallus OX=9031 GN=OVA PE=2 SV=1	-774.608	85	42.8	386	584	4	105	2	143	17	8.41176	2.58086e+08	34.3529	1	1
a1	a1.b10	a1.b10.a1	tr|A0A2H4Y8H3|A0A2H4Y8H3_CHICK OVA (Fragment) OS=Gallus gallus OX=9031 GN=OVA PE=2 SV=1	-784.834	89	42.8	386	582	13	103	2	148	17	8.70588	5.08022e+08	34.2353	1	1
a1	a1.b11	a1.b11.a1	tr|A0A2H4Y7X8|A0A2H4Y7X8_CHICK OVA (Fragment) OS=Gallus gallus OX=9031 GN=OVA PE=2 SV=1	-784.399	90	42.7	386	577	1	106	1	149	17	8.76471	5.81709e+08	33.9412	1	1
a1	a1.b12	a1.b12.a1	tr|A0A2H4Y859|A0A2H4Y859_CHICK OVA (Fragment) OS=Gallus gallus OX=9031 GN=OVA PE=2 SV=1	-724.778	81	42.7	386	575	4	101	3	138	18	7.66667	4.64159e+07	31.9444	1	1
a1	a1.b13	a1.b13.a1	tr|A0A2H4Y827|A0A2H4Y827_CHICK OVA (Fragment) OS=Gallus gallus OX=9031 GN=OVA PE=2 SV=1	-729.16	89	42.7	386	565	1	96	1	141	18	7.83333	6.81292e+07	31.3889	1	1
a1	a1.b14	a1.b14.a1	tr|A0A2H4Y7W6|A0A2H4Y7W6_CHICK OVA (Fragment) OS=Gallus gallus OX=9031 GN=OVA PE=2 SV=1	-733.885	87	42.8	386	558	1	101	1	135	17	7.94118	8.73326e+07	32.8235	1	1
a1	a1.b15	a1.b15.a1	tr|A0A2H4Y8A4|A0A2H4Y8A4_CHICK OVA (Fragment) OS=Gallus gallus OX=9031 GN=OVA PE=2 SV=1	-771.359	90	42.7	386	557	1	101	1	145	17	8.52941	3.38386e+08	32.7647	1	1
a1	a1.b16	a1.b16.a1	tr|A0A2H4Y7T4|A0A2H4Y7T4_CHICK OVA (Fragment) OS=Gallus gallus OX=9031 GN=OVA PE=2 SV=1	-757.25	84	42.7	386	555	6	99	2	143	17	8.41176	2.58086e+08	32.6471	1	1
a1	a1.b17	a1.b17.a1	tr|A0A2H4Y8P6|A0A2H4Y8P6_CHICK OVA (Fragment) OS=Gallus gallus OX=9031 GN=OVA PE=2 SV=1	-798.191	90	42.7	386	553	3	106	1	149	16	9.3125	2.05353e+09	34.5625	1	1
a1	a1.b18	a1.b18.a1	tr|A0A2H4Y7X9|A0A2H4Y7X9_CHICK OVA (Fragment) OS=Gallus gallus OX=9031 GN=OVA PE=2 SV=1	-790.647	90	42.8	386	551	1	106	1	148	16	9.25	1.77828e+09	34.4375	1	1
a1	a1.b19	a1.b19.a1	tr|A0A2H4Y8F9|A0A2H4Y8F9_CHICK OVA (Fragment) OS=Gallus gallus OX=9031 GN=OVA PE=2 SV=1	-740.024	83	42.7	386	547	1	99	1	140	17	8.23529	1.71907e+08	32.1765	1	1
a1	a1.b20	a1.b20.a1	tr|A0A2H4Y7U4|A0A2H4Y7U4_CHICK OVA (Fragment) OS=Gallus gallus OX=9031 GN=OVA PE=2 SV=1	-787.949	85	42.6	386	544	16	105	3	153	16	9.5625	3.65174e+09	34	1	1
a1	a1.b21	a1.b21.a1	tr|A0A2H4Y821|A0A2H4Y821_CHICK OVA (Fragment) OS=Gallus gallus OX=9031 GN=OVA PE=2 SV=1	-665.063	87	42.8	386	543	1	93	1	135	17	7.94118	8.73326e+07	31.9412	1	1
a1	a1.b22	a1.b22.a1	tr|A0A2H4Y8G6|A0A2H4Y8G6_CHICK OVA (Fragment) OS=Gallus gallus OX=9031 GN=OVA PE=2 SV=1	-773.816	86	42.7	386	542	1	104	1	145	15	9.66667	4.64159e+09	36.1333	1	1
a1	a1.b23	a1.b23.a1	tr|A0A2H4Y886|A0A2H4Y886_CHICK OVA (Fragment) OS=Gallus gallus OX=9031 GN=OVA PE=2 SV=1	-640.736	87	42.6	386	540	1	87	1	128	17	7.52941	3.38386e+07	31.7647	1	1
a1	a1.b24	a1.b24.a1	tr|A0A2H4Y846|A0A2H4Y846_CHICK OVA (Fragment) OS=Gallus gallus OX=9031 GN=OVA PE=2 SV=1	-625.588	80	42.6	386	535	2	88	1	125	17	7.35294	2.25393e+07	31.4706	1	1
a1	a1.b25	a1.b25.a1	tr|A0A2H4Y8R6|A0A2H4Y8R6_CHICK OVA (Fragment) OS=Gallus gallus OX=9031 GN=OVA PE=2 SV=1	-739.984	89	42.7	386	533	1	99	1	138	16	8.625	4.21697e+08	33.3125	1	1
a1	a1.b26	a1.b26.a1	tr|A0A2H4Y861|A0A2H4Y861_CHICK OVA (Fragment) OS=Gallus gallus OX=9031 GN=OVA PE=2 SV=1	-718.122	88	42.6	386	531	19	92	2	135	17	7.94118	8.73326e+07	31.2353	1	1
a1	a1.b27	a1.b27.a1	tr|A0A2H4Y8C4|A0A2H4Y8C4_CHICK OVA (Fragment) OS=Gallus gallus OX=9031 GN=OVA PE=2 SV=1	-676.431	84	42.7	386	522	2	92	1	131	17	7.70588	5.08022e+07	30.7059	1	1
a1	a1.b28	a1.b28.a1	tr|A0A2H4Y870|A0A2H4Y870_CHICK OVA (Fragment) OS=Gallus gallus OX=9031 GN=OVA PE=2 SV=1	-751.755	85	42.7	386	513	8	101	3	133	17	7.82353	6.66085e+07	30.1765	1	1
a1	a1.b29	a1.b29.a1	tr|A0A2H4Y892|A0A2H4Y892_CHICK OVA (Fragment) OS=Gallus gallus OX=9031 GN=OVA PE=2 SV=1	-613.834	80	42.7	386	510	4	84	1	125	15	8.33333	2.15443e+08	34	1	1
a1	a1.b30	a1.b30.a1	tr|A0A2H4Y8K1|A0A2H4Y8K1_CHICK OVA (Fragment) OS=Gallus gallus OX=9031 GN=OVA PE=2 SV=1	-675.146	89	42.7	386	501	3	91	1	131	17	7.70588	5.08022e+07	29.4706	1	1
a1	a1.b31	a1.b31.a1	tr|A0A2H4Y806|A0A2H4Y806_CHICK OVA (Fragment) OS=Gallus gallus OX=9031 GN=OVA PE=2 SV=1	-661.216	89	42.7	386	492	1	92	1	127	17	7.47059	2.95521e+07	28.9412	1	1
a1	a1.b32	a1.b32.a1	tr|A0A2H4Y7W3|A0A2H4Y7W3_CHICK OVA (Fragment) OS=Gallus gallus OX=9031 GN=OVA PE=2 SV=1	-666.126	83	42.7	386	489	3	91	3	121	16	7.5625	3.65174e+07	30.5625	1	1
a1	a1.b33	a1.b33.a1	tr|A0A2H4Y8K9|A0A2H4Y8K9_CHICK OVA (Fragment) OS=Gallus gallus OX=9031 GN=OVA PE=2 SV=1	-616.055	83	42.7	386	477	2	85	1	124	17	7.29412	1.96842e+07	28.0588	1	1
a1	a1.b34	a1.b34.a1	tr|A0A2H4Y801|A0A2H4Y801_CHICK OVA (Fragment) OS=Gallus gallus OX=9031 GN=OVA PE=2 SV=1	-697.536	81	42.5	386	464	2	95	1	130	16	8.125	1.33352e+08	29	1	1
a1	a1.b35	a1.b35.a1	tr|A0A2H4Y849|A0A2H4Y849_CHICK OVA (Fragment) OS=Gallus gallus OX=9031 GN=OVA PE=2 SV=1	-639.485	85	42.7	386	460	6	90	2	124	17	7.29412	1.96842e+07	27.0588	1	1
a1	a1.b36	a1.b36.a1	tr|A0A2H4Y8Q2|A0A2H4Y8Q2_CHICK OVA (Fragment) OS=Gallus gallus OX=9031 GN=OVA PE=2 SV=1	-655.532	90	42.8	386	428	2	89	2	119	17	7	9999999	25.1765	1	1
a1	a1.b37	a1.b37.a1	tr|A0A2H4Y800|A0A2H4Y800_CHICK OVA (Fragment) OS=Gallus gallus OX=9031 GN=OVA PE=2 SV=1	-638.143	83	42.7	386	426	9	86	1	123	17	7.23529	1.71907e+07	25.0588	1	1
a1	a1.b38	a1.b38.a1	tr|A0A2H4Y7Y1|A0A2H4Y7Y1_CHICK OVA (Fragment) OS=Gallus gallus OX=9031 GN=OVA PE=2 SV=1	-629.615	86	42.7	386	422	2	87	1	117	16	7.3125	2.05352e+07	26.375	1	1
a1	a1.b39	a1.b39.a1	tr|A0A2H4Y8B1|A0A2H4Y8B1_CHICK OVA (Fragment) OS=Gallus gallus OX=9031 GN=OVA PE=2 SV=1	-585.29	83	42.8	386	367	1	83	1	116	17	6.82353	6.66085e+06	21.5882	1	1
a2	a2.a1	a2.a1.a1	sp|P01014|OVALY_CHICK Ovalbumin-related protein Y OS=Gallus gallus OX=9031 GN=SERPINB14B PE=1 SV=1	-189.654	53	43.7	388	68	67	26	25	35	16	2.1875	152.993	4.25	1	1
a2	a2.a2	a2.a2.a1	tr|A0A1D5P531|A0A1D5P531_CHICK Uncharacterized protein OS=Gallus gallus OX=9031 GN=OVALX PE=3 SV=1	-44.5729	28	44.7	398	13	12	10	9	10	15	0.666667	3.64159	0.866667	2	1
a2	a2.a2	a2.a2.a2	tr|A0A1D5PI58|A0A1D5PI58_CHICK Uncharacterized protein OS=Gallus gallus OX=9031 GN=OVALX PE=3 SV=1	-44.5729	29	43.5	388	13	12	10	9	10	16	0.625	3.21697	0.8125	2	1
a3	a3.a1	a3.a1.a1	tr|A0A1D5P4L7|A0A1D5P4L7_CHICK Ovotransferrin OS=Gallus gallus OX=9031 GN=TF PE=3 SV=1	-107.404	31	77.7	705	19	4	17	3	18	38	0.473684	1.97635	0.5	1	1
a3	a3.a2	a3.a2.a1	sp|P02789|TRFE_CHICK Ovotransferrin OS=Gallus gallus OX=9031 PE=1 SV=2	-90.1525	27	77.6	705	16	1	15	1	15	38	0.394737	1.48163	0.421053	1	1
a4	a4.a1	a4.a1.a1	sp|P01005|IOVO_CHICK Ovomucoid OS=Gallus gallus OX=9031 PE=1 SV=1	-90.6898	44	22.5	210	19		13		14	8	1.75	55.2341	2.375	3	1
a4	a4.a1	a4.a1.a2	tr|A0A1D5NYW0|A0A1D5NYW0_CHICK Ovomucoid OS=Gallus gallus OX=9031 GN=SPINK7 PE=4 SV=1	-90.6898	46	21.6	201	19		13		14	9	1.55556	34.9381	2.11111	3	1
a4	a4.a1	a4.a1.a3	tr|B6V1G0|B6V1G0_CHICK Ovomucoid OS=Gallus gallus OX=9031 PE=2 SV=1	-90.6898	44	22.5	210	19		13		14	9	1.55556	34.9381	2.11111	3	1
a5	a5.a1	a5.a1.a1	sp|Q98UI9|MUC5B_CHICK Mucin-5B OS=Gallus gallus OX=9031 GN=MUC5B PE=1 SV=1	-21.3723	2	233.2	2108	7		5		5	80	0.0625	0.154782	0.0875	3	1
a5	a5.a1	a5.a1.a2	tr|A0A1D5PPR9|A0A1D5PPR9_CHICK Uncharacterized protein OS=Gallus gallus OX=9031 GN=LOC395381 PE=4 SV=1	-21.3723	2	232.4	2101	7		5		5	76	0.0657895	0.163562	0.0921053	3	1
a5	a5.a1	a5.a1.a3	tr|F1NZY2|F1NZY2_CHICK Uncharacterized protein OS=Gallus gallus OX=9031 GN=LOC395381 PE=4 SV=1	-21.3723	2	233.2	2108	7		5		5	79	0.0632911	0.156888	0.0886076	3	1
a6	a6.a1	a6.a1.a1	sp|P20740|OVOS_CHICK Ovostatin OS=Gallus gallus OX=9031 PE=1 SV=3	-24.9652	5	166.1	1473	7		7		7	58	0.12069	0.320352	0.12069	4	1
a6	a6.a1	a6.a1.a2	tr|A0A1D5NT83|A0A1D5NT83_CHICK Uncharacterized protein OS=Gallus gallus OX=9031 GN=OVST PE=4 SV=1	-24.9652	5	162.5	1439	7		7		7	58	0.12069	0.320352	0.12069	4	1
a6	a6.a1	a6.a1.a3	tr|A0A1D5P3R8|A0A1D5P3R8_CHICK Uncharacterized protein OS=Gallus gallus OX=9031 GN=OVST PE=4 SV=1	-24.9652	5	166.1	1473	7		7		7	59	0.118644	0.314147	0.118644	4	1
a6	a6.a1	a6.a1.a4	tr|A0A1L1RUH2|A0A1L1RUH2_CHICK Uncharacterized protein OS=Gallus gallus OX=9031 GN=OVST PE=4 SV=1	-24.9652	5	163.8	1452	7		7		7	57	0.122807	0.326805	0.122807	4	1
a7	a7.a1	a7.a1.a1	sp|P19121|ALBU_CHICK Serum albumin OS=Gallus gallus OX=9031 GN=ALB PE=1 SV=2	-12.6828	4	69.8	615	3		3		3	36	0.0833333	0.211528	0.0833333	2	1
a7	a7.a1	a7.a1.a2	tr|A0A1D5NW68|A0A1D5NW68_CHICK Serum albumin OS=Gallus gallus OX=9031 GN=ALB PE=3 SV=1	-12.6828	4	69.7	615	3		3		3	36	0.0833333	0.211528	0.0833333	2	1
a8	a8.a1	a8.a1.a1	sp|P84175|RS12_CHICK 40S ribosomal protein S12 OS=Gallus gallus OX=9031 GN=RPS12 PE=1 SV=2	-4.60363	31	14.5	132	2		2		2	7	0.285714	0.930698	0.285714	1	1
a9	a9.a1	a9.a1.a1	tr|A0A146J2W9|A0A146J2W9_CHICK Protein TENP OS=Gallus gallus OX=9031 GN=TENP PE=2 SV=1	-17.1593	7	46.7	434	2		2		2	14	0.142857	0.389495	0.142857	10	1
a9	a9.a1	a9.a1.a2	tr|A0A146J2X3|A0A146J2X3_CHICK Protein TENP OS=Gallus gallus OX=9031 GN=TENP PE=2 SV=1	-17.1593	7	46.5	432	2		2		2	13	0.153846	0.425103	0.153846	10	1
a9	a9.a1	a9.a1.a3	tr|A0A146J2Y8|A0A146J2Y8_CHICK Protein TENP OS=Gallus gallus OX=9031 GN=TENP PE=2 SV=1	-17.1593	7	46.7	434	2		2		2	14	0.142857	0.389495	0.142857	10	1
a9	a9.a1	a9.a1.a4	tr|A0A146J2Z8|A0A146J2Z8_CHICK Protein TENP OS=Gallus gallus OX=9031 GN=TENP PE=2 SV=1	-17.1593	7	47	436	2		2		2	13	0.153846	0.425103	0.153846	10	1
a9	a9.a1	a9.a1.a5	tr|A0A146J302|A0A146J302_CHICK Protein TENP OS=Gallus gallus OX=9031 GN=TENP PE=2 SV=1	-17.1593	7	47	436	2		2		2	13	0.153846	0.425103	0.153846	10	1
a9	a9.a1	a9.a1.a6	tr|A0A146J377|A0A146J377_CHICK Protein TENP OS=Gallus gallus OX=9031 GN=TENP PE=2 SV=1	-17.1593	7	47	436	2		2		2	14	0.142857	0.389495	0.142857	10	1
a9	a9.a1	a9.a1.a7	tr|A0A146J3I5|A0A146J3I5_CHICK Protein TENP OS=Gallus gallus OX=9031 GN=TENP PE=2 SV=1	-17.1593	7	46.6	433	2		2		2	13	0.153846	0.425103	0.153846	10	1
a9	a9.a1	a9.a1.a8	tr|A0A1L1RMA4|A0A1L1RMA4_CHICK Protein TENP OS=Gallus gallus OX=9031 GN=BPIFB2 PE=4 SV=1	-17.1593	7	48.4	451	2		2		2	14	0.142857	0.389495	0.142857	10	1
a9	a9.a1	a9.a1.a9	tr|I0J173|I0J173_CHICK OvoglobulinG2 type BB OS=Gallus gallus OX=9031 GN=G2 PE=2 SV=1	-17.1593	7	47.3	439	2		2		2	14	0.142857	0.389495	0.142857	10	1
a9	a9.a1	a9.a1.b10	tr|I0J174|I0J174_CHICK OvoglobulinG2 type AB OS=Gallus gallus OX=9031 GN=G2 PE=2 SV=1	-17.1593	7	46.6	433	2		2		2	13	0.153846	0.425103	0.153846	10	1
MS Sample : chicken serum (SIGMA)
Group ID	Sub-group ID	Protein ID	Description	log(E value)	Coverage	MW	size	Spectra	Specific	Uniques	Specific uniques	Uniques peptide-mod-charge	Theoretical number of tryptic peptides	PAI	emPAI	spectral count AI	Sub-group proteins	number of MS samples
a1	a1.a1	a1.a1.a1	tr|A0A1D5NW68|A0A1D5NW68_CHICK Serum albumin OS=Gallus gallus OX=9031 GN=ALB PE=3 SV=1	-819.987	91	69.7	615	436		96		157	36	4.36111	22966.4	12.1111	1	1
a2	a2.a1	a2.a1.a1	tr|F1NK40|F1NK40_CHICK Uncharacterized protein OS=Gallus gallus OX=9031 GN=A2ML4 PE=4 SV=4	-510.045	53	163.1	1474	147	146	66	65	96	58	1.65517	44.2035	2.53448	1	1
a2	a2.a2	a2.a2.a1	tr|F1NEQ4|F1NEQ4_CHICK Uncharacterized protein OS=Gallus gallus OX=9031 PE=4 SV=4	-108.369	17	152.7	1355	18	17	16	15	17	54	0.314815	1.0645	0.333333	1	1
a3	a3.a1	a3.a1.a1	tr|A0A1D5P4L7|A0A1D5P4L7_CHICK Ovotransferrin OS=Gallus gallus OX=9031 GN=TF PE=3 SV=1	-544.27	79	77.7	705	133	24	66	11	86	38	2.26316	182.298	3.5	1	1
a3	a3.a2	a3.a2.a1	tr|Q4ADJ6|Q4ADJ6_CHICK Ovotransferrin OS=Gallus gallus OX=9031 GN=TFEW PE=2 SV=1	-478.205	71	77.6	705	117	8	60	5	78	38	2.05263	111.884	3.07895	1	1
a4	a4.a1	a4.a1.a1	tr|A0A1D5P9F9|A0A1D5P9F9_CHICK Complement C3 OS=Gallus gallus OX=9031 PE=4 SV=1	-589.503	57	166.4	1496	115	19	72	10	89	67	1.32836	20.299	1.71642	2	1
a4	a4.a1	a4.a1.a2	tr|A0A1D5PQ85|A0A1D5PQ85_CHICK Complement C3 OS=Gallus gallus OX=9031 PE=4 SV=1	-589.503	56	170	1530	115	19	72	10	89	68	1.30882	19.3621	1.69118	2	1
a4	a4.a2	a4.a2.a1	tr|Q90633|Q90633_CHICK Complement C3 OS=Gallus gallus OX=9031 PE=2 SV=1	-568.563	47	183.8	1652	111	15	72	10	87	72	1.20833	15.156	1.54167	1	1
a5	a5.a1	a5.a1.a1	sp|P08250|APOA1_CHICK Apolipoprotein A-I OS=Gallus gallus OX=9031 GN=APOA1 PE=1 SV=2	-245.438	92	30.6	264	112		37		55	17	3.23529	1718.07	6.58824	2	1
a5	a5.a1	a5.a1.a2	tr|A0A1L1RJF5|A0A1L1RJF5_CHICK Apolipoprotein A-I OS=Gallus gallus OX=9031 GN=APOA1 PE=3 SV=1	-245.438	88	31.5	274	112		37		55	16	3.4375	2737.42	7	2	1
a6	a6.a1	a6.a1.a1	tr|A0A1D5PCD2|A0A1D5PCD2_CHICK Uncharacterized protein OS=Gallus gallus OX=9031 PE=4 SV=2	-346.3	44	157.9	1419	67	60	43	39	55	59	0.932203	7.55467	1.13559	1	1
a6	a6.a2	a6.a2.a1	tr|A0A1D5P1E3|A0A1D5P1E3_CHICK Uncharacterized protein OS=Gallus gallus OX=9031 PE=4 SV=1	-66.1407	44	23.5	212	13	6	7	3	11	11	1	9	1.18182	2	1
a6	a6.a2	a6.a2.a2	tr|A0A1D5PNE6|A0A1D5PNE6_CHICK Uncharacterized protein OS=Gallus gallus OX=9031 PE=4 SV=1	-66.1407	44	23.6	212	13	6	7	3	11	11	1	9	1.18182	2	1
a7	a7.a1	a7.a1.a1	tr|H9L385|H9L385_CHICK Hemopexin OS=Gallus gallus OX=9031 GN=HPX PE=4 SV=3	-199.959	76	43.3	388	49		22		29	14	2.07143	116.877	3.5	1	1
a8	a8.a1	a8.a1.a1	tr|A2N889|A2N889_CHICK VH1 protein (Fragment) OS=Gallus gallus OX=9031 GN=VH1 PE=2 SV=1	-64.6737	57	12.3	120	24	1	7	1	9	5	1.8	62.0957	4.8	1	1
a8	a8.a2	a8.a2.a1	tr|A0A1D5PZU8|A0A1D5PZU8_CHICK Uncharacterized protein OS=Gallus gallus OX=9031 PE=4 SV=1	-53.4944	34	15.8	156	22	5	6	2	8	6	1.33333	20.5443	3.66667	2	1
a8	a8.a2	a8.a2.a2	tr|A2N888|A2N888_CHICK VH1 protein (Fragment) OS=Gallus gallus OX=9031 GN=VH1 PE=2 SV=1	-53.4944	44	12.5	120	22	5	6	2	8	5	1.6	38.8107	4.4	2	1
a8	a8.a3	a8.a3.a1	tr|A0A1D5PJ81|A0A1D5PJ81_CHICK Uncharacterized protein OS=Gallus gallus OX=9031 PE=4 SV=1	-46.1428	33	15.9	153	18	1	5	1	6	7	0.857143	6.19686	2.57143	1	1
a8	a8.a4	a8.a4.a1	tr|A2N883|A2N883_CHICK VH1 protein (Fragment) OS=Gallus gallus OX=9031 GN=VH1 PE=2 SV=1	-52.2275	67	12.4	120	14	6	7	3	8	6	1.33333	20.5443	2.33333	1	1
a8	a8.a5	a8.a5.a1	tr|A0A1L1RSQ4|A0A1L1RSQ4_CHICK Uncharacterized protein OS=Gallus gallus OX=9031 PE=4 SV=1	-41.9544	38	14.5	139	12	11	5	4	7	8	0.875	6.49894	1.5	1	1
a9	a9.a1	a9.a1.a1	tr|R9PXM5|R9PXM5_CHICK Uncharacterized protein OS=Gallus gallus OX=9031 GN=IGLL1 PE=4 SV=2	-60.9867	42	24.1	228	24	23	8	7	9	6	1.5	30.6228	4	1	1
a9	a9.a2	a9.a2.a1	tr|F1NSC7|F1NSC7_CHICK Uncharacterized protein OS=Gallus gallus OX=9031 PE=4 SV=3	-30.6786	38	10.7	104	6	5	5	4	5	4	1.25	16.7828	1.5	1	1
a9	a9.a3	a9.a3.a1	tr|F1NSC8|F1NSC8_CHICK Uncharacterized protein OS=Gallus gallus OX=9031 GN=IGLL1 PE=4 SV=4	-23.3222	38	10.6	104	6	4	4	2	4	3	1.33333	20.5443	2	1	1
a9	a9.a4	a9.a4.a1	tr|F1NC22|F1NC22_CHICK Uncharacterized protein OS=Gallus gallus OX=9031 PE=4 SV=4	-29.9932	45	12.2	121	5	3	4	2	4	2	2	99	2.5	1	1
a9	a9.a5	a9.a5.a1	tr|A0A1D5P1L5|A0A1D5P1L5_CHICK Uncharacterized protein OS=Gallus gallus OX=9031 PE=4 SV=1	-7.95861	19	12.3	120	2	1	2	1	2	1	2	99	2	1	1
b10	b10.a1	b10.a1.a1	tr|A0A1D5PU94|A0A1D5PU94_CHICK Uncharacterized protein OS=Gallus gallus OX=9031 GN=LOC418892 PE=4 SV=1	-155.062	17	189.7	1687	23		21		23	74	0.310811	1.04555	0.310811	1	1
b11	b11.a1	b11.a1.a1	sp|P01875|IGHM_CHICK Ig mu chain C region OS=Gallus gallus OX=9031 PE=2 SV=2	-85.0716	34	48.1	446	23		12		17	14	1.21429	15.3789	1.64286	1	1
b12	b12.a1	b12.a1.a1	tr|F1NVF3|F1NVF3_CHICK GC, vitamin D binding protein OS=Gallus gallus OX=9031 GN=GC PE=3 SV=1	-82.3677	41	53.6	484	22		14		17	18	0.944444	7.79923	1.22222	1	1
b13	b13.a1	b13.a1.a1	sp|P53478|ACT5_CHICK Actin, cytoplasmic type 5 OS=Gallus gallus OX=9031 PE=3 SV=1	-99.3261	48	41.7	376	20		13		15	15	1	9	1.33333	4	1
b13	b13.a1	b13.a1.a2	sp|P60706|ACTB_CHICK Actin, cytoplasmic 1 OS=Gallus gallus OX=9031 GN=ACTB PE=1 SV=1	-99.3261	48	41.6	375	20		13		15	15	1	9	1.33333	4	1
b13	b13.a1	b13.a1.a3	sp|Q5ZMQ2|ACTG_CHICK Actin, cytoplasmic 2 OS=Gallus gallus OX=9031 GN=ACTG1 PE=1 SV=1	-99.3261	48	41.7	375	20		13		15	15	1	9	1.33333	4	1
b13	b13.a1	b13.a1.a4	tr|A0A1D5P630|A0A1D5P630_CHICK Actin, cytoplasmic 2 OS=Gallus gallus OX=9031 GN=ACTG1 PE=3 SV=1	-99.3261	48	42.1	379	20		13		15	15	1	9	1.33333	4	1
b14	b14.a1	b14.a1.a1	sp|O93510|GELS_CHICK Gelsolin OS=Gallus gallus OX=9031 GN=GSN PE=2 SV=1	-124.416	29	85.7	778	20		16		17	27	0.62963	3.26216	0.740741	1	1
b15	b15.a1	b15.a1.a1	tr|F1NPN5|F1NPN5_CHICK Uncharacterized protein OS=Gallus gallus OX=9031 GN=SERPINA3 PE=3 SV=3	-69.5139	40	49.8	439	16		13		14	23	0.608696	3.06159	0.695652	1	1
b16	b16.a1	b16.a1.a1	sp|P27731|TTHY_CHICK Transthyretin OS=Gallus gallus OX=9031 GN=TTR PE=1 SV=1	-79.5889	69	16.2	150	16		8		10	4	2.5	315.228	4	2	1
b16	b16.a1	b16.a1.a2	tr|A0A1I7Q422|A0A1I7Q422_CHICK Transthyretin OS=Gallus gallus OX=9031 GN=TTR PE=3 SV=1	-79.5889	62	18.5	168	16		8		10	5	2	99	3.2	2	1
b17	b17.a1	b17.a1.a1	sp|P10184|IOV7_CHICK Ovoinhibitor OS=Gallus gallus OX=9031 GN=OIH PE=1 SV=2	-62.5071	31	51.8	472	13	1	12	1	13	13	1	9	1	1	1
b17	b17.a2	b17.a2.a1	tr|F1NMN2|F1NMN2_CHICK Uncharacterized protein OS=Gallus gallus OX=9031 GN=SPINK5 PE=4 SV=3	-70.7822	31	51.8	472	13	1	12	1	13	13	1	9	1	1	1
b18	b18.a1	b18.a1.a1	tr|A0A1L1RTQ4|A0A1L1RTQ4_CHICK Apolipoprotein H OS=Gallus gallus OX=9031 GN=APOH PE=4 SV=1	-53.1433	23	38.7	350	13		7		9	15	0.6	2.98107	0.866667	1	1
b19	b19.a1	b19.a1.a1	tr|B3VE14|B3VE14_CHICK Inter-alpha inhibitor heavy chain 2 OS=Gallus gallus OX=9031 GN=ITIH2 PE=2 SV=1	-63.4979	13	106.6	948	11		10		11	41	0.268293	0.854781	0.268293	1	1
b20	b20.a1	b20.a1.a1	tr|A0A1D5NXA6|A0A1D5NXA6_CHICK Uncharacterized protein OS=Gallus gallus OX=9031 GN=ITIH3 PE=4 SV=1	-60.9169	12	99.9	890	11		10		11	29	0.37931	1.39503	0.37931	2	1
b20	b20.a1	b20.a1.a2	tr|A0A1D5P4L6|A0A1D5P4L6_CHICK Uncharacterized protein OS=Gallus gallus OX=9031 GN=ITIH3 PE=4 SV=1	-60.9169	13	93.6	838	11		10		11	30	0.366667	1.32631	0.366667	2	1
b21	b21.a1	b21.a1.a1	tr|O12945|O12945_CHICK Vitronectin OS=Gallus gallus OX=9031 PE=2 SV=1	-36.7389	19	51.5	453	11		7		8	16	0.5	2.16228	0.6875	1	1
b22	b22.a1	b22.a1.a1	tr|A0A1D5PJX9|A0A1D5PJX9_CHICK Uncharacterized protein OS=Gallus gallus OX=9031 GN=VNN1 PE=4 SV=1	-50.0134	14	55.2	496	10	3	5	3	7	21	0.333333	1.15443	0.47619	4	1
b22	b22.a1	b22.a1.a2	tr|A0A1D5PLM9|A0A1D5PLM9_CHICK Uncharacterized protein OS=Gallus gallus OX=9031 GN=VNN1 PE=4 SV=1	-50.0134	14	57	511	10	3	5	3	7	22	0.318182	1.08057	0.454545	4	1
b22	b22.a1	b22.a1.a3	tr|F1P4I7|F1P4I7_CHICK Uncharacterized protein OS=Gallus gallus OX=9031 GN=VNN1 PE=4 SV=3	-50.0134	14	55.3	496	10	3	5	3	7	21	0.333333	1.15443	0.47619	4	1
b22	b22.a1	b22.a1.a4	tr|Q5ZHM4|Q5ZHM4_CHICK Uncharacterized protein OS=Gallus gallus OX=9031 GN=RCJMB04_35g11 PE=2 SV=1	-50.0134	14	55.3	496	10	3	5	3	7	21	0.333333	1.15443	0.47619	4	1
b22	b22.a2	b22.a2.a1	tr|A0A1D5PEU7|A0A1D5PEU7_CHICK Uncharacterized protein OS=Gallus gallus OX=9031 GN=VNN1 PE=4 SV=1	-32.3102	9	54.5	491	8	1	3	1	5	18	0.277778	0.895736	0.444444	1	1
b23	b23.a1	b23.a1.a1	tr|F1NA58|F1NA58_CHICK Serpin family G member 1 OS=Gallus gallus OX=9031 GN=SERPING1 PE=3 SV=3	-47.9079	15	58	536	10		6		8	20	0.4	1.51189	0.5	1	1
b24	b24.a1	b24.a1.a1	sp|P02112|HBB_CHICK Hemoglobin subunit beta OS=Gallus gallus OX=9031 GN=HBB PE=1 SV=2	-57.1589	61	16.4	147	9		7		8	11	0.727273	4.3367	0.818182	1	1
b25	b25.a1	b25.a1.a1	tr|E1C7P4|E1C7P4_CHICK Uncharacterized protein OS=Gallus gallus OX=9031 GN=CFH PE=4 SV=2	-51.4564	7	147.6	1306	8		7		7	55	0.127273	0.340518	0.145455	1	1
b26	b26.a1	b26.a1.a1	sp|P01994|HBA_CHICK Hemoglobin subunit alpha-A OS=Gallus gallus OX=9031 GN=HBAA PE=1 SV=2	-60.945	51	15.3	142	8		7		8	7	1.14286	12.895	1.14286	1	1
b27	b27.a1	b27.a1.a1	tr|A0A1L1RNR4|A0A1L1RNR4_CHICK Kininogen 1 OS=Gallus gallus OX=9031 GN=KNG1 PE=4 SV=1	-42.6958	17	65.6	585	8		7		7	21	0.333333	1.15443	0.380952	1	1
b28	b28.a1	b28.a1.a1	tr|A0A1D5P9G8|A0A1D5P9G8_CHICK Uncharacterized protein OS=Gallus gallus OX=9031 PE=4 SV=1	-33.1215	24	17.4	167	7		4		5	2	2.5	315.228	3.5	2	1
b28	b28.a1	b28.a1.a2	tr|F1NSD3|F1NSD3_CHICK Uncharacterized protein OS=Gallus gallus OX=9031 PE=4 SV=3	-33.1215	39	10.6	102	7		4		5	3	1.66667	45.4159	2.33333	2	1
b29	b29.a1	b29.a1.a1	sp|P08940|MIM1_CHICK Myeloid protein 1 OS=Gallus gallus OX=9031 GN=MIM1 PE=1 SV=2	-50.7374	28	35.5	326	7		6		6	13	0.461538	1.89427	0.538462	2	1
b29	b29.a1	b29.a1.a2	tr|F1NEF7|F1NEF7_CHICK Myeloid protein 1 OS=Gallus gallus OX=9031 GN=LECT2 PE=4 SV=2	-50.7374	28	35.1	322	7		6		6	13	0.461538	1.89427	0.538462	2	1
b30	b30.a1	b30.a1.a1	sp|P41263|RET4_CHICK Retinol-binding protein 4 OS=Gallus gallus OX=9031 GN=RBP4 PE=1 SV=1	-28.5619	37	22.4	196	7		6		6	8	0.75	4.62341	0.875	1	1
b31	b31.a1	b31.a1.a1	tr|A0A1D5PD98|A0A1D5PD98_CHICK Complement C5 OS=Gallus gallus OX=9031 GN=C5 PE=4 SV=1	-28.1023	6	187.1	1677	7		7		7	69	0.101449	0.263134	0.101449	2	1
b31	b31.a1	b31.a1.a2	tr|E1BRS7|E1BRS7_CHICK Complement C5 OS=Gallus gallus OX=9031 GN=C5 PE=4 SV=2	-28.1023	6	187.4	1677	7		7		7	69	0.101449	0.263134	0.101449	2	1
b32	b32.a1	b32.a1.a1	tr|A0A160F7C1|A0A160F7C1_CHICK Corticosteroid binding globulin OS=Gallus gallus OX=9031 PE=2 SV=1	-30.4771	22	47.6	425	7		6		7	24	0.291667	0.957342	0.291667	2	1
b32	b32.a1	b32.a1.a2	tr|E1BS56|E1BS56_CHICK Uncharacterized protein OS=Gallus gallus OX=9031 GN=SERPINA4 PE=3 SV=1	-30.4771	22	47.6	425	7		6		7	24	0.291667	0.957342	0.291667	2	1
b33	b33.a1	b33.a1.a1	tr|A0A1D5PLZ2|A0A1D5PLZ2_CHICK Serpin family D member 1 OS=Gallus gallus OX=9031 GN=SERPIND1 PE=3 SV=1	-27.1652	10	55.7	488	7		4		4	19	0.210526	0.623777	0.368421	2	1
b33	b33.a1	b33.a1.a2	tr|O73840|O73840_CHICK Heparin cofactor II (Fragment) OS=Gallus gallus OX=9031 PE=2 SV=1	-27.1652	10	54	473	7		4		4	18	0.222222	0.668101	0.388889	2	1
b34	b34.a1	b34.a1.a1	tr|A0A1D5PBP6|A0A1D5PBP6_CHICK Ceruloplasmin OS=Gallus gallus OX=9031 GN=CP PE=3 SV=1	-26.0547	7	123	1079	6		6		6	37	0.162162	0.452654	0.162162	1	1
b35	b35.a1	b35.a1.a1	tr|F1NLP7|F1NLP7_CHICK Antithrombin-III OS=Gallus gallus OX=9031 GN=SERPINC1 PE=3 SV=2	-37.1254	17	51.6	453	6		6		6	27	0.222222	0.668101	0.222222	1	1
b36	b36.a1	b36.a1.a1	tr|A0A1L1RKA9|A0A1L1RKA9_CHICK Uncharacterized protein OS=Gallus gallus OX=9031 PE=4 SV=1	-18.0593	6	83.6	738	5	1	3	1	4	20	0.2	0.584893	0.25	2	1
b36	b36.a1	b36.a1.a2	tr|F1NL38|F1NL38_CHICK Uncharacterized protein OS=Gallus gallus OX=9031 PE=4 SV=3	-18.0593	6	83.9	738	5	1	3	1	4	20	0.2	0.584893	0.25	2	1
b36	b36.a2	b36.a2.a1	tr|K4Q293|K4Q293_CHICK Histidine-rich glycoprotein OS=Gallus gallus OX=9031 PE=2 SV=1	-22.9044	6	83.4	739	5	1	3	1	4	20	0.2	0.584893	0.25	1	1
b37	b37.a1	b37.a1.a1	tr|E1BZE1|E1BZE1_CHICK Alpha 2-HS glycoprotein OS=Gallus gallus OX=9031 GN=AHSG PE=3 SV=1	-22.4023	11	37.1	344	5		3		5	10	0.5	2.16228	0.5	1	1
b38	b38.a1	b38.a1.a1	tr|A0A1D5P5V5|A0A1D5P5V5_CHICK Uncharacterized protein OS=Gallus gallus OX=9031 GN=C4 PE=4 SV=1	-41.7478	4	178.5	1665	5		4		5	55	0.0909091	0.232847	0.0909091	2	1
b38	b38.a1	b38.a1.a2	tr|E6N1X5|E6N1X5_CHICK Complement C4 OS=Gallus gallus OX=9031 GN=C4 PE=4 SV=1	-41.7478	3	192.1	1795	5		4		5	58	0.0862069	0.21957	0.0862069	2	1
b39	b39.a1	b39.a1.a1	tr|F1NPJ8|F1NPJ8_CHICK Glutathione peroxidase OS=Gallus gallus OX=9031 GN=GPX3 PE=3 SV=2	-25.4298	22	24.4	218	5		3		4	8	0.5	2.16228	0.625	1	1
b40	b40.a1	b40.a1.a1	tr|Q9DE41|Q9DE41_CHICK Apo AI promoter B-region binding protein (Fragment) OS=Gallus gallus OX=9031 PE=2 SV=1	-21.1371	30	17.8	166	4		3		4	6	0.666667	3.64159	0.666667	1	1
b41	b41.a1	b41.a1.a1	tr|E1C7T1|E1C7T1_CHICK Uncharacterized protein OS=Gallus gallus OX=9031 GN=SERPINA1 PE=3 SV=1	-14.2543	11	48.6	425	4		4		4	23	0.173913	0.492496	0.173913	1	1
b42	b42.a1	b42.a1.a1	tr|Q90933|Q90933_CHICK Neuron-glia cell adhesion molecule (Ng-CAM) OS=Gallus gallus OX=9031 PE=2 SV=1	-19.7891	5	138.2	1280	4		4		4	39	0.102564	0.26638	0.102564	1	1
b43	b43.a1	b43.a1.a1	tr|E1C7C1|E1C7C1_CHICK Complement C8 beta chain OS=Gallus gallus OX=9031 GN=C8B PE=4 SV=2	-17.417	5	65.2	584	3		3		3	24	0.125	0.333521	0.125	1	1
b44	b44.a1	b44.a1.a1	tr|Q7LZF3|Q7LZF3_CHICK Plasmin (Fragment) OS=Gallus gallus OX=9031 PE=4 SV=1	-9.53165	44	10.2	89	3		3		3	6	0.5	2.16228	0.5	1	1
b45	b45.a1	b45.a1.a1	tr|A0A1D5NTE9|A0A1D5NTE9_CHICK Complement factor D OS=Gallus gallus OX=9031 PE=3 SV=1	-18.2076	10	28.6	264	3		2		3	8	0.375	1.37137	0.375	1	1
b46	b46.a1	b46.a1.a1	sp|P07630|CAH2_CHICK Carbonic anhydrase 2 OS=Gallus gallus OX=9031 GN=CA2 PE=2 SV=3	-10.9788	14	28.9	260	3		3		3	11	0.272727	0.873817	0.272727	2	1
b46	b46.a1	b46.a1.a2	tr|A0A1D5P3R2|A0A1D5P3R2_CHICK Carbonic anhydrase 2 OS=Gallus gallus OX=9031 GN=CA2 PE=4 SV=1	-10.9788	13	30.9	281	3		3		3	14	0.214286	0.637894	0.214286	2	1
b47	b47.a1	b47.a1.a1	tr|A0A1D5P238|A0A1D5P238_CHICK Insulin like growth factor binding protein acid labile subunit OS=Gallus gallus OX=9031 GN=IGFALS PE=4 SV=1	-13.4569	5	69	611	3		3		3	25	0.12	0.318257	0.12	2	1
b47	b47.a1	b47.a1.a2	tr|F1NI07|F1NI07_CHICK Insulin like growth factor binding protein acid labile subunit OS=Gallus gallus OX=9031 GN=IGFALS PE=4 SV=3	-13.4569	5	69.1	611	3		3		3	24	0.125	0.333521	0.125	2	1
b48	b48.a1	b48.a1.a1	sp|P00548|KPYM_CHICK Pyruvate kinase PKM OS=Gallus gallus OX=9031 GN=PKM PE=2 SV=2	-12.8904	7	57.9	530	3		3		3	29	0.103448	0.268961	0.103448	2	1
b48	b48.a1	b48.a1.a2	tr|F1NW43|F1NW43_CHICK Pyruvate kinase OS=Gallus gallus OX=9031 GN=PKM PE=3 SV=2	-12.8904	7	57.7	530	3		3		3	29	0.103448	0.268961	0.103448	2	1
b49	b49.a1	b49.a1.a1	sp|P51890|LUM_CHICK Lumican OS=Gallus gallus OX=9031 GN=LUM PE=1 SV=1	-12.2432	13	38.5	343	3		3		3	11	0.272727	0.873817	0.272727	1	1
b50	b50.a1	b50.a1.a1	tr|F1P201|F1P201_CHICK Vascular cell adhesion molecule 1 OS=Gallus gallus OX=9031 GN=VCAM1 PE=4 SV=2	-5.00349	4	59.8	541	2		2		2	22	0.0909091	0.232847	0.0909091	1	1
b51	b51.a1	b51.a1.a1	tr|A0A1D5PU00|A0A1D5PU00_CHICK Alpha-1-microglobulin/bikunin precursor OS=Gallus gallus OX=9031 GN=AMBP PE=4 SV=1	-4.67654	6	38.3	345	2		2		2	12	0.166667	0.467799	0.166667	1	1
b52	b52.a1	b52.a1.a1	tr|F1NF64|F1NF64_CHICK Complement factor I OS=Gallus gallus OX=9031 GN=CFI PE=3 SV=3	-10.4603	3	67.1	596	2		2		2	25	0.08	0.202264	0.08	1	1
b53	b53.a1	b53.a1.a1	tr|E1BZN8|E1BZN8_CHICK HGF activator OS=Gallus gallus OX=9031 GN=HGFAC PE=3 SV=2	-5.01502	3	65.7	583	2		2		2	24	0.0833333	0.211528	0.0833333	1	1
b54	b54.a1	b54.a1.a1	sp|P00565|KCRM_CHICK Creatine kinase M-type OS=Gallus gallus OX=9031 GN=CKM PE=2 SV=1	-9.66294	7	43.2	381	2		2		2	17	0.117647	0.311134	0.117647	1	1
b55	b55.a1	b55.a1.a1	tr|F1NXV6|F1NXV6_CHICK Coagulation factor II, thrombin OS=Gallus gallus OX=9031 GN=F2 PE=3 SV=2	-13.4089	3	73	644	2		2		2	26	0.0769231	0.193777	0.0769231	2	1
b55	b55.a1	b55.a1.a2	tr|Q91001|Q91001_CHICK Prothrombin OS=Gallus gallus OX=9031 PE=2 SV=1	-13.4089	3	69	607	2		2		2	26	0.0769231	0.193777	0.0769231	2	1
b56	b56.a1	b56.a1.a1	tr|F1P2M6|F1P2M6_CHICK Uncharacterized protein OS=Gallus gallus OX=9031 GN=LOC419851 PE=4 SV=1	-6.6994	2	79.3	713	2		2		2	31	0.0645161	0.160155	0.0645161	1	1
b57	b57.a1	b57.a1.a1	tr|E1C6U2|E1C6U2_CHICK Complement C7 OS=Gallus gallus OX=9031 GN=C7 PE=4 SV=2	-17.5686	5	92.8	834	2		2		2	37	0.0540541	0.132541	0.0540541	2	1
b57	b57.a1	b57.a1.a2	tr|F1DQG4|F1DQG4_CHICK Complement component 7 OS=Gallus gallus OX=9031 GN=C7 PE=2 SV=1	-17.5686	5	92.8	834	2		2		2	37	0.0540541	0.132541	0.0540541	2	1
b58	b58.a1	b58.a1.a1	tr|A0A1L1RK42|A0A1L1RK42_CHICK Uncharacterized protein OS=Gallus gallus OX=9031 GN=LOC107049733 PE=4 SV=1	-13.3098	7	40.9	370	2		2		2	12	0.166667	0.467799	0.166667	2	1
b58	b58.a1	b58.a1.a2	tr|A0A1L1RVS9|A0A1L1RVS9_CHICK Uncharacterized protein OS=Gallus gallus OX=9031 GN=LOC101748084 PE=4 SV=1	-13.3098	7	40.9	370	2		2		2	12	0.166667	0.467799	0.166667	2	1
b59	b59.a1	b59.a1.a1	sp|O57579|AMPN_CHICK Aminopeptidase Ey OS=Gallus gallus OX=9031 GN=ANPEP PE=1 SV=2	-13.308	3	108.9	972	2		2		2	31	0.0645161	0.160155	0.0645161	1	1
b60	b60.a1	b60.a1.a1	sp|P11722|FINC_CHICK Fibronectin (Fragments) OS=Gallus gallus OX=9031 GN=FN1 PE=2 SV=3	-6.95664	2	137.2	1256	2		2		2	36	0.0555556	0.136464	0.0555556	4	1
b60	b60.a1	b60.a1.a2	tr|A0A1D5NU50|A0A1D5NU50_CHICK Fibronectin OS=Gallus gallus OX=9031 GN=FN1 PE=4 SV=1	-6.95664	1	245.2	2223	2		2		2	75	0.0266667	0.0633266	0.0266667	4	1
b60	b60.a1	b60.a1.a3	tr|F1NJT3|F1NJT3_CHICK Fibronectin OS=Gallus gallus OX=9031 GN=FN1 PE=4 SV=1	-6.95664	1	272.9	2483	2		2		2	83	0.0240964	0.0570521	0.0240964	4	1
b60	b60.a1	b60.a1.a4	tr|F1NJT4|F1NJT4_CHICK Fibronectin OS=Gallus gallus OX=9031 GN=FN1 PE=4 SV=3	-6.95664	1	272.1	2480	2		2		2	88	0.0227273	0.053725	0.0227273	4	1
b61	b61.a1	b61.a1.a1	tr|Q5F3Q4|Q5F3Q4_CHICK Uncharacterized protein OS=Gallus gallus OX=9031 GN=RCJMB04_10a23 PE=2 SV=1	-4.96617	4	128.7	1128	2		2		2	50	0.04	0.0964782	0.04	1	1
