# Supplementary material for: Protein expression reveals a molecular sexual identity of avian primordial germ cells at pre-gonadal stages
Source: Sci Rep. 2021 Sep 28;11:19236. doi: 10.1038/s41598-021-98454-2 (PMC8478952; doi:10.1038/s41598-021-98454-2)
Supplement: Supplementary file 5 — Supplementary Information 5. [file 41598_2021_98454_MOESM5_ESM.xlsx]

## Sheet: Table S5
Supplementary table S5: GO enrichment analysis in terms BP and MF of genes uncodding differentially abundant proteins in male and femele in vitro derived chicken PGCs.
GO.cluster	IC	GO.ID	term BP	definition	DA.genes_frequency	DA.pvalue	DA.-log10_pvalue	DA.Significant_genes	DA.Significant_genes_symbol	male.genes_frequency	male.pvalue	male.-log10_pvalue	male.Significant_genes	male.Significant_genes_symbol	female.genes_frequency	female.pvalue	female.-log10_pvalue	female.Significant_genes	female.Significant_genes_symbol
1	2.71	GO:0006351	transcription, DNA-templated	The cellular synthesis of RNA on a template of DNA.	41.79% (28/67)	0.006640885	2.18	100858354;100858397;100858655;107051177;374025;374197;395424;395803;395916;396017;396326;396349;396437;396482;416275;416955;417210;418567;419623;419980;422248;423721;424076;425543;425709;427694;428206;428725	HIST1H103;CNOT1;ILF3;RUVBL2;SMN;ACTR3;HINT1Z;SFPQ;NME2;ENO1;C5H14orf166;MAP2K2;TXN;HMGB2;RPS14;YWHAH;SET;DDX3X;THRAP3;PHB;RBMX;H2AFY2;NIF3L1;HP1BP3;ILF2;SBNO1;LIN28A;PPID	16.42% (11/67)	0.4009083	0.4	100858397;100858655;374025;395424;395803;396437;418567;419623;419980;425543;427694	CNOT1;ILF3;SMN;HINT1Z;SFPQ;TXN;DDX3X;THRAP3;PHB;HP1BP3;SBNO1	23.88% (16/67)	0.005719081	2.24	100858354;107051177;374197;395916;396017;396326;396349;396482;416275;416955;417210;423721;424076;425709;428206;428725	HIST1H103;RUVBL2;ACTR3;NME2;ENO1;C5H14orf166;MAP2K2;HMGB2;RPS14;YWHAH;SET;H2AFY2;NIF3L1;ILF2;LIN28A;PPID
1	2.69	GO:0032774	RNA biosynthetic process	The chemical reactions and pathways resulting in the formation of RNA, ribonucleic acid, one of the two main type of nucleic acid, consisting of a long, unbranched macromolecule formed from ribonucleotides joined in 3',5'-phosphodiester linkage. Includes polymerization of ribonucleotide monomers. Refers not only to transcription but also to e.g. viral RNA replication.	41.43% (29/70)	0.006627754	2.18	100858354;100858397;100858655;107051177;374025;374197;395232;395424;395803;395916;396017;396326;396349;396437;396482;416275;416955;417210;418567;419623;419980;422248;423721;424076;425543;425709;427694;428206;428725	HIST1H103;CNOT1;ILF3;RUVBL2;SMN;ACTR3;EIF4A2;HINT1Z;SFPQ;NME2;ENO1;C5H14orf166;MAP2K2;TXN;HMGB2;RPS14;YWHAH;SET;DDX3X;THRAP3;PHB;RBMX;H2AFY2;NIF3L1;HP1BP3;ILF2;SBNO1;LIN28A;PPID	15.71% (11/70)	0.4652532	0.33	100858397;100858655;374025;395424;395803;396437;418567;419623;419980;425543;427694	CNOT1;ILF3;SMN;HINT1Z;SFPQ;TXN;DDX3X;THRAP3;PHB;HP1BP3;SBNO1	24.29% (17/70)	0.003504749	2.46	100858354;107051177;374197;395232;395916;396017;396326;396349;396482;416275;416955;417210;423721;424076;425709;428206;428725	HIST1H103;RUVBL2;ACTR3;EIF4A2;NME2;ENO1;C5H14orf166;MAP2K2;HMGB2;RPS14;YWHAH;SET;H2AFY2;NIF3L1;ILF2;LIN28A;PPID
1	2.7	GO:0097659	nucleic acid-templated transcription	The cellular synthesis of RNA on a template of nucleic acid (DNA or RNA).	41.43% (29/70)	0.006627754	2.18	100858354;100858397;100858655;107051177;374025;374197;395232;395424;395803;395916;396017;396326;396349;396437;396482;416275;416955;417210;418567;419623;419980;422248;423721;424076;425543;425709;427694;428206;428725	HIST1H103;CNOT1;ILF3;RUVBL2;SMN;ACTR3;EIF4A2;HINT1Z;SFPQ;NME2;ENO1;C5H14orf166;MAP2K2;TXN;HMGB2;RPS14;YWHAH;SET;DDX3X;THRAP3;PHB;RBMX;H2AFY2;NIF3L1;HP1BP3;ILF2;SBNO1;LIN28A;PPID	15.71% (11/70)	0.4652532	0.33	100858397;100858655;374025;395424;395803;396437;418567;419623;419980;425543;427694	CNOT1;ILF3;SMN;HINT1Z;SFPQ;TXN;DDX3X;THRAP3;PHB;HP1BP3;SBNO1	24.29% (17/70)	0.003504749	2.46	100858354;107051177;374197;395232;395916;396017;396326;396349;396482;416275;416955;417210;423721;424076;425709;428206;428725	HIST1H103;RUVBL2;ACTR3;EIF4A2;NME2;ENO1;C5H14orf166;MAP2K2;HMGB2;RPS14;YWHAH;SET;H2AFY2;NIF3L1;ILF2;LIN28A;PPID
1	3.57	GO:0045893	positive regulation of transcription, DNA-templated	Any process that activates or increases the frequency, rate or extent of cellular DNA-templated transcription.	48.48% (16/33)	0.007956342	2.1	100858354;100858655;107051177;374197;395803;395916;396326;396349;396482;416955;418567;419623;419980;422248;424076;425709	HIST1H103;ILF3;RUVBL2;ACTR3;SFPQ;NME2;C5H14orf166;MAP2K2;HMGB2;YWHAH;DDX3X;THRAP3;PHB;RBMX;NIF3L1;ILF2	15.15% (5/33)	0.5550519	0.26	100858655;395803;418567;419623;419980	ILF3;SFPQ;DDX3X;THRAP3;PHB	30.3% (10/33)	0.005169721	2.29	100858354;107051177;374197;395916;396326;396349;396482;416955;424076;425709	HIST1H103;RUVBL2;ACTR3;NME2;C5H14orf166;MAP2K2;HMGB2;YWHAH;NIF3L1;ILF2
1	3.56	GO:1902680	positive regulation of RNA biosynthetic process	NA	47.06% (16/34)	0.01137024	1.94	100858354;100858655;107051177;374197;395803;395916;396326;396349;396482;416955;418567;419623;419980;422248;424076;425709	HIST1H103;ILF3;RUVBL2;ACTR3;SFPQ;NME2;C5H14orf166;MAP2K2;HMGB2;YWHAH;DDX3X;THRAP3;PHB;RBMX;NIF3L1;ILF2	14.71% (5/34)	0.58393	0.23	100858655;395803;418567;419623;419980	ILF3;SFPQ;DDX3X;THRAP3;PHB	29.41% (10/34)	0.006571174	2.18	100858354;107051177;374197;395916;396326;396349;396482;416955;424076;425709	HIST1H103;RUVBL2;ACTR3;NME2;C5H14orf166;MAP2K2;HMGB2;YWHAH;NIF3L1;ILF2
1	3.56	GO:1903508	positive regulation of nucleic acid-templated transcription	NA	47.06% (16/34)	0.01137024	1.94	100858354;100858655;107051177;374197;395803;395916;396326;396349;396482;416955;418567;419623;419980;422248;424076;425709	HIST1H103;ILF3;RUVBL2;ACTR3;SFPQ;NME2;C5H14orf166;MAP2K2;HMGB2;YWHAH;DDX3X;THRAP3;PHB;RBMX;NIF3L1;ILF2	14.71% (5/34)	0.58393	0.23	100858655;395803;418567;419623;419980	ILF3;SFPQ;DDX3X;THRAP3;PHB	29.41% (10/34)	0.006571174	2.18	100858354;107051177;374197;395916;396326;396349;396482;416955;424076;425709	HIST1H103;RUVBL2;ACTR3;NME2;C5H14orf166;MAP2K2;HMGB2;YWHAH;NIF3L1;ILF2
1	2.65	GO:0051252	regulation of RNA metabolic process	Any process that modulates the frequency, rate or extent of the chemical reactions and pathways involving RNA.	35.63% (31/87)	0.05661349	1.25	100858354;100858397;100858655;101749377;107051177;374197;395232;395424;395803;395916;395953;396017;396326;396349;396437;396482;416275;416704;416955;417210;418567;419623;419980;422248;423721;424076;425543;425709;427694;428206;428725	HIST1H103;CNOT1;ILF3;HNRNPL;RUVBL2;ACTR3;EIF4A2;HINT1Z;SFPQ;NME2;IGF2BP1;ENO1;C5H14orf166;MAP2K2;TXN;HMGB2;RPS14;EIF4A3;YWHAH;SET;DDX3X;THRAP3;PHB;RBMX;H2AFY2;NIF3L1;HP1BP3;ILF2;SBNO1;LIN28A;PPID	11.49% (10/87)	0.8685125	0.06	100858397;100858655;395424;395803;396437;418567;419623;419980;425543;427694	CNOT1;ILF3;HINT1Z;SFPQ;TXN;DDX3X;THRAP3;PHB;HP1BP3;SBNO1	22.99% (20/87)	0.00290869	2.54	100858354;101749377;107051177;374197;395232;395916;395953;396017;396326;396349;396482;416275;416704;416955;417210;423721;424076;425709;428206;428725	HIST1H103;HNRNPL;RUVBL2;ACTR3;EIF4A2;NME2;IGF2BP1;ENO1;C5H14orf166;MAP2K2;HMGB2;RPS14;EIF4A3;YWHAH;SET;H2AFY2;NIF3L1;ILF2;LIN28A;PPID
1	2.77	GO:0006355	regulation of transcription, DNA-templated	Any process that modulates the frequency, rate or extent of cellular DNA-templated transcription.	40.91% (27/66)	0.01096902	1.96	100858354;100858397;100858655;107051177;374197;395424;395803;395916;396017;396326;396349;396437;396482;416275;416955;417210;418567;419623;419980;422248;423721;424076;425543;425709;427694;428206;428725	HIST1H103;CNOT1;ILF3;RUVBL2;ACTR3;HINT1Z;SFPQ;NME2;ENO1;C5H14orf166;MAP2K2;TXN;HMGB2;RPS14;YWHAH;SET;DDX3X;THRAP3;PHB;RBMX;H2AFY2;NIF3L1;HP1BP3;ILF2;SBNO1;LIN28A;PPID	15.15% (10/66)	0.5244735	0.28	100858397;100858655;395424;395803;396437;418567;419623;419980;425543;427694	CNOT1;ILF3;HINT1Z;SFPQ;TXN;DDX3X;THRAP3;PHB;HP1BP3;SBNO1	24.24% (16/66)	0.004845995	2.31	100858354;107051177;374197;395916;396017;396326;396349;396482;416275;416955;417210;423721;424076;425709;428206;428725	HIST1H103;RUVBL2;ACTR3;NME2;ENO1;C5H14orf166;MAP2K2;HMGB2;RPS14;YWHAH;SET;H2AFY2;NIF3L1;ILF2;LIN28A;PPID
1	2.77	GO:1903506	regulation of nucleic acid-templated transcription	NA	40.58% (28/69)	0.01087178	1.96	100858354;100858397;100858655;107051177;374197;395232;395424;395803;395916;396017;396326;396349;396437;396482;416275;416955;417210;418567;419623;419980;422248;423721;424076;425543;425709;427694;428206;428725	HIST1H103;CNOT1;ILF3;RUVBL2;ACTR3;EIF4A2;HINT1Z;SFPQ;NME2;ENO1;C5H14orf166;MAP2K2;TXN;HMGB2;RPS14;YWHAH;SET;DDX3X;THRAP3;PHB;RBMX;H2AFY2;NIF3L1;HP1BP3;ILF2;SBNO1;LIN28A;PPID	14.49% (10/69)	0.5884617	0.23	100858397;100858655;395424;395803;396437;418567;419623;419980;425543;427694	CNOT1;ILF3;HINT1Z;SFPQ;TXN;DDX3X;THRAP3;PHB;HP1BP3;SBNO1	24.64% (17/69)	0.002951528	2.53	100858354;107051177;374197;395232;395916;396017;396326;396349;396482;416275;416955;417210;423721;424076;425709;428206;428725	HIST1H103;RUVBL2;ACTR3;EIF4A2;NME2;ENO1;C5H14orf166;MAP2K2;HMGB2;RPS14;YWHAH;SET;H2AFY2;NIF3L1;ILF2;LIN28A;PPID
1	2.76	GO:2001141	regulation of RNA biosynthetic process	Any process that modulates the frequency, rate or extent of RNA biosynthetic process.	40.58% (28/69)	0.01087178	1.96	100858354;100858397;100858655;107051177;374197;395232;395424;395803;395916;396017;396326;396349;396437;396482;416275;416955;417210;418567;419623;419980;422248;423721;424076;425543;425709;427694;428206;428725	HIST1H103;CNOT1;ILF3;RUVBL2;ACTR3;EIF4A2;HINT1Z;SFPQ;NME2;ENO1;C5H14orf166;MAP2K2;TXN;HMGB2;RPS14;YWHAH;SET;DDX3X;THRAP3;PHB;RBMX;H2AFY2;NIF3L1;HP1BP3;ILF2;SBNO1;LIN28A;PPID	14.49% (10/69)	0.5884617	0.23	100858397;100858655;395424;395803;396437;418567;419623;419980;425543;427694	CNOT1;ILF3;HINT1Z;SFPQ;TXN;DDX3X;THRAP3;PHB;HP1BP3;SBNO1	24.64% (17/69)	0.002951528	2.53	100858354;107051177;374197;395232;395916;396017;396326;396349;396482;416275;416955;417210;423721;424076;425709;428206;428725	HIST1H103;RUVBL2;ACTR3;EIF4A2;NME2;ENO1;C5H14orf166;MAP2K2;HMGB2;RPS14;YWHAH;SET;H2AFY2;NIF3L1;ILF2;LIN28A;PPID
2	7.27	GO:0051653	spindle localization	Any process in which is the spindle is transported to, and/or maintained in, a specific location.	83.33% (5/6)	0.007617437	2.12	374197;396097;423461;426238;426499	ACTR3;MAP4;DYNC1H1;DCTN1;KPNB1	66.67% (4/6)	0.005265557	2.28	396097;423461;426238;426499	MAP4;DYNC1H1;DCTN1;KPNB1	16.67% (1/6)	0.5640372	0.25	374197	ACTR3
2	7.38	GO:0051293	establishment of spindle localization	The directed movement of the spindle to a specific location in the cell.	80% (4/5)	0.02335052	1.63	396097;423461;426238;426499	MAP4;DYNC1H1;DCTN1;KPNB1	80% (4/5)	0.001977756	2.7	396097;423461;426238;426499	MAP4;DYNC1H1;DCTN1;KPNB1	0% (0/5)	1	0	NA	NA
2	4.5	GO:0045597	positive regulation of cell differentiation	Any process that activates or increases the frequency, rate or extent of cell differentiation.	40% (6/15)	0.2197304	0.66	107054794;395916;395953;396482;415544;423721	CRK;NME2;IGF2BP1;HMGB2;RAB11A;H2AFY2	0% (0/15)	1	0	NA	NA	40% (6/15)	0.007086136	2.15	107054794;395916;395953;396482;415544;423721	CRK;NME2;IGF2BP1;HMGB2;RAB11A;H2AFY2
2	6.09	GO:0007018	microtubule-based movement	A microtubule-based process that results in the movement of organelles, other microtubules, or other cellular components. Examples include motor-driven movement along microtubules and movement driven by polymerization or depolymerization of microtubules.	85.71% (6/7)	0.002411772	2.62	374197;396097;396335;421273;426238;426499	ACTR3;MAP4;KTN1;RAB1A;DCTN1;KPNB1	57.14% (4/7)	0.01090908	1.96	396097;396335;426238;426499	MAP4;KTN1;DCTN1;KPNB1	28.57% (2/7)	0.2237322	0.65	374197;421273	ACTR3;RAB1A
2	7.27	GO:0009060	aerobic respiration	The enzymatic release of energy from inorganic and organic compounds (especially carbohydrates and fats) which requires oxygen as the terminal electron acceptor.	66.67% (4/6)	0.05481669	1.26	373916;374009;416066;417517	ACO1;ACO2;PDHB;MDH2	66.67% (4/6)	0.005265557	2.28	373916;374009;416066;417517	ACO1;ACO2;PDHB;MDH2	0% (0/6)	1	0	NA	NA
GO.cluster	IC	GO.ID	term MF	definition	DA.genes_frequency	DA.pvalue	DA.-log10_pvalue	DA.Significant_genes	DA.Significant_genes_symbol	male.genes_frequency	male.pvalue	male.-log10_pvalue	male.Significant_genes	male.Significant_genes_symbol	female.genes_frequency	female.pvalue	female.-log10_pvalue	female.Significant_genes	female.Significant_genes_symbol
1	2.71	GO:0006351	transcription, DNA-templated	The cellular synthesis of RNA on a template of DNA.	41.79% (28/67)	0.006640885	2.18	100858354;100858397;100858655;107051177;374025;374197;395424;395803;395916;396017;396326;396349;396437;396482;416275;416955;417210;418567;419623;419980;422248;423721;424076;425543;425709;427694;428206;428725	HIST1H103;CNOT1;ILF3;RUVBL2;SMN;ACTR3;HINT1Z;SFPQ;NME2;ENO1;C5H14orf166;MAP2K2;TXN;HMGB2;RPS14;YWHAH;SET;DDX3X;THRAP3;PHB;RBMX;H2AFY2;NIF3L1;HP1BP3;ILF2;SBNO1;LIN28A;PPID	16.42% (11/67)	0.4009083	0.4	100858397;100858655;374025;395424;395803;396437;418567;419623;419980;425543;427694	CNOT1;ILF3;SMN;HINT1Z;SFPQ;TXN;DDX3X;THRAP3;PHB;HP1BP3;SBNO1	23.88% (16/67)	0.005719081	2.24	100858354;107051177;374197;395916;396017;396326;396349;396482;416275;416955;417210;423721;424076;425709;428206;428725	HIST1H103;RUVBL2;ACTR3;NME2;ENO1;C5H14orf166;MAP2K2;HMGB2;RPS14;YWHAH;SET;H2AFY2;NIF3L1;ILF2;LIN28A;PPID
1	2.69	GO:0032774	RNA biosynthetic process	The chemical reactions and pathways resulting in the formation of RNA, ribonucleic acid, one of the two main type of nucleic acid, consisting of a long, unbranched macromolecule formed from ribonucleotides joined in 3',5'-phosphodiester linkage. Includes polymerization of ribonucleotide monomers. Refers not only to transcription but also to e.g. viral RNA replication.	41.43% (29/70)	0.006627754	2.18	100858354;100858397;100858655;107051177;374025;374197;395232;395424;395803;395916;396017;396326;396349;396437;396482;416275;416955;417210;418567;419623;419980;422248;423721;424076;425543;425709;427694;428206;428725	HIST1H103;CNOT1;ILF3;RUVBL2;SMN;ACTR3;EIF4A2;HINT1Z;SFPQ;NME2;ENO1;C5H14orf166;MAP2K2;TXN;HMGB2;RPS14;YWHAH;SET;DDX3X;THRAP3;PHB;RBMX;H2AFY2;NIF3L1;HP1BP3;ILF2;SBNO1;LIN28A;PPID	15.71% (11/70)	0.4652532	0.33	100858397;100858655;374025;395424;395803;396437;418567;419623;419980;425543;427694	CNOT1;ILF3;SMN;HINT1Z;SFPQ;TXN;DDX3X;THRAP3;PHB;HP1BP3;SBNO1	24.29% (17/70)	0.003504749	2.46	100858354;107051177;374197;395232;395916;396017;396326;396349;396482;416275;416955;417210;423721;424076;425709;428206;428725	HIST1H103;RUVBL2;ACTR3;EIF4A2;NME2;ENO1;C5H14orf166;MAP2K2;HMGB2;RPS14;YWHAH;SET;H2AFY2;NIF3L1;ILF2;LIN28A;PPID
1	2.7	GO:0097659	nucleic acid-templated transcription	The cellular synthesis of RNA on a template of nucleic acid (DNA or RNA).	41.43% (29/70)	0.006627754	2.18	100858354;100858397;100858655;107051177;374025;374197;395232;395424;395803;395916;396017;396326;396349;396437;396482;416275;416955;417210;418567;419623;419980;422248;423721;424076;425543;425709;427694;428206;428725	HIST1H103;CNOT1;ILF3;RUVBL2;SMN;ACTR3;EIF4A2;HINT1Z;SFPQ;NME2;ENO1;C5H14orf166;MAP2K2;TXN;HMGB2;RPS14;YWHAH;SET;DDX3X;THRAP3;PHB;RBMX;H2AFY2;NIF3L1;HP1BP3;ILF2;SBNO1;LIN28A;PPID	15.71% (11/70)	0.4652532	0.33	100858397;100858655;374025;395424;395803;396437;418567;419623;419980;425543;427694	CNOT1;ILF3;SMN;HINT1Z;SFPQ;TXN;DDX3X;THRAP3;PHB;HP1BP3;SBNO1	24.29% (17/70)	0.003504749	2.46	100858354;107051177;374197;395232;395916;396017;396326;396349;396482;416275;416955;417210;423721;424076;425709;428206;428725	HIST1H103;RUVBL2;ACTR3;EIF4A2;NME2;ENO1;C5H14orf166;MAP2K2;HMGB2;RPS14;YWHAH;SET;H2AFY2;NIF3L1;ILF2;LIN28A;PPID
1	3.57	GO:0045893	positive regulation of transcription, DNA-templated	Any process that activates or increases the frequency, rate or extent of cellular DNA-templated transcription.	48.48% (16/33)	0.007956342	2.1	100858354;100858655;107051177;374197;395803;395916;396326;396349;396482;416955;418567;419623;419980;422248;424076;425709	HIST1H103;ILF3;RUVBL2;ACTR3;SFPQ;NME2;C5H14orf166;MAP2K2;HMGB2;YWHAH;DDX3X;THRAP3;PHB;RBMX;NIF3L1;ILF2	15.15% (5/33)	0.5550519	0.26	100858655;395803;418567;419623;419980	ILF3;SFPQ;DDX3X;THRAP3;PHB	30.3% (10/33)	0.005169721	2.29	100858354;107051177;374197;395916;396326;396349;396482;416955;424076;425709	HIST1H103;RUVBL2;ACTR3;NME2;C5H14orf166;MAP2K2;HMGB2;YWHAH;NIF3L1;ILF2
1	3.56	GO:1902680	positive regulation of RNA biosynthetic process	NA	47.06% (16/34)	0.01137024	1.94	100858354;100858655;107051177;374197;395803;395916;396326;396349;396482;416955;418567;419623;419980;422248;424076;425709	HIST1H103;ILF3;RUVBL2;ACTR3;SFPQ;NME2;C5H14orf166;MAP2K2;HMGB2;YWHAH;DDX3X;THRAP3;PHB;RBMX;NIF3L1;ILF2	14.71% (5/34)	0.58393	0.23	100858655;395803;418567;419623;419980	ILF3;SFPQ;DDX3X;THRAP3;PHB	29.41% (10/34)	0.006571174	2.18	100858354;107051177;374197;395916;396326;396349;396482;416955;424076;425709	HIST1H103;RUVBL2;ACTR3;NME2;C5H14orf166;MAP2K2;HMGB2;YWHAH;NIF3L1;ILF2
1	3.56	GO:1903508	positive regulation of nucleic acid-templated transcription	NA	47.06% (16/34)	0.01137024	1.94	100858354;100858655;107051177;374197;395803;395916;396326;396349;396482;416955;418567;419623;419980;422248;424076;425709	HIST1H103;ILF3;RUVBL2;ACTR3;SFPQ;NME2;C5H14orf166;MAP2K2;HMGB2;YWHAH;DDX3X;THRAP3;PHB;RBMX;NIF3L1;ILF2	14.71% (5/34)	0.58393	0.23	100858655;395803;418567;419623;419980	ILF3;SFPQ;DDX3X;THRAP3;PHB	29.41% (10/34)	0.006571174	2.18	100858354;107051177;374197;395916;396326;396349;396482;416955;424076;425709	HIST1H103;RUVBL2;ACTR3;NME2;C5H14orf166;MAP2K2;HMGB2;YWHAH;NIF3L1;ILF2
1	2.65	GO:0051252	regulation of RNA metabolic process	Any process that modulates the frequency, rate or extent of the chemical reactions and pathways involving RNA.	35.63% (31/87)	0.05661349	1.25	100858354;100858397;100858655;101749377;107051177;374197;395232;395424;395803;395916;395953;396017;396326;396349;396437;396482;416275;416704;416955;417210;418567;419623;419980;422248;423721;424076;425543;425709;427694;428206;428725	HIST1H103;CNOT1;ILF3;HNRNPL;RUVBL2;ACTR3;EIF4A2;HINT1Z;SFPQ;NME2;IGF2BP1;ENO1;C5H14orf166;MAP2K2;TXN;HMGB2;RPS14;EIF4A3;YWHAH;SET;DDX3X;THRAP3;PHB;RBMX;H2AFY2;NIF3L1;HP1BP3;ILF2;SBNO1;LIN28A;PPID	11.49% (10/87)	0.8685125	0.06	100858397;100858655;395424;395803;396437;418567;419623;419980;425543;427694	CNOT1;ILF3;HINT1Z;SFPQ;TXN;DDX3X;THRAP3;PHB;HP1BP3;SBNO1	22.99% (20/87)	0.00290869	2.54	100858354;101749377;107051177;374197;395232;395916;395953;396017;396326;396349;396482;416275;416704;416955;417210;423721;424076;425709;428206;428725	HIST1H103;HNRNPL;RUVBL2;ACTR3;EIF4A2;NME2;IGF2BP1;ENO1;C5H14orf166;MAP2K2;HMGB2;RPS14;EIF4A3;YWHAH;SET;H2AFY2;NIF3L1;ILF2;LIN28A;PPID
1	2.77	GO:0006355	regulation of transcription, DNA-templated	Any process that modulates the frequency, rate or extent of cellular DNA-templated transcription.	40.91% (27/66)	0.01096902	1.96	100858354;100858397;100858655;107051177;374197;395424;395803;395916;396017;396326;396349;396437;396482;416275;416955;417210;418567;419623;419980;422248;423721;424076;425543;425709;427694;428206;428725	HIST1H103;CNOT1;ILF3;RUVBL2;ACTR3;HINT1Z;SFPQ;NME2;ENO1;C5H14orf166;MAP2K2;TXN;HMGB2;RPS14;YWHAH;SET;DDX3X;THRAP3;PHB;RBMX;H2AFY2;NIF3L1;HP1BP3;ILF2;SBNO1;LIN28A;PPID	15.15% (10/66)	0.5244735	0.28	100858397;100858655;395424;395803;396437;418567;419623;419980;425543;427694	CNOT1;ILF3;HINT1Z;SFPQ;TXN;DDX3X;THRAP3;PHB;HP1BP3;SBNO1	24.24% (16/66)	0.004845995	2.31	100858354;107051177;374197;395916;396017;396326;396349;396482;416275;416955;417210;423721;424076;425709;428206;428725	HIST1H103;RUVBL2;ACTR3;NME2;ENO1;C5H14orf166;MAP2K2;HMGB2;RPS14;YWHAH;SET;H2AFY2;NIF3L1;ILF2;LIN28A;PPID
1	2.77	GO:1903506	regulation of nucleic acid-templated transcription	NA	40.58% (28/69)	0.01087178	1.96	100858354;100858397;100858655;107051177;374197;395232;395424;395803;395916;396017;396326;396349;396437;396482;416275;416955;417210;418567;419623;419980;422248;423721;424076;425543;425709;427694;428206;428725	HIST1H103;CNOT1;ILF3;RUVBL2;ACTR3;EIF4A2;HINT1Z;SFPQ;NME2;ENO1;C5H14orf166;MAP2K2;TXN;HMGB2;RPS14;YWHAH;SET;DDX3X;THRAP3;PHB;RBMX;H2AFY2;NIF3L1;HP1BP3;ILF2;SBNO1;LIN28A;PPID	14.49% (10/69)	0.5884617	0.23	100858397;100858655;395424;395803;396437;418567;419623;419980;425543;427694	CNOT1;ILF3;HINT1Z;SFPQ;TXN;DDX3X;THRAP3;PHB;HP1BP3;SBNO1	24.64% (17/69)	0.002951528	2.53	100858354;107051177;374197;395232;395916;396017;396326;396349;396482;416275;416955;417210;423721;424076;425709;428206;428725	HIST1H103;RUVBL2;ACTR3;EIF4A2;NME2;ENO1;C5H14orf166;MAP2K2;HMGB2;RPS14;YWHAH;SET;H2AFY2;NIF3L1;ILF2;LIN28A;PPID
1	2.76	GO:2001141	regulation of RNA biosynthetic process	Any process that modulates the frequency, rate or extent of RNA biosynthetic process.	40.58% (28/69)	0.01087178	1.96	100858354;100858397;100858655;107051177;374197;395232;395424;395803;395916;396017;396326;396349;396437;396482;416275;416955;417210;418567;419623;419980;422248;423721;424076;425543;425709;427694;428206;428725	HIST1H103;CNOT1;ILF3;RUVBL2;ACTR3;EIF4A2;HINT1Z;SFPQ;NME2;ENO1;C5H14orf166;MAP2K2;TXN;HMGB2;RPS14;YWHAH;SET;DDX3X;THRAP3;PHB;RBMX;H2AFY2;NIF3L1;HP1BP3;ILF2;SBNO1;LIN28A;PPID	14.49% (10/69)	0.5884617	0.23	100858397;100858655;395424;395803;396437;418567;419623;419980;425543;427694	CNOT1;ILF3;HINT1Z;SFPQ;TXN;DDX3X;THRAP3;PHB;HP1BP3;SBNO1	24.64% (17/69)	0.002951528	2.53	100858354;107051177;374197;395232;395916;396017;396326;396349;396482;416275;416955;417210;423721;424076;425709;428206;428725	HIST1H103;RUVBL2;ACTR3;EIF4A2;NME2;ENO1;C5H14orf166;MAP2K2;HMGB2;RPS14;YWHAH;SET;H2AFY2;NIF3L1;ILF2;LIN28A;PPID
2	7.27	GO:0051653	spindle localization	Any process in which is the spindle is transported to, and/or maintained in, a specific location.	83.33% (5/6)	0.007617437	2.12	374197;396097;423461;426238;426499	ACTR3;MAP4;DYNC1H1;DCTN1;KPNB1	66.67% (4/6)	0.005265557	2.28	396097;423461;426238;426499	MAP4;DYNC1H1;DCTN1;KPNB1	16.67% (1/6)	0.5640372	0.25	374197	ACTR3
2	7.38	GO:0051293	establishment of spindle localization	The directed movement of the spindle to a specific location in the cell.	80% (4/5)	0.02335052	1.63	396097;423461;426238;426499	MAP4;DYNC1H1;DCTN1;KPNB1	80% (4/5)	0.001977756	2.7	396097;423461;426238;426499	MAP4;DYNC1H1;DCTN1;KPNB1	0% (0/5)	1	0	NA	NA
2	4.5	GO:0045597	positive regulation of cell differentiation	Any process that activates or increases the frequency, rate or extent of cell differentiation.	40% (6/15)	0.2197304	0.66	107054794;395916;395953;396482;415544;423721	CRK;NME2;IGF2BP1;HMGB2;RAB11A;H2AFY2	0% (0/15)	1	0	NA	NA	40% (6/15)	0.007086136	2.15	107054794;395916;395953;396482;415544;423721	CRK;NME2;IGF2BP1;HMGB2;RAB11A;H2AFY2
2	6.09	GO:0007018	microtubule-based movement	A microtubule-based process that results in the movement of organelles, other microtubules, or other cellular components. Examples include motor-driven movement along microtubules and movement driven by polymerization or depolymerization of microtubules.	85.71% (6/7)	0.002411772	2.62	374197;396097;396335;421273;426238;426499	ACTR3;MAP4;KTN1;RAB1A;DCTN1;KPNB1	57.14% (4/7)	0.01090908	1.96	396097;396335;426238;426499	MAP4;KTN1;DCTN1;KPNB1	28.57% (2/7)	0.2237322	0.65	374197;421273	ACTR3;RAB1A
2	7.27	GO:0009060	aerobic respiration	The enzymatic release of energy from inorganic and organic compounds (especially carbohydrates and fats) which requires oxygen as the terminal electron acceptor.	66.67% (4/6)	0.05481669	1.26	373916;374009;416066;417517	ACO1;ACO2;PDHB;MDH2	66.67% (4/6)	0.005265557	2.28	373916;374009;416066;417517	ACO1;ACO2;PDHB;MDH2	0% (0/6)	1	0	NA	NA
