# Supplementary material for: Protein expression reveals a molecular sexual identity of avian primordial germ cells at pre-gonadal stages
Source: Sci Rep. 2021 Sep 28;11:19236. doi: 10.1038/s41598-021-98454-2 (PMC8478952; doi:10.1038/s41598-021-98454-2)
Supplement: Supplementary file 6 — Supplementary Information 6. [file 41598_2021_98454_MOESM6_ESM.xlsx]

## Sheet: S3A
Supplementary table S3. Chromosome enrichment analysis.
A. Fisher exact test.
M, male, F, female
Cluster	chromosome	selected	others	p.value		Chromosome	M_others	F_others	Overal	M p value	F p value
M_others	1	16	85	0.195123385044073		1	16	14	101	0.195123385044073	0.145592066497495
F_others	1	14	87	0.145592066497495		10	1	3	22	0.341462057848028	0.49560348905097
M_others	10	1	21	0.341462057848028		11	3	2	22	1	1
F_others	10	3	19	0.49560348905097		12	4	5	24	0.543563137103674	0.0957353201598184
M_others	11	3	19	1		13	1	2	26	0.235493747834119	1
F_others	11	2	20	1		14	1	0	15	0.706615727643421	0.38933628552902
M_others	12	4	20	0.543563137103674		15	4	1	22	0.517522401021236	0.719594262609408
F_others	12	5	19	0.0957353201598184		16	0	0	2	1	1
M_others	13	1	25	0.235493747834119		17	0	3	13	0.235028954106088	0.151278509751493
F_others	13	2	24	1		18	1	3	16	0.7093515004181	0.234432137127506
M_others	14	1	14	0.706615727643421		19	2	1	16	1	1
F_others	14	0	15	0.38933628552902		2	5	6	59	0.416521560333265	1
M_others	15	4	18	0.517522401021236		20	3	2	21	0.750309283462686	1
F_others	15	1	21	0.719594262609408		21	2	0	12	0.668314021486034	0.62728684554453
M_others	16	0	2	1		22	1	0	12	1	0.62728684554453
F_others	16	0	2	1		23	2	2	12	0.668314021486034	0.370375514798475
M_others	17	0	13	0.235028954106088		24	2	1	7	0.240756119713493	0.548660546029487
F_others	17	3	10	0.151278509751493		25	4	1	10	0.373806567688777	0.0152687262665822
M_others	18	1	15	0.7093515004181		26	1	2	15	0.706615727643421	0.667136188131578
F_others	18	3	13	0.234432137127506		27	1	3	16	0.7093515004181	0.234432137127506
M_others	19	2	14	1		27|Un	1	0	1	0.135818908122503	1
F_others	19	1	15	1		28	2	2	22	0.755892942586003	1
M_others	2	5	54	0.416521560333265		3	5	5	46	0.822724449005746	0.802666249888809
F_others	2	6	53	1		30	1	1	8	1	0.596890751532932
M_others	20	3	18	0.750309283462686		31	0	0	1	1	1
F_others	20	2	19	1		32	0	1	6	1	0.494579930982724
M_others	21	2	10	0.668314021486034		33	1	1	20	0.499687581013037	0.712079189072698
F_others	21	0	12	0.62728684554453		33|Un	1	0	1	0.135818908122503	1
M_others	22	1	11	1		4	3	1	38	0.460878057250929	0.166143462707245
F_others	22	0	12	0.62728684554453		5	6	4	48	1	0.809056975019468
M_others	23	2	10	0.668314021486034		6	3	2	25	1	1
F_others	23	2	10	0.370375514798475		7	2	6	19	1	0.0100241091553198
M_others	24	2	5	0.240756119713493		8	2	1	20	1	0.712079189072698
F_others	24	1	6	0.548660546029487		9	5	2	18	0.0776152997484568	1
M_others	25	0	10	0.373806567688777		Un	3	0	7	0.0553547544570519	1
F_others	25	4	6	0.0152687262665822		W	0	0	1	1	1
M_others	26	1	14	0.706615727643421		Z	17	1	26	3.45438410723816e-10	0.507885319716585
F_others	26	2	13	0.667136188131578
M_others	27	1	15	0.7093515004181
F_others	27	3	13	0.234432137127506
M_others	27|Un	1	0	0.135818908122503
F_others	27|Un	0	1	1
M_others	28	2	20	0.755892942586003
F_others	28	2	20	1
M_others	3	5	41	0.822724449005746
F_others	3	5	41	0.802666249888809
M_others	30	1	7	1
F_others	30	1	7	0.596890751532932
M_others	31	0	1	1
F_others	31	0	1	1
M_others	32	0	6	1
F_others	32	1	5	0.494579930982724
M_others	33	1	19	0.499687581013037
F_others	33	1	19	0.712079189072698
M_others	33|Un	1	0	0.135818908122503
F_others	33|Un	0	1	1
M_others	4	3	35	0.460878057250929
F_others	4	1	37	0.166143462707245
M_others	5	6	42	1
F_others	5	4	44	0.809056975019468
M_others	6	3	22	1
F_others	6	2	23	1
M_others	7	2	17	1
F_others	7	6	13	0.0100241091553198
M_others	8	2	18	1
F_others	8	1	19	0.712079189072698
M_others	9	5	13	0.0776152997484568
F_others	9	2	16	1
M_others	Un	3	4	0.0553547544570519
F_others	Un	0	7	1
M_others	W	0	1	1
F_others	W	0	1	1
M_others	Z	17	9	3.45438410723816e-10
F_others	Z	1	25	0.507885319716585

## Sheet: S3B
Supplementary table S3. Chromosome enrichment analysis.
B. Unique chicken ID found for identified proteins in male and female chicken PGCs, sex chromosome linked genes are highlighted
	proteins overabundant in male PGCs coded by Z-linked genes
	proteins overabundant in female PGCs coded by Z-linked genes
	proteins coded by sex chromosome-linked genes and which are not differentially abundandant
Unique chicken ID
All proteins identified		Proteins overabundant in male PGCs		Proteins overabundant in female PGCs
Gene ID	Gene Name	GeneID	Gene Name	Gene ID	Gene Name
10793	USP5	373916	ACO1	374197	ACTR3
42327	EIF2S1	374009	ACO2	395154	DPYSL3
373899	PDIA3	374025	SMN	395155	DPYSL2
373900	UGP2	374053	RPS17	395220	ORM1
373916	ACO1	374134	RPL14	395232	EIF4A2
373918	ACTN1	374244	ATP2B1	395318	PSMA7
373936	RPL36	374263	PC	395381	LOC395381
373937	RPL22	378913	FLNB	395430	CDC37
373948	MATR3	395194	TLN1	395492	ALDOC
373957	RPL6	395260	FLNC	395626	UCHL3
373963	EEF1A1	395261	FLNA	395874	PSMA1
373984	PCNA	395315	GART	395882	BPIFB2
373997	LDHB	395424	HINT1Z	395935	VTN
374009	ACO2	395447	DDX4	395953	IGF2BP1
374010	UNG	395803	SFPQ	396017	ENO1
374025	SMN	395984	HDLBP	396058	OVAL
374042	SOD2	395996	BLMH	396151	OVST
374053	RPS17L	396097	MAP4	396180	SNRPE
374054	DAZL	396335	KTN1	396218	LYZ
374056	GPX4	396437	TXN	396221	LDHA
374058	ITGB1	396446	ATP2A2	396228	SERPINH1
374072	SLC25A6	396468	ATP1A2	396241	TF
374091	P4HB	396469	MYH9	396326	C5H14orf166
374097	GNAI3	396517	SLC2A14	396349	MAP2K2
374133	RPL35	396530	ATP1A1	396352	P22
374134	RPL14	407092	LOC407092	396371	YBX3
374140	KHSRP	415374	TLN2	396482	HMGB2
374159	ATP5A1Z	415656	EDC4	415475	mesd
374163	HSP90B1	415680	SF3B3	415523	SNRPA1
374180	ENAH	415977	NUP210	415544	RAB11A
374193	GAPDH	416066	PDHB	416017	RPN1
374197	ACTR3	416254	GEMIN5	416029	CHCHD6
374204	QKI	416367	TBCA	416087	SUCLG2
374226	MAGOH	416765	CLTCL1	416119	SEC13
374233	FKBP1C	416765	CLTCL1	416235	SPIK5
374244	ATP2B1	416982	GCN1	416236	SPIK7
374263	PC	417334	TBCD	416275	RPS14
378799	MSH2	417517	MDH2	416704	EIF4A3
378913	FLNB	417559	PRPF8	416777	SEPT2L
386575	YBX1	417733	ALG12	416787	RANBP1
395070	POFUT1	417753	NDUFA5	416955	YWHAH
395154	DPYSL3	417916	SNRPF	417119	RAB14
395155	DPYSL2	418178	MGST1	417210	SET
395157	HNRNPH2	418567	DDX3X	417273	ALAD
395181	RPSA	418783	IPO5	417360	PRPSAP1
395194	TLN1	419014	CTSC	417425	PSMD12
395220	ORM1	419244	EEF1A2	417716	PSMC2
395232	EIF4A2	419257	TPD52L2	417771	CAPZA2
395249	DDX1	419368	VAMP3	417924	SLC25A3
395260	FLNC	419623	THRAP3	418811	ES1ML1
395261	FLNA	419907	LEMD2	418857	SUCLA2
395269	RPL5	419980	PHB	418870	KPNA3
395272	CLTC	420060	NDUFA11	418974	VMO1
395315	GART	420462	PITRM1	419049	RPS11
395318	PSMA7	420688	DNAJC13	419058	PPME1
395343	DAD1	421063	USP14	419317	VAPB
395353	FKBP3	421348	EPRS	419595	CLIC4
395373	ACLY	421392	COX7A2L	419625	TRAPPC3
395381	LOC395381	421633	MTHFD1L	419916	OARD1
395414	CCT4	421811	MDN1	420009	VAT1
395424	HINT1Z	422842	WDR1	420017	PSME3
395430	CDC37	422912	IMMT	420063	RAB11B
395442	RHOA	423086	CARS	420288	EIF3S3
395447	DDX4	423320	CFL2	420741	39326
395492	ALDOC	423461	DYNC1H1	420897	OVALY
395497	ATP6V1B2	423508	MTHFD1	420898	OVALX
395498	VDAC2	423637	ANXA11	420994	ERP44
395511	RDX	423927	EIF3A	421109	UBE2V2
395538	C1QBP	424102	NDUFS1	421532	RAB4A
395557	NUDT16L1	424296	DARS	421586	TCP1
395587	DCTN2	424359	UCHL5	421602	EIF3M
395597	MTCH2	424757	UGGT1	421608	LIN7C
395626	UCHL3	424953	EIF4G1	422354	RAB39B
395629	DDX5	425058	SARNP	423111	RNH1
395634	ELAVL4	425294	PSMD2	423721	H2AFY2
395637	ELAVL1	425543	HP1BP3	423947	ACADSB
395723	EEF1B2	426238	DCTN1	424006	LANCL1
395731	CNBP	426429	OGDH	424020	COPS8
395763	HNRNPUL2	426499	KPNB1	424076	NIF3L1
395774	GSN	426644	ERMP1	424087	NOP58
395796	RPS27A	426847	ACAA2	424256	UMPS
395803	SFPQ	426854	TXNL1	424492	GCLM
395804	PSMC1	426860	TRMT1L	424598	PRDX1
395808	CAMLG	427114	TTC37	425279	PA2G4
395821	ATP6V1A	427211	IQGAP2	425359	MVD
395833	PGK1	427337	PTGR1	425619	YWHAZ
395835	RPLP0	427427	TARS	425709	ILF2
395849	RPL13	427443	NUP155	425989	PRMT8
395853	HSPA8	427694	SBNO1	426109	ANP32E
395854	GDI2	428251	HYOU1	426516	HNRNPKL
395871	RAC1	428253	NCAM1	426845	RPL17
395874	PSMA1	428659	CAD	426937	PSMA5
395882	BPIFB2	431122	NUP160	427323	LIN28A
395929	HADHA	768451	MPC2	428206	ADSS
395935	VTN	768522	GSPT1	428579	PPID
395938	SOD1	768660	ATP5E	428725	TPD52
395948	HSPE1	768706	PCCB	770339	RPS25
395953	IGF2BP1	768898	DDX21	770722	APEX1
395955	TSN	768942	LONP1	100431102	APRT
395984	HDLBP	771207	PDXP	100857155	PPP1CA
395996	BLMH	772054	SLIRP	100858156	RAB2B
396001	RPS4X	776067	LOC776067	100858328	PFDN2
396003	PSMB5	100538349	UBE2V1	100858383	LOC101749377
396017	ENO1	100858057	HSDL2	101749377	SRPRB
396019	PPP1CB	100858397	CNOT1	101750392	GST2L
396024	ACTN4	100858397	CNOT1	107050492	LOC107051177
396044	M6PR	100858655	ILF3	107051177	H1FX
396057	STMN1	107049718	SLC25A11	107054440	CRK
396058	OVAL	107050620	LOC107050620	107054794
396061	FASN	107050871	LOC107050871
396084	ACTG2	107056877	LOC107056877
396090	CTSD
396091	ATIC
396097	MAP4
396148	RPS6
396151	OVST
396153	RAB2
396180	SNRPE
396188	HSP90AB1
396193	RAN
396199	PARP1
396201	NCL
396203	NPM1
396218	LYZ
396221	LDHA
396222	LMNB2
396228	SERPINH1
396232	HMGB3
396234	SPCS3
396241	TF
396246	FABP7
396252	CDK1
396254	TUBB
396261	GOT1
396262	RPLP1
396268	HNRNPAB
396280	RPL27
396297	ANXA2
396325	EEF2
396326	C5H14orf166
396335	KTN1
396349	MAP2K2
396352	P22
396363	TPT1
396371	YBX3
396400	RPL26L1
396411	RPL10L2
396427	TUBB1
396437	TXN
396446	ATP2A2
396447	PPIB
396456	PKM
396465	MYH10
396468	ATP1A2
396469	MYH9
396482	HMGB2
396485	HBBA
396487	HSPA5
396492	GLG1
396517	SLC2A14
396520	RCVRN
396521	CAPZA1
396526	ACTB
396530	ATP1A1
396533	GOT2
396534	PAICS
396536	APOA1
396539	DSTN
396540	ADSL
396544	NACA
396545	EIF5A2
396550	SCP2
404299	HIST1H2A4
407092	LOC407092
414782	RPS13
415296	ACTG1
415353	ETFA
415357	PSMA4
415359	WDR61
415360	DNAJA4
415362	IDH3A
415372	RPS27L
415374	TLN2
415475	mesd
415498	MRPS11
415523	SNRPA1
415544	RAB11A
415551	RPL4
415601	ISOC1
415655	NUTF2
415656	EDC4
415668	AARS
415680	SF3B3
415750	VPS35
415752	UQCRFS1
415765	PDCD5
415783	GPI
415784	UBA2
415826	COX4I1
415865	CYB5B
415869	PSMD7
415880	AP1G1
415885	KARS
415936	EMC3
415957	IARS
415974	ACAD9
415977	NUP210
415991	TKT
416016	RAB7A
416017	RPN1
416022	RUVBL1
416029	CHCHD6
416051	ARPC4
416057	QARS
416058	IMPDH2
416066	PDHB
416079	PSMD6
416087	SUCLG2
416119	SEC13
416129	MRPS25
416142	PFDN1
416165	MAT2B
416168	RARS
416183	HSPA9
416184	CTNNA1
416221	SFXN1
416235	SPIK5
416236	SPIK7
416254	GEMIN5
416265	G3BP1
416275	RPS14
416288	CANX
416302	HNRNPA0
416318	PPP2CA
416326	P4HA2
416339	HSPA4
416367	TBCA
416391	NDUFB6
416402	NUBP2
416485	FSCN1
416492	BUD31
416544	RPS2
416652	HBA1
416666	TRAP1
416685	COPG2
416694	TUBAL3
416704	EIF4A3
416764	SLC25A1
416765	CLTCL1
416777	SEPT2L
416787	RANBP1
416804	PIWIL1
416860	DIABLO
416867	VPS29
416882	ERP29
416890	SART3
416955	YWHAH
416962	DRG1
416971	MLEC
416982	GCN1
416990	PEBP1
417044	RACK1
417112	NDUFA8
417119	RAB14
417158	RPL7A
417184	FUBP3
417210	SET
417249	ATP6V1G1
417264	RPL12
417273	ALAD
417321	STX8
417334	TBCD
417360	PRPSAP1
417425	PSMD12
417517	MDH2
417538	MRPS17
417541	CCT6A
417554	YWHAE
417559	PRPF8
417563	RPA1
417574	RPL23A
417663	DYNLL2
417680	TXNDC17
417699	DLD
417716	PSMC2
417718	PMPCB
417733	ALG12
417753	NDUFA5
417771	CAPZA2
417823	RPL18A
417837	CAND1
417846	CCT2
417871	RPS16
417898	UBE2N
417916	SNRPF
417924	SLC25A3
417961	HEBP1
417986	SNU13
418001	RBX1
418003	ST13
418016	RPL3
418033	EIF3L
418058	MCM5
418073	CKAP4
418122	SSBP1
418162	ATP6V1E1
418169	AKR1B10L1
418170	AKR1B10L3
418178	MGST1
418220	CYB5R3
418227	TTLL12
418254	A2ML1
418261	FKBP4
418302	GSTK1
418319	NAA50
418401	RPL24
418486	CCT8
418508	ATP5O
418512	CBR1
418520	PSMG1
418567	DDX3X
418568	RPL8
418569	USP9X
418597	EIF2S3
418599	APOO
418601	PRDX4
418610	PDHA1
418621	AP1S2
418639	PRPS2
418710	RPL31
418783	IPO5
418811	ES1ML1
418827	SUGT1
418856	ESD
418857	SUCLA2
418870	KPNA3
418933	RPL21
418955	PSPC1
418968	ACAT1
418974	VMO1
419014	CTSC
419039	NDUFA9
419049	RPS11
419058	PPME1
419069	RPS3
419108	ATP5C1
419116	SRSF6
419140	EIF6
419143	DYNLRB1
419146	AHCY
419177	RPN2
419188	TOMM34
419190	YWHAB
419212	CSE1L
419228	RPS21
419244	EEF1A2
419257	TPD52L2
419268	NSFL1C
419288	MAPRE1
419317	VAPB
419368	VAMP3
419402	GNB1
419450	PGD
419453	TARDBP
419470	EMC1
419561	CTPS1
419570	HNRNPR
419595	CLIC4
419623	THRAP3
419625	TRAPPC3
419630	PSMB2
419680	CAP1
419682	RPL11
419796	DLAT
419815	SRSF3
419865	WDR77
419866	ATP5F1
419886	CSDE1
419895	RPL10A
419904	RPS10
419907	LEMD2
419916	OARD1
419924	TOMM6
419972	CDC48
419980	PHB
420001	RPL23
420003	RPL19
420009	VAT1
420017	PSME3
420054	HNRNPM
420060	NDUFA11
420063	RAB11B
420065	NDUFA7
420087	ANP32B
420098	PTBP1
420119	UPF1
420149	AP1M1
420182	RPL7
420218	DECR1
420272	EIF3E
420273	EMC2
420288	EIF3S3
420290	HADH
420330	FAM49B
420376	DHX30
420462	PITRM1
420483	RAB18
420519	VIM
420574	ASNS
420594	BZW2
420617	IGF2BP3
420618	TRA2A
420621	STK31
420627	HNRNPA2B1
420649	RAB5A
420688	DNAJC13
420741	39326
420772	PSMA2
420785	PDIA4
420807	LOC420807
420897	OVALY
420898	OVALX
420930	CCT5
420965	PCBP2
420969	FH
420976	NDUFS6
420988	PDCD6
420994	ERP44
421010	ZADH2
421013	CNDP2
421037	TUBB6
421063	USP14
421109	UBE2V2
421171	SKIV2L
421216	SPTBN1
421273	RAB1B
421281	MDH1
421347	BPNT1
421348	EPRS
421392	COX7A2L
421403	LRPPRC
421450	XPO5
421485	SCCPDH
421492	HNRNPU
421532	RAB4A
421551	PSMB1
421585	MRPL18
421586	TCP1
421587	ACAT2
421602	EIF3M
421608	LIN7C
421633	MTHFD1L
421698	RPS12
421785	PREP
421811	MDN1
421909	ACP1
421919	RPS7
421932	YWHAQ
421940	PDIA6
421994	RAB10
422049	MUT
422115	ATP5H
422173	MSN
422200	FUNDC2
422277	SH3BGRL
422354	RAB39B
422369	38961
422462	ABCE1
422477	RPS3A
422496	HSPA4L
422501	PGRMC2
422558	AGA
422575	USO1
422646	GRSF1
422690	LARP7
422705	ADH5
422813	DHX15
422842	WDR1
422912	IMMT
422990	PSMD13
423019	TALDO1
423086	CARS
423102	AP2A2
423111	RNH1
423179	NDUFS3
423182	PSMC3
423211	CHP1
423217	RPAP1
423262	ERH
423280	ATP6V1D
423320	CFL2
423335	SEC23A
423440	GLRX5
423443	VRK1
423461	DYNC1H1
423463	HSP90AA1
423504	HSPA2
423508	MTHFD1
423527	DHRS7
423542	PSMA3
423586	PSMC6
423612	GLUD1
423637	ANXA11
423670	ERLIN1
423704	P4HA1
423721	H2AFY2
423723	PPIF
423726	RPS24
423748	EIF3F
423862	ACTR1A
423886	XPNPEP1
423927	EIF3A
423947	ACADSB
423968	GLRX3
423976	ALDH18A1
424005	ACADL
424006	LANCL1
424020	COPS8
424059	HSPD1
424066	C7H2ORF47
424076	NIF3L1
424087	NOP58
424102	NDUFS1
424138	MTX2
424249	PDIA5
424256	UMPS
424295	MCM6
424296	DARS
424359	UCHL5
424377	SEC22B
424381	PHGDH
424404	MGST3
424405	ALDH9A1
424437	CACYBP
424457	TPR
424492	GCLM
424551	FUBP1
424584	RPS8
424598	PRDX1
424599	AKR1A1
424600	NASP
424757	UGGT1
424770	GPC1
424812	FARSB
424924	RPL35A
424926	PSMD1
424953	EIF4G1
424958	RFC4
424966	DNAJC19
425012	KPNA4
425058	SARNP
425061	FDPS
425270	DND1
425279	PA2G4
425294	PSMD2
425306	LAP3
425359	MVD
425416	RPL30
425454	IGSF9
425468	RPL9
425542	DDOST
425543	HP1BP3
425544	EIF4G3
425613	MARS
425619	YWHAZ
425644	CCT3
425709	ILF2
425758	HSD17B10
425789	CIRBP
425989	PRMT8
426047	SAFB
426109	ANP32E
426121	MRPL28
426133	PSMD3
426199	ATP6V1H
426231	NPEPPS
426238	DCTN1
426247	DHRS4
426265	SRSF7
426335	QDPR
426396	SGTA
426398	THOP1
426429	OGDH
426430	OAT
426488	NDUFV2
426492	RPLP2
426499	KPNB1
426516	HNRNPKL
426574	NOP56
426644	ERMP1
426673	ATP5F1B
426764	MCM4
426769	ERLIN2
426793	VDAC3
426845	RPL17
426847	ACAA2
426854	TXNL1
426860	TRMT1L
426906	COPA
426925	XPO7
426937	PSMA5
427009	UQCRC2
427100	TMCO1
427114	TTC37
427211	IQGAP2
427266	DAZAP1
427284	CLTA
427323	RPS23
427337	PTGR1
427427	TARS
427443	NUP155
427675	RPS15A
427694	SBNO1
428020	TPP2
428206	LIN28A
428251	HYOU1
428253	NCAM1
428281	EFTUD2
428403	GARS
428411	PFKP
428427	SLC25A13
428442	RPL15
428579	ADSS
428588	NTPCR
428659	CAD
428724	ETFDH
428725	PPID
428787	UBE2K
428806	CCT7
428891	NEK9
428969	PGAM1
428986	PRDX3
429035	TUBA1A
429062	PRDX6
430115	PSMF1
430210	NDUFV1
430442	PGLS
430766	TERAL2
430767	PRPF19
430878	PSMD11
430889	TUFM
430990	RPS20
430997	PABPC1
431037	RTN3
431043	TUBB3
431056	IDH2
431122	NUP160
503574	SNRNP200
768451	MPC2
768522	GSPT1
768660	ATP5E
768706	PCCB
768898	DDX21
768928	VAPA
768930	RPS28
768942	LONP1
769031	MRPL12
769146	ATP5I
769169	ALYREF
769203	PYCR1
769231	ARHGDIA
769338	DUT
769424	PPA1
769492	NDUFS8
769725	ARF4
769735	COX5A
769783	EIF3B
769787	HSD17B12
769853	SCAMP2
770018	RPL27A
770103	TPM3
770158	ELAVL2
770231	ATOX1
770302	UCHL1
770339	TPD52
770430	NPM3
770722	RPS25
770750	PHPT1
771098	GCDH
771124	PHB2
771207	PDXP
771528	RPL38
771904	PFN2
772054	SLIRP
772071	LOC772071
772135	NDUFA4
772225	SLC25A5
772260	COX7A2
772264	SRSF1
776067	LOC776067
776282	PPIA
776639	SEC61G
776864	LSM12
777320	OTUB1
777489	BANF1
807635	COX2
100431102	APEX1
100526660	EEF1G
100529061	RAB5B
100538349	UBE2V1
100857115	GPX1
100857155	APRT
100857186	LAMTOR1
100857770	RPS26
100858006	SELENOH
100858057	HSDL2
100858156	PPP1CA
100858203	PBDC1
100858304	NAPA
100858328	RAB2B
100858352	ECH1
100858354	HIST1H103
100858383	PFDN2
100858397	CNOT1
100858483	TRAPPC5
100858655	ILF3
100858689	MRPL43
100858988	HSPBP1
100859013	MMAB
100859104	CALR
100859276	LOC100859276
100859332	PPIL1
100859376	PFDN5
100859604	FARSA
100859627	HNRNPA3
100859676	LMAN2
100859789	PPCS
101747962	PMVK
101748085	STIP1
101749042	ATP5L
101749377	LOC101749377
101750090	SAE1
101750306	PRMT5
101750333	GCAT
101750392	SRPRB
101751235	RAB41
101751749	LOC101751749
103460785	LOC103460785
105405256	ZAR1
107049004	EEF1D
107049207	SNRPD2
107049465	UBE2M
107049718	SLC25A11
107049719	LOC107049719
107049862	LOC107049862
107050352	LOC107050352
107050412	LOC107050412
107050492	GST2L
107050599	LOC107050599
107050620	LOC107050620
107050719	RPS19
107050735	SND1
107050859	LOC107050859
107050871	LOC107050871
107050898	NDUFB7
107051012	RPL28
107051177	LOC107051177
107051323	LOC107051323
107054440	H1FX
107054794	CRK
107055375	TPM4
107056441	LOC107056441
107056877	LOC107056877
111529482	LOC111529482
